# Supplementary material for: Hybridization capture sequencing for Vibrio spp. and associated virulence factors
Source: mBio. 2025 Jun 25;16(8):e00516-25. doi: 10.1128/mbio.00516-25 (PMC12345146; doi:10.1128/mbio.00516-25)
Supplement: Supplemental figures and tables — Figures S1 to S5 and Tables S1 to S12. [file mbio.00516-25-s0001.xlsx]

## Sheet: Table of Contents
Supporting information to Brumfield et al., 2025.
Figure	Description
Fig. S1	Overview of sequencing methods commonly used for metagenomic analyses.
Fig. S2	Stacked bar plot showing the proportion of reads retained for microbiome analysis after quality control and contaminant filtering.
Fig. S3	Krona plot of hybridization capture probe sequence profiles.
Fig. S4	Metagenomic analysis of control samples.
Fig. S5	Venn diagram representing microbial communities.
Table	Description
Table S1	Probe targets.
Table S2	Probe sequences, total with duplicates removed.
Table S3	Probe sequences, post multi-strain design.
Table S4	Vibrionaceae spp. reference genomes.
Table S5	V. parahaemolyticus reference genomes.
Table S6	V. vulnificus reference genomes.
Table S7	Cpn60 sequences recovered from metagenomic assembled contigs.
Table S8	Cpn60 reference gene sequences.
Table S9	Attributes and accession numbers of microbiome samples.
Table S10	Attributes and accession numbers of Vibrio spp. isolates.
Table S11	V. parahaemolyticus MLST profiles.
Table S12	V. vulnificus MLST profiles.

## Sheet: Fig. S1
Table of Contents
Fig S1: Overview of sequencing methods commonly used for metagenomic analyses. Modified from Brumfield and Hasan [1].
Supporting References
[1] Brumfield KD, Hasan NA. 2024. Human Gut Microbiome: Metagenomic Insights and Prospectus. J Appl Microbiomics 1.

## Sheet: Fig. S2
Table of Contents
Fig. S2. Stacked bar plot showing the proportion of reads retained for microbiome analysis after quality control and contaminant filtering. Bars represent the relative abundance of sequencing reads per sample, with colors indicating classified microbial reads (considering two profiling confidence thesholds) and reads removed due to contamination (e.g., matching negative controls or host reference…

## Sheet: Fig. S3
Table of Contents
Fig. S3: Krona plot of hybridization capture probe sequence profiles. A total of 1,779 unique probe sequences were designed to target 69 Vibrio spp. and 162 virulence markers using established reference genomes. Potential homology was evaluated against other taxa, including archaea, bacteria, viruses, plasmids, protozoa, fungi, human and vectors, using Kraken2 [1] and bracken [2] with the PlusPF …
Supporting References
[1] Wood DE, Lu J, Langmead B. 2019. Improved metagenomic analysis with Kraken 2. Genome Biol 20.
[2] Lu J, Breitwieser FP, Thielen P, Salzberg SL. 2017. Bracken: estimating species abundance in metagenomics data. PeerJ Comput Sci 3:e104.

## Sheet: Fig. S4
Table of Contents
Figure S4. Metagenomic analysis of control samples. Stacked bar plot (left) and heatmap (right) showing the relative sequencing read abundance of classified reads in control samples, including negative template controls (NTCs) and mock community positive controls, processed using hybridization capture sequencing (HCS) and shotgun metagenomics.

## Sheet: Fig. S5
Table of Contents
Fig S5: Venn diagram representing microbial communities. The number of shared and exclusive taxa are shown relative to sample type (i.e., water and oyster) and sequencing method (hybridization capture sequencing and shotgun metagenomics).

## Sheet: S1
Table of Contents
Table S1: Probe targets.
Source	Gene	Reference	SourceID	GenBank	Length (bp)
vfdb	(AAN39121) hemolysin	Vibrio fluvialis	VFG044042	AAN39121	2223
vfdb	(ace) accessory cholera enterotoxin	Vibrio cholerae O1 biovar classical str. O395	VFG007013	WP_011929321	294
vfdb	(ace) accessory cholera enterotoxin	Vibrio cholerae O1 biovar El Tor str. N16961	VFG000110	WP_000979342	294
vfdb	(ace) accessory cholera enterotoxin	Vibrio fischeri ES114	VFG007015	WP_011263426	285
ncbi	(chxAI) cholix toxin, chxA-I allele	Vibrio cholerae 18470	chxAI	KU215668	2001
ncbi	(chxAII) cholix toxin, chxA-II allele	Vibrio cholerae 17674	chxAII	KR337501	2013
ncbi	(chxAIII) cholix toxin, chxA-III allele	Vibrio cholerae R 912	chxAIII	KR362249	1967
ncbi	(collagenase) gene for collagenase	Vibrio alginolyticus ATCC 17749	N646_0375	CP006718	3929
ncbi	(collagenase) gene for collagenase	Vibrio cholerae O1 biovar El Tor str. N16961	VC_1650	AE003852	2457
ncbi	(collagenase) gene for collagenase	Vibrio parahaemolyticus RIMD 2210633	VP_RS17430	NC_004605	2451
ncbi	(collagenase) gene for collagenase	Vibrio vulnificus CMCP6	VV2_1146	AE016796	2424
cpndb	(cpn60) chaperonin 60	Vibrio aestuarianus subsp. aestuarianus LMG 7909	b36097	NZ_JAAZTU010000002	555
cpndb	(cpn60) chaperonin 60	Vibrio agarilyticus SM6 KCTC 82076	b36085	NZ_JABAIK010000014	555
cpndb	(cpn60) chaperonin 60	Vibrio alginolyticus ATCC 17749	b27929	NC_022359	555
cpndb	(cpn60) chaperonin 60	Vibrio anguillarum NCTC12159	b33649	UGPJ01000001	555
cpndb	(cpn60) chaperonin 60	Vibrio antiquarius 939	b31981	AOJB01000006	555
cpndb	(cpn60) chaperonin 60	Vibrio aquaticus BEI207 JCM 32691	b35618	NZ_RXZH01000007	555
cpndb	(cpn60) chaperonin 60	Vibrio azureus NBRC 104587	b27939	BATL01000053	555
cpndb	(cpn60) chaperonin 60	Vibrio barjaei 3062	b29409	NZ_LQXO02000008	555
cpndb	(cpn60) chaperonin 60	Vibrio brasiliensis LMG 20546	b18547	AEVS01000031	555
cpndb	(cpn60) chaperonin 60	Vibrio breoganii 1C10	b27285	NZ_AKXW01000028	555
cpndb	(cpn60) chaperonin 60	Vibrio campbellii CAIM 519 NBRC 15631	b22976	NZ_AMDG01000018	555
cpndb	(cpn60) chaperonin 60	Vibrio caribbenthicus ATCC BAA-2122	b18071	AEIU01000068	555
cpndb	(cpn60) chaperonin 60	Vibrio casei JB196	b33283	QPGL01000005	555
cpndb	(cpn60) chaperonin 60	Vibrio chagasii LMG 21353	b7878	AM162558	544
cpndb	(cpn60) chaperonin 60	Vibrio cholerae HC-80A1	b22255	NZ_AGVB01000066	555
cpndb	(cpn60) chaperonin 60	Vibrio cincinnatiensis ATCC 35912	b1179	AF230941	555
cpndb	(cpn60) chaperonin 60	Vibrio coralliirubri MARg	b34226	NZ_LNRG01000008	555
cpndb	(cpn60) chaperonin 60	Vibrio corallillyticus ATCC BAA-450	b15337	NZ_ACZN01000020	555
cpndb	(cpn60) chaperonin 60	Vibrio crassostreae ZF-91	b27328	NZ_AJZC01000106	555
cpndb	(cpn60) chaperonin 60	Vibrio cyclitrophicus LMG 21359	b7880	AM162552	545
cpndb	(cpn60) chaperonin 60	Vibrio diabolicus JBS-8-11-1	b34167	PKPZ01000023	555
cpndb	(cpn60) chaperonin 60	Vibrio diazotrophicus 60.18M	b31738	NZ_POSJ01000010	555
cpndb	(cpn60) chaperonin 60	Vibrio ezurae NBRC 102218	b28015	NZ_BATM01000045	555
cpndb	(cpn60) chaperonin 60	Vibrio fischeri ES114	b9372	NC_006840	555
cpndb	(cpn60) chaperonin 60	Vibrio fluvialis ATCC 33809	b1180	AF230944	555
cpndb	(cpn60) chaperonin 60	Vibrio furnissii CIP 102972 ATCC 35016	b15340	NZ_ACZP01000014	555
cpndb	(cpn60) chaperonin 60	Vibrio gangliei SZDIS-1 CGMCC 1.15236	b32066	NZ_PPSN01000007	555
cpndb	(cpn60) chaperonin 60	Vibrio gazogenes ATCC 43942	b30010	NZ_CP018835	555
cpndb	(cpn60) chaperonin 60	Vibrio hangzhouensis CGMCC 1.7062	b31975	NZ_FNVG01000016	555
cpndb	(cpn60) chaperonin 60	Vibrio harveyi AOD131	b27349	NZ_KB660010	555
cpndb	(cpn60) chaperonin 60	Vibrio hyugaensis 270813R	b31929	NZ_PKND01000032	555
cpndb	(cpn60) chaperonin 60	Vibrio ichthyoenteri ATCC 700023	b19472	AFWF01000202	555
cpndb	(cpn60) chaperonin 60	Vibrio jasicida MWB 21	b31769	NZ_BAOA01000011	555
cpndb	(cpn60) chaperonin 60	Vibrio kanaloae 10N.261.49.B3	b31699	MCYW01000014	555
cpndb	(cpn60) chaperonin 60	Vibrio lentus 10N.222.54.E4	b29100	NZ_MKKO01000002	555
cpndb	(cpn60) chaperonin 60	Vibrio maerlii G62	b33948	NZ_QRHC01000013	555
cpndb	(cpn60) chaperonin 60	Vibrio mangrovi CECT 7927	b29793	FXXI01000013	555
cpndb	(cpn60) chaperonin 60	Vibrio mediterranei 21LN0615E	b31159	NZ_NWTO01000015	555
cpndb	(cpn60) chaperonin 60	Vibrio metoecus OYP4E03	b30595	NMST01000010	555
cpndb	(cpn60) chaperonin 60	Vibrio metschnikovii CIP 69.14 ATCC 700040	b15338	NZ_ACZO01000005	555
cpndb	(cpn60) chaperonin 60	Vibrio mimicus ATCC 33653	b1185	AF230948	555
cpndb	(cpn60) chaperonin 60	Vibrio nigripulchritudo ATCC 27043	b19468	AFWJ01000035	555
cpndb	(cpn60) chaperonin 60	Vibrio ordalii ATCC 33509	b20202	NZ_AEZC01000025	555
cpndb	(cpn60) chaperonin 60	Vibrio orientalis CIP 102891	b15325	ACZV01000003	555
cpndb	(cpn60) chaperonin 60	Vibrio ouci BEI176 JCM 32690	b35617	NZ_SATR01000003	555
cpndb	(cpn60) chaperonin 60	Vibrio panuliri CAIM 1902	b28570	NZ_MJMH01000144	555
cpndb	(cpn60) chaperonin 60	Vibrio parahaemolyticus ATCC 17802	b1188	AF230951	555
cpndb	(cpn60) chaperonin 60	Vibrio pectenicida CAIM 594	b34621	RSFA01000001	555
cpndb	(cpn60) chaperonin 60	Vibrio penaeicida CAIM 285	b34505	NZ_RXYX01000341	552
cpndb	(cpn60) chaperonin 60	Vibrio ponticus CAIM 1731	b28576	NZ_MJMI01000100	555
cpndb	(cpn60) chaperonin 60	Vibrio proteolyticus NBRC 13287	b28017	NZ_BATJ01000008	555
cpndb	(cpn60) chaperonin 60	Vibrio rhodolitus G98	b33795	NZ_QLYZ01000008	555
cpndb	(cpn60) chaperonin 60	Vibrio rotiferianus CAIM 577	b31217	APHW01000030	555
cpndb	(cpn60) chaperonin 60	Vibrio rumoiensis 1S-45	b26953	NZ_AJYK01000121	555
cpndb	(cpn60) chaperonin 60	Vibrio sagamiensis NBRC 104589	b31768	NZ_BAOJ01000016	555
cpndb	(cpn60) chaperonin 60	Vibrio salilacus DSG-S6	b31429	NZ_NIVQ01000026	555
cpndb	(cpn60) chaperonin 60	Vibrio scophthalmi LMG 19158	b19471	AFWE01000063	555
cpndb	(cpn60) chaperonin 60	Vibrio shilonii AK1	b34897	NZ_ABCH01000085	555
cpndb	(cpn60) chaperonin 60	Vibrio sinaloensis DSM 21326	b18546	AEVT01000090	555
cpndb	(cpn60) chaperonin 60	Vibrio sinensis BEI233 JCM 32692	b35738	NZ_QVMU01000005	555
cpndb	(cpn60) chaperonin 60	Vibrio sp. EJY3	b20556	NC_016614	555
cpndb	(cpn60) chaperonin 60	Vibrio splendidus 5S-101	b27324	NZ_AJZG01000057	555
cpndb	(cpn60) chaperonin 60	Vibrio tapetis CECT 4600	b7876	AM162561	548
cpndb	(cpn60) chaperonin 60	Vibrio tasmaniensis 1F-267	b27307	NZ_AJZO01000158	555
cpndb	(cpn60) chaperonin 60	Vibrio thalassae CECT8203	b31094	NZ_OANU01000009	555
cpndb	(cpn60) chaperonin 60	Vibrio toranzoniae CECT 7225	b30930	NZ_FLOD01000006	555
cpndb	(cpn60) chaperonin 60	Vibrio tubiashii ATCC 19109	b19469	AFWI01000013	555
cpndb	(cpn60) chaperonin 60	Vibrio viridaestus LJC006 JCM 32693	b35739	NZ_RJVQ01000013	555
cpndb	(cpn60) chaperonin 60	Vibrio vulnificus ATCC 27562	b27612	NZ_AMQV01000007	555
vfdb	(ctxA) cholera enterotoxin, A subunit	Vibrio cholerae O1 biovar El Tor str. N16961	VFG000107	WP_001881225	777
ncbi	(ctxB1) cholera enterotoxin, B subunit, classical	Vibrio cholerae O1 biovar classical str. O395	GG844_10705	CP045719	375
vfdb	(ctxB3) cholera enterotoxin, B subunit, El Tor	Vibrio cholerae O1 biovar El Tor str. N16961	VFG000108	WP_000593522	375
ncbi	(ctxB7) cholera enterotoxin, B subunit, Haitian	Vibrio cholerae 2010EL 1786	ctxB7	CP038178	375
vfdb	(flaE) secreted flagellin involved in biofilm formation	Vibrio cholerae O1 biovar El Tor str. N16961	VFG007538	WP_001251948	1137
vfdb	(flaE) secreted flagellin involved in biofilm formation	Vibrio fischeri ES114	VFG007543	WP_011262368	1134
vfdb	(flaE) secreted flagellin involved in biofilm formation	Vibrio parahaemolyticus RIMD 2210633	VFG007540	WP_005481067	1134
vfdb	(flaE) secreted flagellin involved in biofilm formation	Vibrio vulnificus CMCP6	VFG007541	WP_011079823	1134
vfdb	(flaE) secreted flagellin involved in biofilm formation	Vibrio vulnificus YJ016	VFG007542	WP_011150923	1134
ncbi	(gyrB) DNA gyrase, B subunit, classical	Vibrio cholerae O1 biovar classical str. O395	VC0395_A2504	CP000627	2418
ncbi	(gyrB) DNA gyrase, B subunit, El Tor	Vibrio cholerae O1 biovar El Tor str. N16961	VC_0015	AE003852	2418
ncbi	(hcp) hydroxylamine reductase	Vibrio alginolyticus ATCC 17749	N646_0236	CP006718	1662
ncbi	(hflK) FtsH protease activity modulator HflK	Vibrio harveyi FDAARGOS_107	AL538_08085	CP014038	1203
ncbi	(hlyA) hemolysin HlyA	Vibrio furnissii NCTC 11218	vfu_B01125	CP002378	2154
vfdb	(hlyA) Vibrio cholerae cytolysin VCC	Vibrio cholerae O1 biovar classical str. O395	VFG007039	CP045718.1	2215
vfdb	(hlyA) Vibrio cholerae cytolysin VCC	Vibrio cholerae O1 biovar El Tor str. N16961	VFG007038	WP_001125271	2226
ncbi	(hupO) heme utilization protein HupO	Vibrio fluvialis ATCC 33809	hupO	AY560602	2102
vfdb	(icmF/vasK) type VI secretion system inner membrane protein VasK	Vibrio cholerae O1 biovar classical str. O395	VFG007135	CP045718.1	3493
vfdb	(icmF/vasK) type VI secretion system inner membrane protein VasK	Vibrio cholerae O1 biovar El Tor str. N16961	VFG002088	WP_000225015	3501
ncbi	(impG/vasA) type VI secretion system protein, impG/vasA	Vibrio fluvialis 85003	tssF2	KY319183	1770
ncbi	(impG/vasA) type VI secretion system protein, impG/vasA	Vibrio parahaemolyticus VP49	impG_vasA	MK033621	1824
ncbi	(impG/vasA) type VI secretion system protein, impG/vasA	Vibrio vulnificus CMCP6	VV2_0432	AE016796	1827
ncbi	(int-SXT) site-specific recombinase for SXT element	Vibrio cholerae MO10	int	AF099172	1242
ncbi	(KAF59_13090) MBL Fold metallo-hydrolase	Vibrio cholerae MO45	KAF59_13090	AB012956	1341
vfdb	(luxS) S-ribosylhomocysteinase	Vibrio cholerae O1 biovar El Tor str. N16961	VFG018241	WP_001130227	519
vfdb	(luxS) S-ribosylhomocysteinase	Vibrio fischeri ES114	VFG018246	WP_011261308	519
vfdb	(luxS) S-ribosylhomocysteinase	Vibrio parahaemolyticus RIMD 2210633	VFG018243	WP_005462534	519
vfdb	(luxS) S-ribosylhomocysteinase	Vibrio vulnificus CMCP6	VFG018244	WP_011079537	519
vfdb	(luxS) S-ribosylhomocysteinase	Vibrio vulnificus YJ016	VFG018245	WP_011079537	519
vfdb	(mshA) MSHA pilin protein MshA	Vibrio cholerae O1 biovar El Tor str. N16961	VFG006986	WP_000828585	528
vfdb	(mshA) MSHA pilin protein MshA	Vibrio fischeri ES114	VFG006991	WP_011261165	465
vfdb	(mshA) MSHA pilin protein MshA	Vibrio parahaemolyticus RIMD 2210633	VFG006988	WP_005481019	234
vfdb	(mshA) MSHA pilin protein MshA	Vibrio vulnificus CMCP6	VFG006989	WP_011079401	456
vfdb	(mshA) MSHA pilin protein MshA	Vibrio vulnificus YJ016	VFG006990	WP_011151246	471
vfdb	(nanH) sialidase	Vibrio cholerae O1 biovar El Tor str. N16961	VFG001117	WP_001211290	2346
ncbi	(ompK) outer membrane protein OmpK	Vibrio alginolyticus 40B	VMC_17220	ACZB01000030	798
ncbi	(ompK) outer membrane protein OmpK	Vibrio alginolyticus ATCC 17749	N646_1478	CP006718	798
ncbi	(ompU) outer membrane protein OmpU	Vibrio cholerae O1 biovar El Tor str. N16961	VC_0633	AE003852	1053
ncbi	(ompW) outer membrane protein OmpW	Vibrio cholerae O1 biovar classical str. O395	F0316_RS15575	CP001236	654
ncbi	(ompW) outer membrane protein OmpW	Vibrio cholerae O1 biovar El Tor str. N16961	VC_A0867	LT906615	654
ncbi	(ompW) outer membrane protein OmpW	Vibrio cholerae RFB16	VC395_A0891	NZ_CP043556	654
ncbi	(orf8) bacteriophage f237 ORF8	Vibrio parahaemolyticus RIMD 2210633	VP1561	BA000031	1494
vfdb	(pilA) pilin	Vibrio cholerae O1 biovar El Tor str. N16961	VFG006896	WP_000649326	462
vfdb	(pilA) pilin	Vibrio fischeri ES114	VFG006901	WP_011262622	405
vfdb	(pilA) pilin	Vibrio parahaemolyticus RIMD 2210633	VFG006898	WP_005479693	420
vfdb	(pilA) pilin	Vibrio vulnificus CMCP6	VFG006899	WP_013571141	444
vfdb	(pilA) pilin	Vibrio vulnificus YJ016	VFG006900	WP_052281489	480
vfdb	(pirA) Photorhabdus insect-related toxin subunit PirA	Vibrio parahaemolyticus str. 3HP	VFG052341	AKC05671.1	336
ncbi	(rfbV-O1) O-antigen synthesis, O1 serogroup	Vibrio cholerae O1 biovar El Tor str. N16961	VC_0259	AE003852	1233
ncbi	(rstR) cryptic phage CTXphi transcriptional repressor RstR, classical	Vibrio cholerae O1 biovar classical str. O395	VC395_1581	CP001235	336
ncbi	(rstR) cryptic phage CTXphi transcriptional repressor RstR, El Tor	Vibrio cholerae O1 biovar El Tor str. N16961	N16961_RS07235	NZ_CP028827	339
ncbi	(rtx) putative RTX toxin	Vibrio alginolyticus ATCC 17749	N646_0458	CP006718	1260
vfdb	(rtxA) RTX toxin RtxA	Vibrio cholerae O1 biovar classical str. O395	VFG007017	WP_001911009	7893
vfdb	(rtxA) RTX toxin RtxA	Vibrio cholerae O1 biovar El Tor str. N16961	VFG000983	WP_000517827	13638
vfdb	(rtxA) RTX toxin RtxA	Vibrio vulnificus CMCP6	VFG007018	WP_011081430	15621
vfdb	(rtxA) RTX toxin RtxA	Vibrio vulnificus YJ016	VFG007019	WP_011152314	15621
ncbi	(stn) heat-stable enterotoxin NAG-ST	Vibrio cholerae NRT 36	stn	M85198	402
vfdb	(tcpA) toxin-coregulated pilus major pilin TcpA	Vibrio cholerae O1 biovar classical str. O395	VFG006851	WP_001176378	675
vfdb	(tcpA) toxin-coregulated pilus major pilin TcpA	Vibrio cholerae O1 biovar El Tor str. N16961	VFG000091	WP_001176374	675
vfdb	(tcpA) toxin-coregulated pilus major pilin TcpA	Vibrio fischeri ES114	VFG006852	WP_011263692	627
ncbi	(tcpA) toxin-coregulated pilus major pilin TcpA	Vibrio mimicus Vm2	tcpA	LC427970	931
vfdb	(tdh) thermostable direct hemolysin A	Vibrio parahaemolyticus RIMD 2210633	VFG007031	WP_005463268	570
vfdb	(tdh) thermostable direct hemolysin A	Vibrio parahaemolyticus RIMD 2210633	VFG007032	WP_005478284	570
vfdb	(tlh) thermolabile hemolysin TLH	Vibrio cholerae O1 biovar El Tor str. N16961	VFG007033	WP_000746867	1257
vfdb	(tlh) thermolabile hemolysin TLH	Vibrio parahaemolyticus RIMD 2210633	VFG007035	WP_005481504	1257
vfdb	(tlh) thermolabile hemolysin TLH	Vibrio vulnificus CMCP6	VFG007036	WP_011082340	1254
vfdb	(tlh) thermolabile hemolysin TLH	Vibrio vulnificus YJ016	VFG007037	WP_011082340	1254
vfdb	(toxA) hypothetical exotoxin A similar to chxA	Vibrio cholerae str. TP	VFG043673	AAW80252	2001
ncbi	(toxR) transmembrane transcription activator activator of virulence factors, ToxR	Vibrio alginolyticus ATCC 17749	N646_2971	CP006718	879
ncbi	(toxR) transmembrane transcription activator activator of virulence factors, ToxR	Vibrio cholerae O1 biovar classical str. O395	VC0395_A0505	CP000627	885
ncbi	(toxR) transmembrane transcription activator activator of virulence factors, ToxR	Vibrio cholerae O1 biovar El Tor str. N16961	VC_0984	AE003852	885
ncbi	(toxR) transmembrane transcription activator activator of virulence factors, ToxR	Vibrio diabolicus DSM104621	toxR	LR860894	879
ncbi	(toxR) transmembrane transcription activator activator of virulence factors, ToxR	Vibrio fluvialis PG41	L910_0548	ASXS01000001	864
ncbi	(toxR) transmembrane transcription activator activator of virulence factors, ToxR	Vibrio harveyi HENC 02	VCHENC02_2929	AJSR01001194	1379
ncbi	(toxR) transmembrane transcription activator activator of virulence factors, ToxR	Vibrio mimicus VM603	VMB_31850	ACYU01000171	585
ncbi	(toxR) transmembrane transcription activator activator of virulence factors, ToxR	Vibrio parahaemolyticus RIMD 2210633	VP_RS04000	NC_004603	879
ncbi	(toxR) transmembrane transcription activator activator of virulence factors, ToxR	Vibrio vulnificus CMCP6	VV0999	AE016795	873
ncbi	(toxR) transmembrane transcription activator activator of virulence factors, ToxR	Vibrio vulnificus YJ016	VV1_0190	BA000037	873
ncbi	(trh1) TDH-related hemolysin, TRH1 allele	Vibrio parahaemolyticus 294	trh1_GCSL28	KP836462	570
ncbi	(trh1) TDH-related hemolysin, TRH1 allele	Vibrio parahaemolyticus AQ4913	trh1_AQ4913	LC271588	569
ncbi	(trh1) TDH-related hemolysin, TRH1 allele	Vibrio parahaemolyticus GCSL28	trh1_294	DQ359749	571
ncbi	(trh2) TDH-related hemolysin, TRH2 allele	Vibrio parahaemolyticus 4616	trh2_4616	KP836467	570
ncbi	(trh2) TDH-related hemolysin, TRH2 allele	Vibrio parahaemolyticus AQ3777	trh2_AQ3777	LC271581	570
ncbi	(trh2) TDH-related hemolysin, TRH2 allele	Vibrio parahaemolyticus AQ3831	trh2_AQ3831	LC271582	570
vfdb	(trhX) TDH-related hemolysin	Vibrio parahaemolyticus	VFG044044	AAB29385	570
vfdb	(vasA) type VI secretion system protein VasA	Vibrio cholerae O1 biovar classical str. O395	VFG007115	WP_000189792	1770
vfdb	(vasA) type VI secretion system protein VasA	Vibrio cholerae O1 biovar El Tor str. N16961	VFG002078	WP_000189792	1770
vfdb	(vasH) type VI secretion system regulatory protein VasH	Vibrio cholerae O1 biovar El Tor str. N16961	VFG002085	WP_000084793	1593
ncbi	(vasH) type VI secretion system regulatory protein VasH	Vibrio fluvialis 85003	vasH	KY319183	1596
ncbi	(VC_0175) V. cholerae seventh pandemic island 1, deoxycytidylate deaminase-related protein	Vibrio cholerae O1 biovar El Tor str. N16961	VC_0175	AE003852	1599
ncbi	(VC_0178) V. cholerae seventh pandemic island 1, patatin-related protein	Vibrio cholerae O1 biovar El Tor str. N16961	VC_0178	AE003852	1068
ncbi	(VC_0180) V. cholerae seventh pandemic island 1, conserved hypothetical protein	Vibrio cholerae O1 biovar El Tor str. N16961	VC_0180	AE003852	1755
ncbi	(VC_0183) V. cholerae seventh pandemic island 1, hypothetical protein	Vibrio cholerae O1 biovar El Tor str. N16961	VC_0183	AE003852	2112
ncbi	(VC_0185) V. cholerae seventh pandemic island 1, transposase	Vibrio cholerae O1 biovar El Tor str. N16961	VC_0185	AE003852	1215
ncbi	(VC_0490) V. cholerae seventh pandemic island 2, conserved hypothetical protein	Vibrio cholerae O1 biovar El Tor str. N16961	VC_0490	AE003852	1962
ncbi	(VC_0493) V. cholerae seventh pandemic island 2, hypothetical protein	Vibrio cholerae O1 biovar El Tor str. N16961	VC_0493	AE003852	876
ncbi	(VC_0498) V. cholerae seventh pandemic island 2, ribonuclease HI	Vibrio cholerae O1 biovar El Tor str. N16961	VC_0498	AE003852	441
ncbi	(VC_0502) V. cholerae seventh pandemic island 2, type IV pilin	Vibrio cholerae O1 biovar El Tor str. N16961	VC_0502	AE003852	525
ncbi	(VC_0504) V. cholerae seventh pandemic island 2, hypothetical protein	Vibrio cholerae O1 biovar El Tor str. N16961	VC_0504	AE003852	228
ncbi	(VC_0512) V. cholerae seventh pandemic island 2, methyl-accepting chemotaxis protein	Vibrio cholerae O1 biovar El Tor str. N16961	VC_0512	AE003852	1590
ncbi	(VC_0516) V. cholerae seventh pandemic island 2, phage integrase	Vibrio cholerae O1 biovar El Tor str. N16961	VC_0516	AE003852	1242
ncbi	(VC_0819) V. cholerae pathogenicity island 1, aldehyde dehydrogenase	Vibrio cholerae O1 biovar El Tor str. N16961	VC_0819	AE003852	1626
ncbi	(VC_0840) V. cholerae pathogenicity island 1, accessory colonization factor AcfB	Vibrio cholerae O1 biovar El Tor str. N16961	VC_0840	AE003852	1881
ncbi	(VC_0847) V. cholerae pathogenicity island 1, integrase, phage family	Vibrio cholerae O1 biovar El Tor str. N16961	VC_0847	AE003852	1269
ncbi	(VC_1758) V. cholerae pathogenicity island 2, interase	Vibrio cholerae O1 biovar El Tor str. N16961	VC_1758	AE003852	1236
ncbi	(VC_1760) V. cholerae pathogenicity island 2, helicase	Vibrio cholerae O1 biovar El Tor str. N16961	VC_1760	AE003852	2823
ncbi	(VC_1765) V. cholerae pathogenicity island 2, type I restriction enzyme HsdR	Vibrio cholerae O1 biovar El Tor str. N16961	VC_1765	AE003852	3069
ncbi	(VC_1776) V. cholerae pathogenicity island 2, N-acetylneuraminate lyase	Vibrio cholerae O1 biovar El Tor str. N16961	VC_1776	AE003852	897
ncbi	(VC_1783) V. cholerae pathogenicity island 2, N-acetylglucosamine-6-phosphate deacetylase	Vibrio cholerae O1 biovar El Tor str. N16961	VC_1783	AE003852	1137
ncbi	(VC_1790) V. cholerae pathogenicity island 2, transposase OrfAB subunit A	Vibrio cholerae O1 biovar El Tor str. N16961	VC_1790	AE003852	345
ncbi	(VC_1809) V. cholerae pathogenicity island 2, transcriptional regulator	Vibrio cholerae O1 biovar El Tor str. N16961	VC_1809	AE003852	231
ncbi	(VC_2346) V. cholerae 7PET marker	Vibrio cholerae O1 biovar El Tor str. N16961	VC_2346	AE003852	687
ncbi	(vcgC) virulence correlated gene, clinical allele	Vibrio vulnificus CMCP6	VV1_0734	AE016795	474
ncbi	(vcgE) virulence correlated gene, environmental allele	Vibrio vulnificus YJ016	VV0401	BA000037	495
ncbi	(vcsC2) type II/III system secreiton protein VcsC2	Vibrio cholerae AM 19226	VcsC2	DQ124262	1458
ncbi	(vcsN2) type III system secretion protein VcsN2	Vibrio cholerae AM 19226	VcsN2	DQ124262	1263
ncbi	(vcsV2) type III system secretion protein VcsV2	Vibrio cholerae AM 19226	VcsV2	DQ124262	1884
ncbi	(vfh) Vibrio fluvialis hemolysin	Vibrio fluvialis ATCC 33809	AL536_06945	CP014034	2190
ncbi	(vfpA) Vibrio fluvialis metalloprotease VfpA	Vibrio fluvialis AQ0005	vfpA	AB071709	2376
ncbi	(vhhA) Vibrio harveyi hemolysin VhhA, similar to TLH from Vibrio parahaemolyticus	Vibrio harveyi VIB 645	vhhA	AF293430	1260
vfdb	(VIBHAR_RS18025) SGNH/GDSL hydrolase family protein	Vibrio harveyi ATCC BAA-1116	VFG043813	WP_086028421	1260
vfdb	(viuB) siderophore-interacting protein	Vibrio cholerae O1 biovar El Tor str. N16961	VFG007224	WP_000064348	816
vfdb	(viuB) siderophore-interacting protein	Vibrio vulnificus CMCP6	VFG007226	WP_011081754	816
vfdb	(viuB) siderophore-interacting protein	Vibrio vulnificus YJ016	VFG007227	WP_011152545	816
vfdb	(VMB_RS12355) leukocidin family pore-forming toxin	Vibrio mimicus VM603	VFG044040	WP_001125289	2235
ncbi	(vmhA) Vibrio mimicus heat-labile hemolysin VmhA	Vibrio mimicus ATCC 33653	vmhA	U68271	3072
vfdb	(vopA/vopP) type III secretion system effector VopA, acetyltransferase	Vibrio parahaemolyticus RIMD 2210633	VFG007190	WP_005478218	870
vfdb	(vopB) type III secretion system translocator protein VopB	Vibrio parahaemolyticus RIMD 2210633	VFG007147	WP_005464635	1200
vfdb	(vopB2) type III secretion system translocator protein VopB2	Vibrio parahaemolyticus RIMD 2210633	VFG007193	WP_005463181	1050
vfdb	(vopD) type III secretion system translocator protein VopD	Vibrio parahaemolyticus RIMD 2210633	VFG007146	WP_005464399	1005
vfdb	(vopD2) type III secretion system translocator protein VopD2	Vibrio parahaemolyticus RIMD 2210633	VFG041908	WP_005478342	726
vfdb	(vopQ) type III secretion system effector VopQ	Vibrio parahaemolyticus RIMD 2210633	VFG007182	WP_005464333	1479
vfdb	(vopR) Type III secretion system effector VopR, phosphoinositide-binding protein	Vibrio parahaemolyticus RIMD 2210633	VFG007181	WP_005464656	978
vfdb	(vopS) type III secretion system effector VopS, Adenylyltransferase	Vibrio parahaemolyticus RIMD 2210633	VFG007180	WP_005464511	1164
vfdb	(VPA0450) type III secretion system effector	Vibrio parahaemolyticus RIMD 2210633	VFG007183	WP_005479246	1494
vfdb	(vscC) type III secretion system OM ring protein VscC	Vibrio parahaemolyticus RIMD 2210633	VFG007174	WP_011105906	1899
vfdb	(vscC2) type III secretion system protein VscC2	Vibrio parahaemolyticus RIMD 2210633	VFG007187	WP_005478227	1464
vfdb	(vscN) type III secretion system ATPase VscN	Vibrio parahaemolyticus RIMD 2210633	VFG007158	WP_005477722	1323
vfdb	(vscN2) type III secretion system ATPase VscN2	Vibrio parahaemolyticus RIMD 2210633	VFG007186	WP_005463220	1263
vfdb	(vscQ) type III secretion system cytoplasmic protein VscQ	Vibrio parahaemolyticus RIMD 2210633	VFG007161	WP_011105899	987
vfdb	(vscQ2) type III secretion protein VscQ2	Vibrio parahaemolyticus RIMD 2210633	VFG018679	WP_005463203	216
ncbi	(vspD) type VI secretion system protein	Vibrio cholerae AM 19226	vspD	DQ124262	1050
vfdb	(vthA) VthA	Vibrio tubiashii str. X00-12-1(RE98)	VFG044043	ACM44932	1416
vfdb	(vvhA) cytolysin	Vibrio vulnificus CMCP6	VFG007040	WP_011081361	1416
vfdb	(vvhA) leukocidin family pore-forming toxin	Vibrio vulnificus YJ016	VFG007041	WP_011152263	1416
vfdb	(wza) polysaccharide export protein	Vibrio fischeri ES114	VFG007624	WP_011261018	1152
vfdb	(wza) polysaccharide export protein	Vibrio vulnificus CMCP6	VFG007622	WP_011078856	1137
vfdb	(wza) polysaccharide export protein	Vibrio vulnificus YJ016	VFG007623	WP_043877362	1137
vfdb	(zot) zona occludens toxin	Vibrio cholerae O1 biovar classical str. O395	VFG007009	WP_000021609	1200
vfdb	(zot) zona occludens toxin	Vibrio cholerae O1 biovar El Tor str. N16961	VFG000109	WP_000021616	1200
vfdb	(zot) zona occludens toxin	Vibrio fischeri ES114	VFG007011	WP_011263425	1185

## Sheet: S2
Table of Contents
Table S2: Probe sequences, total with duplicates removed.
Probe Name	Probe Sequence
>1_AAN39121-Vibrio_fluvialis	ATGCTAAAACTAAATTCTTATGCAGCAACAACGTTGGCGTTATGTTCACTCTCTGCGAGTGGCAATGTATTTGCCGATATTCACGACCCTGTAGGCGCAGCGGTATCTATTTTAAGTCAG
>3_AAN39121-Vibrio_fluvialis	TGCAGCAACAACGTTGGCGTTATGTTCACTCTCTGCGAGTGGCAATGTATTTGCCGATATTCACGACCCTGTAGGCGCAGCGGTATCTATTTTAAGTCAGGTTTCTGATTCGAGTCAGGT
>15_AAN39121-Vibrio_fluvialis	CAATTATTATAACGCGCAATATTGGCAGGCAAACGATACCGATATGCCAACTCTGGCGCAATTACGTCAATTCGTTGTGCAAGAGAAACAACGTATTTTGATAGATTTCAGTCAGATCGA
>27_AAN39121-Vibrio_fluvialis	AAATAGCGAAGAGCGCGCAGTGATGCAGGCTCAGTTTCGTCAGCAATATGGCATGAGCTTTTCGAGCCTGTTCGTCTTAGTGACCGAACATAAAGGGGAACTGCTGTTTACGCCGTTTGA
>39_AAN39121-Vibrio_fluvialis	TGCGGCGGATGACGTGAATCCCGCTTTGCTGGAAGCGCCGGCCGCCAAGCGAGTGCGCCGATCGCTGTCGGACACTCAGCGCGTCAGTGGTGGTGAAGCCAATACACTGCCGCATGTGGC
>51_AAN39121-Vibrio_fluvialis	GTTCTACATTAACGTCAACCGCGCGATCAGCGACGAAGAGTGTACCTTTGATAATTCCTGGTTATGGAAGAGTGACAAAGGGCGCCGCTCATTCTGTCACGACGCCAACATCTCCCTGAT
>63_AAN39121-Vibrio_fluvialis	TTATCGCGTCAATCTAGAACGTTCGCTGCAATATGGCATTGTTGGCTCGGCGACACCGGATGCGAAAATTGTCCGCATCAGTTTGGATGATGACAGCACTGGGGCGGGTATTCATCTCAA
>75_AAN39121-Vibrio_fluvialis	CGATCAGCTGAGTTACCGCCAGTTCGGTGCCGATTACGTGACGTTGGATGCCTATTTCCGCGAATGGTCGACCGATGCGATTGCGCAGGATTATCGCTTCGCCTTCAATGCCTTCAACAA
>87_AAN39121-Vibrio_fluvialis	CAAAGCGCAGGTCCTCAAAACGTTTCCGGCCAGCAACGTCAACGCCAATTTTGAGCGCAAAGAAGTGTCCGGGTTTGAGCTGGGCGTGTCAGGTGGCGTGGAAGCCGACAGCAAAGGGCC
>99_AAN39121-Vibrio_fluvialis	GAAAGGCAAGCTGGAAGCGCGCGCGAGTTACTCGCAGAGCCGTTGGCTGACGTTTAATACTCAGGATTACCGTATTGAACGCTCCACTAAAAACGCGCAGAACATCAGCTTTAGCTGGGC
>111_AAN39121-Vibrio_fluvialis	GCGTCAGCAGTATGCCACCGCGGAGTCGCTGCTTAACCGCTCCACCGATGCGCTGTGGGTCAATACCTATCCGGTGGATGTGAACCGCATCAATCCGATCGGCTACGCCAGCTTCGTGCC
>123_AAN39121-Vibrio_fluvialis	GAAAATGGACGTGATTTACAAAGCGTCACCAAGCGAGAGCGGTTCGACCGAGTTTGTGATTGATTCTTCGGTCAATATTCGCCCGCTCTACAACGGTGCGTACAAACACTACTATGTCGT
>135_AAN39121-Vibrio_fluvialis	CGGCGCGCATCAGTCGTATCACGGTTTTGAAGACACGCCGCGTCGCCGCGTGACCAAATCCGCCAGTTTTACCGTGGATTGGGATCATCCGGTATTTACCGGTGGTCGCCCGGTGAATCT
>147_AAN39121-Vibrio_fluvialis	GCAATTGGCCAGCTTTAATGATCGCTGTGTTACGGTGCAAGCTGACGGCACGTTGACGGCCAGCACGTGTGACAACCAAACCGCGAGTCAGTCGTTCATCTACGACCAACTGGGTCGTTA
>159_AAN39121-Vibrio_fluvialis	TGTGAGTGCGCTCGACACCAAGCGCTGTCTGGACGGCAATGCGTTGGATGCGCTGCAAGCGTGTAATCAGAGCCTGAGTCAACGCTGGGAGTGGAAAGAGGACAGTGATGAGCTGACTAA
>171_AAN39121-Vibrio_fluvialis	CGTCTACAGTGGCGAAACGCTGGGGCACGATACGGCAACGGGCGCACTGGGCTTGTATGCCTCCGCCAGTGAAAGCGTCAGCCTGCGCACCATCACCGCGTACACCGATGTGTTTAACCA
>183_AAN39121-Vibrio_fluvialis	GCAACAAACTTCGCCGGTATTGGGGCTGGCGGTGGGTCAGCTCAACTCACAACCGTTGAGTGCTGAGGGAACCCTGTTTGTGCGCTCGGGGGCGGCGATCGATGCACTCGGCACCGCAGA
>195_AAN39121-Vibrio_fluvialis	AGGGCTGATGGTCGGTGGCAGCGGCGGATCGCTGAGCCAGATTGACCTGCGTCAGGTGCAATCGGTGGTCGCTACTTCGGGCGATTTTAACTACGGCGGACAGCAACTGCTGGCACTGAC
>207_AAN39121-Vibrio_fluvialis	GTTTACGTACCTTGATGGCAGCGTGCATACCGTCGGGTCAAAACAGTATGGCACCAATCTGCATGATGATCGTTTTGATTTACCGGCGGGTGAGTCGGTCACGGCGGTTAAAATCTGGGC
>211_AAN39121-Vibrio_fluvialis	AAACAGTATGGCACCAATCTGCATGATGATCGTTTTGATTTACCGGCGGGTGAGTCGGTCACGGCGGTTAAAATCTGGGCCGACAACTGGTTGGTCAAAGGGTTGCAACTGGAGCTGAAT
>1_ace-Vibrio_cholerae_O1_biovar_classical_str_O395	GTGATGCTTATGATGGACCCCCTTTATGACTGGCTAATTGATGGCTTTACGTGGCTTGTGATCAAGCTCGGTATTATGTGGATTGAGAGCAAGATTTTTGTCATCCAATTCTTCTGGGAG
>13_ace-Vibrio_cholerae_O1_biovar_classical_str_O395	ATGTCCCAGAAAGTGATTGATATGTTTACCATCTATCCGCTTATCCAACAGGCTATCGATATGCTGTCTCCTCAATACAGCGGCTTTCTGTTCTTTTTAGGGTTAGACCAAGCGCTGGCT
>18_ace-Vibrio_cholerae_O1_biovar_classical_str_O395	GGCTATCGATATGCTGTCTCCTCAATACAGCGGCTTTCTGTTCTTTTTAGGGTTAGACCAAGCGCTGGCTATCGTGCTTCAGGCTTTGATGACCCGTTTCGCCCTGCGAGCGTTAAACCT
>1_ace-Vibrio_cholerae_O1_biovar_El_Tor_str_N16961	GTGATGCTTATGATGGACACCCTTTATGACTGGCTAATTGATGGCTTTACGTGGCTTGTGATCAAGCTCGGTATTATGTGGATTGAGAGCAAGATTTTTGTTATCCAATTCTTCTGGGAG
>13_ace-Vibrio_cholerae_O1_biovar_El_Tor_str_N16961	ATGTCCCAGAAAGTGATTGATATGTTTACCATCTATCCGCTTATCCAACAGGCTATCGATATGCTGCCTCCTCAATACAGCGGCTTTCTGTTCTTTTTAGGGTTAGACCAAGCGCTGGCT
>18_ace-Vibrio_cholerae_O1_biovar_El_Tor_str_N16961	GGCTATCGATATGCTGCCTCCTCAATACAGCGGCTTTCTGTTCTTTTTAGGGTTAGACCAAGCGCTGGCTATCGTGCTTCAGGCTTTGATGACCCGTTTTGCCCTGCGAGCGTTAAACCT
>1_ace-Vibrio_fischeri_ES114	ATGTTGGATTATATTTACTCTTGGTTTGTTGATGGTGTGGCTTTTTTAGTTATTGAATTAGCCGAGATGTTTTTAGAAAGCAAATTATTTATTATCAAATTCTTTTGGGATGTATCTAAT
>4_ace-Vibrio_fischeri_ES114	GATGGTGTGGCTTTTTTAGTTATTGAATTAGCCGAGATGTTTTTAGAAAGCAAATTATTTATTATCAAATTCTTTTGGGATGTATCTAATAACATTGTTTCTATGTTTTCTATTTATCCT
>16_ace-Vibrio_fischeri_ES114	CAAATTCAATCTGCCATAGATATGTTACCGCCACAATATAGTGGCATTCTGTTTTACCTTGGTTTAGATAAAGTATTTGCTATTTTAATTCAGGCTCTATTAACTCGCTTTTCACTTCAG
>17_ace-Vibrio_fischeri_ES114	CTGCCATAGATATGTTACCGCCACAATATAGTGGCATTCTGTTTTACCTTGGTTTAGATAAAGTATTTGCTATTTTAATTCAGGCTCTATTAACTCGCTTTTCACTTCAGGTTTTTAAAT
>1_chxAIII-Vibrio_cholerae_R_912	ATGAAGAAGATGTTATTAATAGCAGGGGCTACGGTAATATCCAGTATGGCTCATCCCACATTTGCAGTCGAAGATGAGTTAAACATATTTGATGAATGCCGTTCGCCATGTTCGTTGACC
>13_chxAIII-Vibrio_cholerae_R_912	CCGGAACCGGGTAAGCCGATTCAATCAAAATTGTCTATCCCTGGTGATGTTGTTTTAGATGAAGGTGTTCTGTATTATTCGATGACGATTAATGATGAGCAGAATGATATTAAGGATGAG
>25_chxAIII-Vibrio_cholerae_R_912	GACAAAGGAGAGTCCATTATTACTATTGGTGAATTTGCCACAGTAAGAGCGACTAGACATTATGTTAGTCAAGATGCGCCTTTTGGTGTCATTAATTTAGATATTACGACAGAAAATGGT
>37_chxAIII-Vibrio_cholerae_R_912	ACAAAAACGTACTCTTTTAACCGAAAAGAGGGTGAGTTTGCGATTAATTGGTTAGTGCCGATTGGTGAAGATTCCCCTGCAAGCATTAAAATTTCTATTGATGAACTCGATCAGCAAAGA
>49_chxAIII-Vibrio_cholerae_R_912	AATATCATTGAGGTGCCTAAACTATATAGCATTGATCTCGACAACCAAACGTTAGAACAGTGGGAAACCCAAGGTAATGTCTCTTTTGCGGTAACGCGACCTGAACAAAGTATTGCGATT
>61_chxAIII-Vibrio_cholerae_R_912	TCTTGGCCAAGCGTCAGTTATAAAGCTGCGGAGAAAGATGGCGCGCGTCATAAGCGTTGGGCTCATTGGCATACAGGACTAGCACTATGTTGGCTTGTTCCACTTGATGCTATTTACAAC
>73_chxAIII-Vibrio_cholerae_R_912	TATATCACCCAGCAAAATTGTACTTTAGGGGATAATTGGTTTGGTGGATCTTATGAGACTGTTGCTGGAACTCCGAAGGCGATTACGGTTAAGCAAGGGATGGAACAAAAGCCAGTTGAG
>85_chxAIII-Vibrio_cholerae_R_912	CAGCGAATCCATTTTTCCAAGAAAAATGCGATGGAGGCACTTGCAGCTCATCGAGTCTGTGGTGTGCCATTAGAAACCTTGGCGCGCGGTCGGAAACCTAGGGATTTAACGGATGATTTA
>97_chxAIII-Vibrio_cholerae_R_912	CAATGTGCCTATCAAGCGCAGAATATTGTGAGTTTATTTTTGGCGACGAGAATTTTATTCTCTCATCTAGACAGTGTATTTACTCTGAATCTTGACGAACAAGAACCAGAGGTGGCTGAA
>109_chxAIII-Vibrio_cholerae_R_912	AGGTTAACTGATCTTAGACGAATTAATGAAAATAACCCCGGCATGGTTACACAAGTTTTAACCATCGCCAGACAGATCTATAACGATTATGTCACTGAACATCCCGGATTAACTCCTGAG
>121_chxAIII-Vibrio_cholerae_R_912	CAAACCAGTGCTGGTGCACAGGCTGCCGATATTCTCTCTTTATTGTGCCCAGATGCTGATGGGTCTTGTGTGGCTTCAAACAGCGATCAAGCCAATATTAACATTGAGTCTCGCTCTGGC
>133_chxAIII-Vibrio_cholerae_R_912	CGTTCATATTTGCCTGAAAACCGTGCGGTAATCACCCCACAAGGAGTCACAAATTGGACTTACCAGGAACTCGAAGCAAAACATCAAACTCTGACTCGAGAGGGTTATGTATTCGTGGGT
>145_chxAIII-Vibrio_cholerae_R_912	TACCATGGAACGAATCATGTCGCTGCGCAAAGCATAGTGAATAGAATTACCCCTGTTCCGAGAGGCAACAACACTGAAAAGGAGGAAGAATGGGGGGGTTATATGTTGCAACTCACGCTG
>157_chxAIII-Vibrio_cholerae_R_912	AACTTGCCCATCGTTATGCTCGGATCAAAGAAGGGACAGGGGAGAATGGACTTCCGACCACTGAAGAAAAGAAGTCTCGTGGGGTAATGCTAAGAGTGTATCTCCCTCGTGCTTCATTAG
>169_chxAIII-Vibrio_cholerae_R_912	AACGTTTTTATCGAACGAATATACCTTTGGAAAATGCTGATGAACATGTAACGCAAGTGATTGGTCATCCTTTACCATTACGAAATGAAGCATTTACTGGTCCAGAAAGTGCGGGTGGGG
>181_chxAIII-Vibrio_cholerae_R_912	AAGACGAAACTGCCATTGGCTGGGATATGGCTATTCATGGGGTGGCGATTCCTTCGACTATTCCAGGGAACTCTTACGCACAATTGCCAATTGATGAGGAGGCTGTTGCTAAAGAGCAAT
>185_chxAIII-Vibrio_cholerae_R_912	GGTGGCGATTCCTTCGACTATTCCAGGGAACTCTTACGCACAATTGCCAATTGATGAGGAGGCTGTTGCTAAAGAGCAATCGATTAGCGCAAAACCACCTTATAAAGAGCATGATGAGCT
>1_chxAII-Vibrio_cholerae_17674	GTGCATTCTGTACTTGACAACTTGACATTTTATTTGGAGAAAGTAATGAAGAAGATGTTATTGATAGCAGGGGCTACGGTGATATCCAGTATGGCTCATCCCACATTTGCAGTCGAAGAT
>6_chxAII-Vibrio_cholerae_17674	GAAGATGTTATTGATAGCAGGGGCTACGGTGATATCCAGTATGGCTCATCCCACATTTGCAGTCGAAGATGAGTTAAACATATTTGATGAATGCCGTTCGCCATGTTCGTTGACCCCGGA
>18_chxAII-Vibrio_cholerae_17674	ACCGGGTAAGCCGATTCAATCAAAATTGTCTATCCCTAGTGATGTTGTTTTAGATGAAGGTGTTCTGTATTACTCGATGACGATTAATGATGAGCAGAATGATATTAAGGATGAGGACAA
>30_chxAII-Vibrio_cholerae_17674	AGGAGAGTCCATTATTACTATTGGTGAATTTGCCACAGTAAGAGCGACTAGACATTATGTTAATCAAGATGCGCCTTTTGGTGTCATTAATTTAGATATTACGACAGAAAATGGTACAAA
>42_chxAII-Vibrio_cholerae_17674	AACGTACTCTTATAACCGAAAAGAGGGTGAATTTGCAATTAATTGGTTAGTGCCTATTGGTGAAGATTCTCCTGCAAGCATTAAAATTTCCGTTGATGAGATCGATCAGCAAAGAAATAT
>54_chxAII-Vibrio_cholerae_17674	CATCGAGGTGCCTAAACTATATAGTATTGATCTCGATAACCAAACGTTAGAACAGTGGGAAAATCAAGGTAATGTCTCTTTTGCGGTAACGCGACCTGAACAAAGTATTGCCATTTCTTG
>66_chxAII-Vibrio_cholerae_17674	GCCAAGCGTGAGTTACAAAGCGGCGCATAAAAACGGTTCGCGTCATAAGCGTTGGGCAAATTGGTTTACGACATCACCAAAAGTGACTTTATGTTTCTATGAAGATCCTGCTCAGTGTAC
>78_chxAII-Vibrio_cholerae_17674	TTATGGTGACGATTGGCATGGTGGAGCCTATAAAACTGTTGCAGGAATTCCGAAGGCGATTACGGTTAAGCAAGGGATAGAACAAAAAACCGTTGAACAGCGCATCCATTTCTCCAAGAA
>90_chxAII-Vibrio_cholerae_17674	GAATGCGATGGAGGCACTTGCAGCTCATCGAGTCTGTGGTGTGCCATTAGAAACCTTGGCGCGCAGTCGGAAGCCTAGAGATTTACCGGATGATTTATCATGTGCCTATCAAGCACAGAA
>102_chxAII-Vibrio_cholerae_17674	TATTGTGAGTTTATTTGTCGCGACGAGAATTTTATTCTCTCATCTAGACAGCGTATTTACTCTGAATCTTGACGAACAAGAACCAGAGGTGGCTGAAAGGCTAAGTGCTCTTAGACAAAT
>114_chxAII-Vibrio_cholerae_17674	TAATGAAAATAACCCCGGCATGGTTACACAGGTTTTAACCGTTGCTCGACAGATCTATAACGATTATGTCACTCACCATCCCGGATTAACTCCTGAGCAAACCAGTGCGGGTGCACAAGC
>126_chxAII-Vibrio_cholerae_17674	TGCCGATATCCTCTCTTTATTTTGCCCAGATGCTGATAAGTCTTGTGTGGCTTCAAACAACGATCAAGCCAATATTAACATTGAGTCTCGTTCTGGCCGTTCATATTTGCCTGAAAACCG
>138_chxAII-Vibrio_cholerae_17674	TGCGGTAATCACCCCTCAAGGAGTCACAAATTGGACTTACCAGGAACTCGAAGCAACACATCAGGCTCTGACTCGAGAGGATTATGTGTTCGTGGGTTACCATGGTACGAATCATGTCGC
>150_chxAII-Vibrio_cholerae_17674	TGCGCAAACCATAGTGAATAGAATTGCCCCTGTTCCGAGAGGCAACAACACTGAAAACGAGGAAAAGTGGGGCGGGTTATATGTTGCAACTCACGCTGAAGTTGCCCATGGTTATGCTCG
>162_chxAII-Vibrio_cholerae_17674	GATCAAAGAAGGGACAGGGGAGTATGGACTTCCGACCCGTGCTGAGCAGGAGACTCGTGGGGTAATGTTAAGAGTGTATATCCCTCGTGCTTCATTAGAACGTTTTTATCGAACGAATAC
>174_chxAII-Vibrio_cholerae_17674	ACCTTTGGAAAATGCTGAGGAGCATATAACGCAAGTGATTGGTCATTCTTTGCCATTACGAAATGAAGCATTTACTGGTCCAGAAAGTGCGGGTGGGGAAGACGAAACTGTCATTGGCTG
>186_chxAII-Vibrio_cholerae_17674	GGATATGGCGATTCATGCAGTTGCGATTCCTTCGACTATTCCAGGGAACGCTTACGAAGGATTGACGACTGATGAGGAGGCTGTTGTTAAGGAGGCTATTGCTAAAGAGCAATCGATTAG
>190_chxAII-Vibrio_cholerae_17674	CCAGGGAACGCTTACGAAGGATTGACGACTGATGAGGAGGCTGTTGTTAAGGAGGCTATTGCTAAAGAGCAATCGATTAGCGCAAAACCACCTTATAAAGAGCAAAAAGATGAACTGAAA
>1_chxAI-Vibrio_cholerae_18470	CTGTACTTGACATTTTATTTGGAGAAAGTAATGAAGAAGATGTTATTGATAGCAGGGGCTACGGTGATATCCAGTATGGCTCATCCCACATTTGCAGTCGAAGATGAGTTAAACATATTT
>4_chxAI-Vibrio_cholerae_18470	ATGAAGAAGATGTTATTGATAGCAGGGGCTACGGTGATATCCAGTATGGCTCATCCCACATTTGCAGTCGAAGATGAGTTAAACATATTTGATGAATGCCGTTCGCCATGTTCGTTAACC
>16_chxAI-Vibrio_cholerae_18470	CCGGAACCGGGTAAGCCGATTCAATCAAAATTGTCTATCCCTAGTGATGTTGTTTTAGATGAAGGTGTTCTGTATTACTCGATGACGATTAATGATGAGCAGAATGATATTAAGGATGAG
>28_chxAI-Vibrio_cholerae_18470	GACAAAGGAGAGTCCATTATTACTATTGGTGAATTTGCCACAGTAAGAGCGACTAGACATTATGTTAATCAAGATGCGCCTTTTGGTGTCATTAATTTAGATATTACGACAGAAAATGGT
>40_chxAI-Vibrio_cholerae_18470	ACAAAAACGTACTCTTATAACCGAAAAGAGGGTGAATTTGCAATTAATTGGTTAGTGCCTATTGGTGAAGATTCTCCTGCAAGCATTAAAATTTCCGTTGATGAACTCGATCAGCAAAGA
>52_chxAI-Vibrio_cholerae_18470	AATATCATCGAGGTGCCTAAACTATATAGTATAGATCTCGATAACCAAACGTTAGAGCAGTGGAAAACCCAAGGTAATGTTTCTTTTTCGGTAACGCGACCTGAACATAATATTGCTATT
>64_chxAI-Vibrio_cholerae_18470	TCTTGGCCAAGCGTGAGTTACAAAGCAGCGCAGAAAGAGGGTTCACGCCATAAGCGTTGGGCTCATTGGCATACAGGATTAGCACTATGTTGGCTTGTGCCAATTGATGCTATTTATAAC
>76_chxAI-Vibrio_cholerae_18470	TATATCACCCAGCAAAATTGTACTTTAGGGGATAATTGGTTTGGTGGATCTTATGAGACTGTTGCAGGAACGCCGAAGGCGATTACGGTTAAGCAAGGGATTGAACAAAAGCCAGTTGAG
>88_chxAI-Vibrio_cholerae_18470	CAGCGCATCCATTTCTCCAAGAAGAATGCGATGGAGGCACTTGCAGCTCATCGAGTCTGTGGTGTGCCATTAGAAACCTTGGCGCGCAGTCGGAAGCCTAGAGATTTACCGGATGATTTA
>100_chxAI-Vibrio_cholerae_18470	TCATGTGCCTATCAAGCACAGAATATTGTGAGTTTATTTGTCGCGACGAGAATTTTATTCTCTCATCTAGATAGCGTATTTACTCTGAATCTTGACGAACAAGAACCAGAGGTGGCTGAA
>112_chxAI-Vibrio_cholerae_18470	AGGCTAAGTGCTCTTAGACAAATTAATGAAAATAACCCCGGCATGGTTACACAGGTTTTAACCGTTGCTCGACAGATCTATAACGATTATGTCACTCACCATCCCGGATTAATTCCTGAG
>124_chxAI-Vibrio_cholerae_18470	CAAACCAGTGCGGGTGCACAAGCTGCCGATATCCTCTCTTTATTTTGCCCAGATGCTGATAAGCCTTGTGTGGCGTCAAACAACGATCAAGCTAATATTAACATTGAGTCTCGTTCTGGT
>136_chxAI-Vibrio_cholerae_18470	CGTTCATATTTGCCTGAAAACCGTGCGGTAATCACCCCTCAAGGAGTCACAAATTGGACTTATCAGGAACTCGAAGCAACACATCAAGCTCTGACTCGAGAGGGTTATGTGTTCGTGGGT
>148_chxAI-Vibrio_cholerae_18470	TACCATGGTACGAATCATGTCGCTGCGCAAACCATAGTGAATAGAATTGCCCCTGTTCCGAGAGGCAACAACACTGAAAACGAGGAAAAGTGGGGCGGGTTATATGTTGCAACTCACGCT
>160_chxAI-Vibrio_cholerae_18470	GAAGTTGCCCATGGTTATGCTCGGATCAAAGAAGGGACAGGGGAGTATGGACTTCCGACCCGTGCTGAGCGTGAGGCTCGTGGGGTAATGCTAAGAGTGTATATCCCTCGTGCTTCATTG
>172_chxAI-Vibrio_cholerae_18470	GAACGTTTTTATCGAACGAATACACCTTTGGAAAATGCTGAAAGGCATATAACGCAAGTGATTGGTCATTCTTTGCCATTACGAAATGAAGCATTTACTGGTCCAGAAAGTGCGGGTGGG
>184_chxAI-Vibrio_cholerae_18470	GAAGACGAAACTGTCATTGGCTGGGATATGGCGATTCATGCAGTTGCGATTCCTTCGACTATTCCGGGGAACGCTTACGAAGAATTGGCGATTGATGAGGAGGCTGTTGCTAAAGAGCAA
>189_chxAI-Vibrio_cholerae_18470	TCCTTCGACTATTCCGGGGAACGCTTACGAAGAATTGGCGATTGATGAGGAGGCTGTTGCTAAAGAGCAATCGATTAGCGCGAAACCACCTTATAAAGAGCAAAAAGATGAACTGAAATA
>1_collagenase-Vibrio_alginolyticus_ATCC_17749	GATCGTACCAGTCATTATCTCTGCTGCTGCGATGTACTTTTTCTACACACGCTTTGGCTTATCACAAACTTATTTAGGCATCATTTTGGCACACGCTGCGTTAGGTACGCCTTTTGTCGT
>13_collagenase-Vibrio_alginolyticus_ATCC_17749	CATTACCGTTACTGCGACGTTAAGCGGCTTTGACCATAGCTTGGTAAAAGCGGCGGCTAGCTTAGGCGCAAACCCTGTTTATACTTTCAGACACATTACCTTTCCGCTGATTCGTCCGGG
>25_collagenase-Vibrio_alginolyticus_ATCC_17749	GATGATATCTGGCGGCTTGTTTGCTTTTGGCACCTCGTTCGACGAGGTTGTGGTGGCGTTATTCCTGACTGGGGCAGAACAAAAAACCGTTCCGAGGCAGATGTGGTCAGGAATTCGAGA
>37_collagenase-Vibrio_alginolyticus_ATCC_17749	GCAAATTAGTCCGACCATATTGGCGGTCGCTACGTTGTTGATTTTTATGTCGGTGTGTTTGCTCGTGACATTAGAAGTTTTGCGTAGACGTAATGTACGCATTCGAGGCATTCAAGAGTA
>49_collagenase-Vibrio_alginolyticus_ATCC_17749	ACCAAACTTTTTCTTTGTTGGTCACTTTGCACTTTTGTTTAGGGGCACCTCAATTTTTGACCAAATGCGCCTCATTGTAGGCGCTTGTCTTTTTTGTGTATCTTCAGCGATGACTGACAT
>61_collagenase-Vibrio_alginolyticus_ATCC_17749	ATCACTCTGGTAGCTTAATGCCAGCTTGCTCGAAACGTGCCAAAGGCGACTTGTTTGATTGCTGATACCAACTAGCTGGCATGTTTGATTTAAGTCGCGCTTTTTCTTCCTTGCTAATCA
>73_collagenase-Vibrio_alginolyticus_ATCC_17749	CAACATAATGCAAAAACGTATCAAGTGTGGTTCCCATCACGTCAAATGTCATTTCCCCATCTTTGCTGATGGCTTTCAATAACCCAACCACGGCTTCCTCAGGGACTAACGGTTCAACCA
>85_collagenase-Vibrio_alginolyticus_ATCC_17749	CCGCCTTTTTTCGCTCTTTTATTGATGTTGAAGCGGGCAGTCTTGCACGTGCCGTCTCCCAACAAACTTTGTTGGTTTTACTGACAAGGTTGTGCTTGTAGCAGTAGTAACTGAATAAAA
>97_collagenase-Vibrio_alginolyticus_ATCC_17749	AGCGTGGCAGGTTTTGCCAGCGTTCGGCTTGGACTTCTAACCAAAGATGTTGTAGCTCAATATCAGCGTCGGTCATAGGAGTTGTTTAGCAAAAAGAAAAGAAACCATTTTATCGCTTTT
>109_collagenase-Vibrio_alginolyticus_ATCC_17749	GTGAGGAGCAATAAAAGATATTTGAATGGAAAGATAAACAACTAGTTGATCAATATTACTAAAGCAAATCGATTTCTGGCAAGCTCGTGCAACGGCAACTCGAGTACCAAAAACTGACAC
>121_collagenase-Vibrio_alginolyticus_ATCC_17749	CGTCACGTTCAGTTGTTAACAAAATGTTTCATCTTGTCTTGCGAGTAGATTATATGGAGATGCTCTTGCAGTAATAAGGGCAGTGGCGATGCAAAAGACGTAATGCATTTAAGGAAAACT
>133_collagenase-Vibrio_alginolyticus_ATCC_17749	CAATATAGAAGAAATTAGATGGAACTGAAGACTTTGAGTGTCGCGATTGCGACAACATTAACCAGCACTGGCGTATTTGCGTTAAGCGAGCCAGTTTCTCAAGTTACAGAGCAACATGCA
>145_collagenase-Vibrio_alginolyticus_ATCC_17749	CATTCGGCTCATACACACGGTGTTGAATCCAATCGAGTTGAATACCAACCAACCGCAACTCTCCCTATTCAGCCCTCCAAGGCAACTCGAGTACAGTCACTTGAAAGCCTTGATGAGTCG
>157_collagenase-Vibrio_alginolyticus_ATCC_17749	AGCACTGCTTGTGATTTGGAAGCATTGGTTACCGAAAGCAGTAACCAATTGATCAGCGAAATTTTAAGTCAGGGCGCGACGTGCGTGAACCAGTTATTCTCTGCTGAAAGTCGGATTCAG
>169_collagenase-Vibrio_alginolyticus_ATCC_17749	GAGTCGGTATTTAGCTCCGATCATATGTACAACATTGCGAAGCGCACTACGACATTGGCGAAGGGGTATACAGGTGGCGGGAGCGATGAACTCGAAACGTTTTTCTTATACTTGCGCGCG
>181_collagenase-Vibrio_alginolyticus_ATCC_17749	GGTTATTACGCCGAGTTTTACAATGACAACATCTCATTTATTGAATGGGTTACCCCAGCGGTGAAAGAATCCGTGGATGCGTTTGTTAATAACGCAAACTTCTATGAGAACAGCGACCGT
>193_collagenase-Vibrio_alginolyticus_ATCC_17749	CACGGCAAAGTGCTTAGTGAAGTCATCATCACTATGGATAGTGCGGGCTTGCAGCACGCGTACTTACCGCAAGTGACCCAGTGGCTTACACGTTGGAATGATCAATACGCCCAGCACTGG
>205_collagenase-Vibrio_alginolyticus_ATCC_17749	TATATGCGCAATGCAGTTAACGGTGTTTTCACTATTTTGTTTGGTGGGCAGTGGAACGAGCAATTTGTGCAAATAATTGGCAACCAAACGGACCTTGCCAAAGCTTTAGGCGATTTTGCT
>217_collagenase-Vibrio_alginolyticus_ATCC_17749	CTGAGGGCATCATCAATCGGTGCTGAAGATGAGTTCATGGCCGCGAATGCGGGGCGAGAGCTCGGGCGTTTGACCAAGTATACGGGTAACGCGAGTTCTGTTGTGAAGAGTCAGCTGAGT
>229_collagenase-Vibrio_alginolyticus_ATCC_17749	CGAATCTTTGAACAGTATGAAATGTATGGTCGGGGTGACGCGGTTTGGCTTGCGGCGGCGGACACTGCCTCATATTACGCAGATTGTAGTGAGTTCGGAATTTGTAATTTCGAAACTGAG
>241_collagenase-Vibrio_alginolyticus_ATCC_17749	CTAAAAGGCTTAGTGCTATCGCAAACTTATACTTGTAGTCCAACAATTCGAATATTGTCCCAGAATATGACGCAAGAGCAACACGCGGCCGCATGTTCTAAAATGGGTTACGAAGAGGGT
>253_collagenase-Vibrio_alginolyticus_ATCC_17749	TACTTTCATCAGTCATTAGAAACTGGTGAACAGCCAGTAAAAGATGACCACAATACTCAGCTCCAAGTCAATATCTTCGATTCAAGCACCGATTATGGTAAGTACGCAGGGCCAATTTTC
>265_collagenase-Vibrio_alginolyticus_ATCC_17749	GATATTAGTACTGACAATGGCGGTATGTACTTGGAAGGCGATCCTTCCCAGCCGGGGAATATTCCCAACTTTATTGCTTATGAAGCCTCTTATGCGAACGCGGATCACTTTGTCTGGAAC
>277_collagenase-Vibrio_alginolyticus_ATCC_17749	TTAGAGCACGAATACGTGCATTACTTAGATGGTCGATTTGATCTCTATGGAGGGTTTAGTCATCCAACTGAAAAAATAGTGTGGTGGAGTGAAGGCATTGCAGAGTATGTCGCTCAAGAA
>289_collagenase-Vibrio_alginolyticus_ATCC_17749	AATGACAACCAAGCAGCACTTGAGACGATTTTAGACGGCTCGACATATACCTTAAGTGAGATTTTCGAGACTACTTATGATGGGTTTGATGTCGATCGAATTTATCGTTGGGGGTACTTA
>301_collagenase-Vibrio_alginolyticus_ATCC_17749	GCTGTACGTTTTATGTTTGAAAATCATAAAGATGACGTAAACCAAATGCTGGTGGAAACACGCCAAGGGAATTGGAGCAATTACAAAGCAACGATCACCCAATGGGCGAATTTATATCAA
>313_collagenase-Vibrio_alginolyticus_ATCC_17749	AGTGAGTTTGAGCAGTGGCAGCAAGCCCTTGTCTCAAATGGTGCACCTAATGCAGTCATAACCGCAAACAACAAGGGGAAAGTCGGTGAAAGCATTACATTTAGCAGTGAAAACAGTACA
>325_collagenase-Vibrio_alginolyticus_ATCC_17749	GACCCAAACGGGAAGATCGTCAGCGTCTTATGGGACTTCGGTGATGGCTCGACAAGTACACAAACCAAGCCGACGCACCAATATGGGAGTGAAGGGGAGTATTCGGTCAGTCTAAGTGTG
>337_collagenase-Vibrio_alginolyticus_ATCC_17749	ACAGACAGTGAAGGCTTGACGGCAACCGCCACTCATAGTGTTGTTATCTCAACGTTGGGCGGTAATGACACATTGCCACAAGACTGCGCGGTGCAAAGTAAAGTAAGCGGTGGGCGCCTA
>349_collagenase-Vibrio_alginolyticus_ATCC_17749	ACAGCAGGAGAGCCTGTTTGCTTGGCAAATCAACAAACCATTTGGCTGAGCGTGCCAGCGGTGAATGAGAGCTCAAATCTGGCGATAACGACGGGGAACGGTATGGGCAACCTAAAGCTT
>361_collagenase-Vibrio_alginolyticus_ATCC_17749	GAATACAGTAACTCTGGTTGGCCGGATGGTGCTAATCTTCACGGGTGGTCAGATAATATTGGTAATGGAGAGTGTATTACGTTGTCAAATCAGAGTAACTACTGGGGCTACGTTAAAGTC
>373_collagenase-Vibrio_alginolyticus_ATCC_17749	TCTGGTGACTTTGAGAATGCCGCCATCGTCGTTGATTTTGATGCTCAGAAGTGTCGTCAGTAGGGCATTTTAACTGCATCATTTTAATTTAATTGATCGCCTCGCTAACATTGCGGGGCG
>381_collagenase-Vibrio_alginolyticus_ATCC_17749	ATTTTAATTTAATTGATCGCCTCGCTAACATTGCGGGGCGTTTTTGTTTTTCACGCCGTTATCTCTATAAAAAAACCAGCCCGAAGGCTGGCAAACAAGGAGTTTGAGATGAAAATGAAA
>1_collagenase-Vibrio_cholerae_O1_biovar_El_Tor_str_N16961	GTGTCTTTTCAACAACGTATCCAACATCACCCCATTGCTTGGGCGTGCGTCATCGCTGGTCTTTCTTACTCCTCCTATTCACAAGCAGCTTGTGAGATACAAGATTTACAGCCCGCGCGC
>13_collagenase-Vibrio_cholerae_O1_biovar_El_Tor_str_N16961	GATCTTCCTGCGCAAATTGCCGTGGCTACACAAGCTTGTTACAACTCATGGTTTTACGCACCAACGGCAACCTTGGATAACCTCTATAGCGAAGCTTCTCTAGCGCATTTACAAACTGTG
>25_collagenase-Vibrio_cholerae_O1_biovar_El_Tor_str_N16961	CTCGATGCTGAAATTGCTCGCTATACTGGTGAAGCGCAGCAAGCTCGTCGCTTGGAAAACTATGGTGAGTTCATTCGCGCAGCGTATTACGTGCGTTATAACGCTGGGCGTGAACCTTAT
>37_collagenase-Vibrio_cholerae_O1_biovar_El_Tor_str_N16961	TCTCAAGCACTCAGTCAACGCTTTGCTCAATCGATCGACCGCTTTTTACGTCATCCGCATGCTTTTGACCAAGGCCGTGAACAGGTGGGCGCAATGAAGAGCCTAAGTTTAATGGTGGAT
>49_collagenase-Vibrio_cholerae_O1_biovar_El_Tor_str_N16961	AACGTTAAGCAGTTACCGCTCACTATGGATGCGATGATCTTAGCTCTGCACCGCTTCAATCGAGAAACGGCGCAAGATACACAATGGGTCGATGGTTTAAATAACTTATTCCGTGCGATG
>61_collagenase-Vibrio_cholerae_O1_biovar_El_Tor_str_N16961	TCTGGCCATGTGGGTAACTCGGAGTTTTACCGCTACTTAGCCGCCAACACTCAACATATTGATACCTTGTATCGATTCGCTCTGGACAATGAGTGGGCATTAGAAACCGACGCTGAGTTT
>73_collagenase-Vibrio_cholerae_O1_biovar_El_Tor_str_N16961	TTGGTTTACAACGCTCTGCGTGAAACTGGCCGCTTATTGATTAGCCCAGATGCCATTACCAAGCAAAAGGCTCGTCATGTGATGCGACAAGTGATTGCTCGCTATCCTTTAGGGAGTAAA
>85_collagenase-Vibrio_cholerae_O1_biovar_El_Tor_str_N16961	CACGACAAATTGTGGTTAGCTGCCGTTGAGATGTTGCATTATTACGCACCTGAGGTGCTGCAACAGCTCGGTATCGATCTTGATGCAGCGAAGCGCGATTTAGCCGCGCGCATTTTGCCA
>97_collagenase-Vibrio_cholerae_O1_biovar_El_Tor_str_N16961	AACCGCTTTGAATGCCAAGGCCCTGCCATTATTCGCTCGCAAGATCTTTCCGATGCGCAAGCCGCGCAAGCCTGTGACGTATTGGATAAAAAAGAGCAAGATTTTCACCAAGTGGCAAAT
>109_collagenase-Vibrio_cholerae_O1_biovar_El_Tor_str_N16961	ACGGGATTGGCACCGGTCGCTGATGATTACAACACTCGCGTTGAGGTGGTGGTGTTTGCCAATAACAGCAGCTATGTCAATTACTCCTCGTTTTTATTTGGCAATACCACCGACAATGGC
>121_collagenase-Vibrio_cholerae_O1_biovar_El_Tor_str_N16961	GGGCAGTATTTAGAAGGCAACCCTGCGGATCAAAACAATCAAGCCCGTTTTGTCGCCTATCGTTATGCCAATGATGCGGATTTGTCGATTCTCAATTTAGAGCATGAGTACACTCATTAT
>133_collagenase-Vibrio_cholerae_O1_biovar_El_Tor_str_N16961	CTGGACGCGCGCTTCAACCAGTATGGTTCGTTCAGTGATAACTTAGCCCATGGTCATATTGTGTGGTGGTTAGAAGGTTTCGCGGAATATATGCATTATAAGCAGGGCTACCAAGCGGCG
>145_collagenase-Vibrio_cholerae_O1_biovar_El_Tor_str_N16961	GTTAAGCTGATTTCTCAAGGTAAATTGAGCCTTTCTGATGTGTTTGCCACCACCTACTCGAATGATACGAACCGCATTTATCGCTGGGGCTACTTAGCGGTACGCTTTATGTTGGAAAAG
>157_collagenase-Vibrio_cholerae_O1_biovar_El_Tor_str_N16961	CATCCACAAGACGTGGAAAGCTTGCTGGCACTCTCTCGTACTGGGCAGTTTGATCAGTGGGCACAGAGTGTCAAATTACTGGGTGAACGCTATAACACCGAGTTTTCGGCGTGGCTGGAT
>169_collagenase-Vibrio_cholerae_O1_biovar_El_Tor_str_N16961	ACATTGCAACGCGATAATCCAGATAATCCAGATAATCCAGATAATCCAGATAATCCAGATAATCCAGATAATCCAGAACAGCCTAACCCAGAACCCAATGCGGTCACTCAGTTAGCGGCC
>181_collagenase-Vibrio_cholerae_O1_biovar_El_Tor_str_N16961	AATTCGTCCTTAACACTGACAGGAAAGGCGTACAGCGAGCATCTGTTCTATGTGGATGTGCCAGAGTACAGCCGAGAGTTCCACGTTCAGATCTCCGGGGAGGGAGATGCCGATCTGTAC
>193_collagenase-Vibrio_cholerae_O1_biovar_El_Tor_str_N16961	ATGAGCTACCAGCAGGTTGCCCATTACTATGATTATCAGGTAACGGAATTTACCTATGGCAGCAACGAGCAAATTACCTTCAAACCTGAGCAGAATGGTTACATCAAACCCGGACGCTAC
>205_collagenase-Vibrio_cholerae_O1_biovar_El_Tor_str_N16961	TATTTAAGTGTGACAGGACGTGCGGATTACTCAGCAGTCATCCTCAACACACACCTAGTCACTGAACAGCCTAATGAGCAACCGACTATCAAAGATGATCTTGCTCCTGTGCTTTTAGAA
>217_collagenase-Vibrio_cholerae_O1_biovar_El_Tor_str_N16961	GCGGGTAACAGTCAAAGCCTTACCGTGCATCGACAACGTTACGTCGCCATCTACGTGCCAAAAGGCGTCAGTGAAGTACAAGTATGGCTCACCGCTTCAGAACAAAACCGAGGCAATGTC
>229_collagenase-Vibrio_cholerae_O1_biovar_El_Tor_str_N16961	GATCTGTTTGCAGCAAAAGCGTATTGGCCAACTCGAGAGCAGTTTGAGCACGCCTCAACTGGTGCGGGCAGTCATGAGTATTTGCGTATTCCTGTGACACAAGAAGGCTATGTGCACTTT
>234_collagenase-Vibrio_cholerae_O1_biovar_El_Tor_str_N16961	CGCCTCAACTGGTGCGGGCAGTCATGAGTATTTGCGTATTCCTGTGACACAAGAAGGCTATGTGCACTTTTCGTTAAACGCACAACAACTCGGCGACACGGTCGAAATGGTGGCCTATTT
>1_collagenase-Vibrio_parahaemolyticus_RIMD_2210633	ATGTCTCATATCCGTTTTTTCCCGCGTCATCGTTTGGCGCTTGCTTGCATGCTAGCGAGTGTTTCTAGCTTCTCTTTTGCCCAAAATCAGTGTGCTGTTGCTGATTTACAACAATCACGT
>6_collagenase-Vibrio_parahaemolyticus_RIMD_2210633	GCTAGCGAGTGTTTCTAGCTTCTCTTTTGCCCAAAATCAGTGTGCTGTTGCTGATTTACAACAATCACGTGATTTGGCCGCTGCCGTTTCTGGCGCTGAATATGATTGCTACCACGCTTG
>18_collagenase-Vibrio_parahaemolyticus_RIMD_2210633	GTTCTCTGCGCCGTCAGCAACGCTGAATGATATTTATAGCGAAGCAAGTTTAAGCCGTATTCAAGTCGCGTTGGATCAAGAAATTGCACGCTATCGTGGTGAAGCAGAACAAGCTCGCGT
>30_collagenase-Vibrio_parahaemolyticus_RIMD_2210633	TCTAGAAAATCTAGGGGAATTTGTTCGTGCGGCGTATTACGTTCGTTACAACGCTGGCACTGGCACACCTGAGTTTTCAGAAGCATTGAGTCAGCGTTTTGCTCAGTCAACGAACCTGTT
>42_collagenase-Vibrio_parahaemolyticus_RIMD_2210633	CCTTAACAACCCTCATGCTTTGGATCAAGGTCGCGAGCAAGTTGGTGCAATGAAGAGCCTGACTTTGATGGTTGATAACGTGAAGCAGTTGCCGCTGACCATGGATAGCATGATGGCCGC
>54_collagenase-Vibrio_parahaemolyticus_RIMD_2210633	GTTGATGCACTTTAACCGTGACACCGCGAAAGATACCCAATGGGTTGATGGCCTGAACAACTTGTTCCGCTCTATGGCAGGTCACGCGGCGAACGATGCGTTCTACCGCTACATGGCAAA
>66_collagenase-Vibrio_parahaemolyticus_RIMD_2210633	CAACACTCACCATATTGATACGTTAGCGCGATTCGCTTCTGACAATGCATGGGCGTTAGATACAGATGCAAATTTCATCGTTTTCAATGCATTACGTGAAACTGGTCGTCTACTTGCGAG
>78_collagenase-Vibrio_parahaemolyticus_RIMD_2210633	CCCAGATCAAGAAACCAAACGCAAAGCATTGGCTGTCATGCAACAAGTGATGCAGCGTTACCCATTGGGTAGTGAGCACGACAAACTGTGGCTTGCCGCCGTTGAGATGATGAGTTACTA
>90_collagenase-Vibrio_parahaemolyticus_RIMD_2210633	CGCGCCTGAGGGTTTGAATGGTCTAAACCTAGAACAAGCGAAGCAAGATCTAGCAGCACGCGTGATGCCAAATCGTTTCGAATGTCAGGGACCTGCCATCATTCGATCTGAAGATCTCAC
>102_collagenase-Vibrio_parahaemolyticus_RIMD_2210633	CGATGCTCAAGCTGCGAAAGCGTGTGAAGTGCTTGCTGCGAAAGAAGCAGACTTCCATCAAGTTGCGAATACTGGCAATCAACCAGTGGCGGATGACTTGAACGATCGTGTTGAAGTCGC
>114_collagenase-Vibrio_parahaemolyticus_RIMD_2210633	GGTGTTTGCAAGCAACGACAGTTACGTTGATTACTCTTCATTCCTGTTTGGCAATACAACGGATAACGGTGGTCAGTACTTAGAGGGGACTCCGTCAAGAGCCGATAATACGGCGCGTTT
>126_collagenase-Vibrio_parahaemolyticus_RIMD_2210633	TGTGGCTTATCGCTACGCGAATGGCGAAGATCTATCTATCTTGAACCTTGAGCACGAGTACACTCACTACTTGGATGCACGTTTCAACCAATACGGTTCATTCAGCGACAACTTAGCTCA
>138_collagenase-Vibrio_parahaemolyticus_RIMD_2210633	TGGTCATATCGTTTGGTGGCTGGAAGGCTTTGCGGAATACATGCATTACAAACAAGGTTACAAGGCCGCGATCGATCTGATCCCAAGTGGCAAACTGAGTCTTTCAACCGTGTTTGACAC
>150_collagenase-Vibrio_parahaemolyticus_RIMD_2210633	CACATACTCGCACGATAGCAACCGCATTTACCGTTGGGGTTACCTGGCAGTTCGCTTCATGCTAGAAAACCACCCTCAAGATGTAGAGAGCTTATTGGCGTTGTCTCGTTCAGGTCAGTT
>162_collagenase-Vibrio_parahaemolyticus_RIMD_2210633	TGCACAATGGGCGCAGCAGGTTACTGTGCTTGGTCAACAATATGATGCGGAATTTGAGCGTTGGTTGGATACGTTAGAAGTGGTAGTTGAACCGGAGCAACCAGGAACGGATCCAGAAGA
>174_collagenase-Vibrio_parahaemolyticus_RIMD_2210633	GCCAAGCGAACCAACCGATCCTGAAGTGCAAGTGACGGAGCTGGCGGCGAACCAAAGTCTTCAACTGAGTGGCGAAGCATACAGCGAAAAACTGTTCTACGTTGACGTGCCTGCTAACAC
>186_collagenase-Vibrio_parahaemolyticus_RIMD_2210633	CGTTCGCTTTAATGTCTCTATTGAAGGAGCGGGTGATGCCGACCTTTACATGAGCTACAACAAAGTGGCGCATTACTACGACTTCGAAATGAGCCAGTACGCGGACGGTAGCAATGAAGA
>198_collagenase-Vibrio_parahaemolyticus_RIMD_2210633	GATTCAATTTGCGCCAGAGCAAAATGGTTACGTTAAAGCTGGCCGTTACTACATCAGTTTAACAGGGCGTGATAGCTACGACTCCGTAAACCTTGTGGCAGCTTTAGAAGTTGAAGCGCA
>210_collagenase-Vibrio_parahaemolyticus_RIMD_2210633	AACGCCACCAACACAAGTGCAAGACGATTTAGCTCCTGTGGTTTTGGAATCAGGAGAAGCGAAAGTGCTAACGGTTCATCAGCAGCGTTATGCCGCTGTTTACGTGCCTGAAGGCGTGAA
>222_collagenase-Vibrio_parahaemolyticus_RIMD_2210633	AGAAGTACGCGTTTGGATGTCGAGCCAATCAAATGCGAACGACCCTTACGGCGCAGGTAATGTGGACTTGTACGCAAGCCGCAAACACTGGCCGACAGCAGAGCAACATGAGTACGCGTC
>234_collagenase-Vibrio_parahaemolyticus_RIMD_2210633	AAACTACGCGGGCAGCAATGAATACCTTGCTATCCCAGTGACTGAAGCGGGCTATGTGCACTTTTCTCTTCAAGCTCCTCAACAAGGTGATGATGTAGAGATGCTGGTTTATTTCTTCTA
>1_collagenase-Vibrio_vulnificus_CMCP6	ATGTCTCATCTTCTTCCTTTTCCTCGTCGCCGTTTGGCTCTGGCTTGTTTACTCGCATCGATCTCTGGTGCGTCTTTTGGGCAAACCCAATGTGATGTGGCCCAATTGCAGCAGTCGCCC
>2_collagenase-Vibrio_vulnificus_CMCP6	TTCTTCCTTTTCCTCGTCGCCGTTTGGCTCTGGCTTGTTTACTCGCATCGATCTCTGGTGCGTCTTTTGGGCAAACCCAATGTGATGTGGCCCAATTGCAGCAGTCGCCCGATCTTGCCA
>14_collagenase-Vibrio_vulnificus_CMCP6	CTGCCATCTCCAGTGCAGATTACGCCTGTTACAGTGGTTGGTTTTCTGCCTCATCCGATACGTTGAACAACATCTACAGCGAAGCAAGCTTAAGCCGTGTTCAAGTCGCACTGCACCAAG
>26_collagenase-Vibrio_vulnificus_CMCP6	CGGTACAAACGTATCAAGGCGAAGCCGAGCAAGCGCGCGCCATTGAAAACTTAGGCGAATACGTTCGCGCTGCCTACTACGTTCGCTACAACGCAGGAAACGTAGCGGCCTTTTCCGATC
>38_collagenase-Vibrio_vulnificus_CMCP6	TCTTAGGCCAGCAATTCGCCCATACCATCAACGCATTTTTAGCCAACCCTCATGCTCTTGATCAAGGGCGCGAGCAAGTGGGGGCGATGAAGAGCCTCACGCTGATGGTGGACAACATTA
>50_collagenase-Vibrio_vulnificus_CMCP6	AGCAACTGCCGCTGACCATGGACGCCATGATGCTGGCGCTGCAACAGTTTAACCCTGAGACAGCGAAAAATACTCAGTGGGTTGATGGCCTCAACAACCTGTTCCGCTCGATGGCAGGCC
>62_collagenase-Vibrio_vulnificus_CMCP6	ATATCGCCAACGATGCGTTTTATCGCTACCTTGCCAGCAACACTCAACACATTGATATGCTGGAAAAATTCGCTAATGACAACGCATGGGCGCTCGATACTGATGCCGATTTTTTGGTGT
>74_collagenase-Vibrio_vulnificus_CMCP6	TTAACGCACTGCGCGAAACGGGCCGCTTGATCGCCAGCCCAGACAAAGCCACTAAACAGAAAGCCGTACAAGTAATGCAACGCGTGATGGCTCGTTATCCATTGGGTAGCGAGCACGATA
>86_collagenase-Vibrio_vulnificus_CMCP6	AGTTGTGGCTTGCAGCGGTGGAAATGCTCAGCTACTTCGCCCCAGAAGCGTTAAATGGTTTGGATTTGCCGCAAGCGAAGCGCGATCTCGCCGCTCGCGTATTACCTAACCGCCACGAAT
>98_collagenase-Vibrio_vulnificus_CMCP6	GCCAAGGCCCAGCGATCATCCGTTCACAAGATCTCACTCCAGAACAAGCCGCCAAAGCGTGTGATGTGTTGGCCGCCAAAGAAGCCGATTTCCACCAAGTGGCCAATACTGGCATGCAGC
>110_collagenase-Vibrio_vulnificus_CMCP6	CAGTGGCGGACGATCACAACCAACGTGTGGAAGTGGCAGTGTTTGCCAACAACGACAGCTATGTCGATTACTCCGCGTTTCTGTTTGGCAACACCACCGACAACGGTGGTCAGTACCTTG
>122_collagenase-Vibrio_vulnificus_CMCP6	AAGGCAACCCGGCCGATGAACACAACACCGCTCGTTTTGTCGCCTATCGCTACGCCAATGGCGAAGAACTCTCGATTCTGAACCTAGAGCACGAATACACCCACTACTTGGACGCGCGCT
>134_collagenase-Vibrio_vulnificus_CMCP6	TTAACCAATATGGCTCGTTTAGCGACAACCTCGCTCACGGTTATGTGGTTTGGTGGCTAGAAGGTTTTGCTGAGTACATGCATTACAAACAGGGCTACCAAGCAGCCATTGAGCTGATTG
>146_collagenase-Vibrio_vulnificus_CMCP6	CCCAAGGGAAAATGAGCCTCTCGCAAGTGTTTGCCACCAGCTACTCGCACGATACCAATCGCATTTATCGCTGGGGTTATTTGGCGGTGCGCTTCATGTTGGAAAACCACCCACAAGAGG
>158_collagenase-Vibrio_vulnificus_CMCP6	TTGAGGGGCTGTTGGCTTTGTCGCGCTCTGGCCAGTTCGAACAGTGGGCGCAGCAAGTACAAACCCTTGGCCAGCAATACGACGGCGAATTTGCTCGCTGGTTAGATGGCTTAGAAGTGA
>170_collagenase-Vibrio_vulnificus_CMCP6	CGCCAGAAAACCCAGACACCGATCCAGATACGCCAACAGAGCCTAGCGATGGTGTGACGCAATTACAGGCCAATCAGAGCATCACCCTCAGCGGCAAAGCCTACAGTGAGAAGCTGTTCT
>182_collagenase-Vibrio_vulnificus_CMCP6	ACGTGGATGTGCCCGCCAACACCACCCACTTTAGCGTAGCCATTGAAGGCGATGGTGATGCGGATCTCTACATGAGTTACAACCAAGTGGCCCACTATTACGATTTTGAAGTGAGCAAAT
>194_collagenase-Vibrio_vulnificus_CMCP6	TTGTCGATGGCAGCAATGAGGAAATTCAGTTTGCCGCCGACGCTTCTGGCTACGTGAAACCGGGCCGCTACTATCTGAGCGTCACTGGTCGTGGTCGTTACCAAGCCGTGAACCTAACCG
>206_collagenase-Vibrio_vulnificus_CMCP6	CAACAATAGACACCGCGGCACCCACACCACCAACCCAAGAGCAAGATGACCTTGCGCCTGTTATGCTGCAATCCGGTCAGGCACAGCATTTGACCGTCCACCAGCAGCGCTACGCCGCTG
>218_collagenase-Vibrio_vulnificus_CMCP6	TGTATGTACCTGAGGGCGTGAGCGAAGTGCGCATTTGGCTAAGCGATCTCACCTCCTCGGACAGCCAAGGCAACGTGAACCTATACGCCAGCCGTGAACATTGGCCAACCCCAGAGCAGC
>230_collagenase-Vibrio_vulnificus_CMCP6	ACCAGTTTGCATCTCGCTACGCTGGCAGCAACCAATACCTCGCGATTCCTGTTGAGCAAGCGGGTTATCTGCATTTTTCACTCAACGCGCCACAACAAGGCGATGACGTCGAGATGGTGG
>231_collagenase-Vibrio_vulnificus_CMCP6	ATCTCGCTACGCTGGCAGCAACCAATACCTCGCGATTCCTGTTGAGCAAGCGGGTTATCTGCATTTTTCACTCAACGCGCCACAACAAGGCGATGACGTCGAGATGGTGGTTTACTTCCA
>1_cpn60-Vibrio_aestuarianus	GCAACAGTGTTGGCGCAAGCGATCATCACTGAAGGCCTAAAAGCAGTTGCTGCGGGTATGAATCCGATGGATCTTAAGCGCGGAATCGATAAAGCGGTTATCGCAGCAGTTGAAGCATTG
>5_cpn60-Vibrio_aestuarianus	AAGCAGTTGCTGCGGGTATGAATCCGATGGATCTTAAGCGCGGAATCGATAAAGCGGTTATCGCAGCAGTTGAAGCATTGAAAGAGCTGTCTGTACCATGTGCTGACACTAAAGCGATTG
>17_cpn60-Vibrio_aestuarianus	CTCAAGTAGGTACAATTTCTGCCAACTCTGACACGAGTGTAGGTAACATCATTGCTGAAGCAATGGAAAAAGTAGGTCGTGATGGTGTAATCACCGTTGAAGAAGGTCAAGCACTACAAG
>29_cpn60-Vibrio_aestuarianus	ACGAACTTGATGTTGTCGAAGGTATGCAATTTGACCGTGGTTACTTATCACCATACTTCATCAACAACCAAGAAGCGGGCAGTGTTGAACTAGAAAGCCCATTTATCTTACTGGTTGATA
>41_cpn60-Vibrio_aestuarianus	AGAAAATCTCGAACATTCGTGAGTTGCTACCAACATTAGAAGCTGTTGCAAAAGCTTCTCGTCCGCTGCTTATTATTGCTGAAGACGTGGAAGGCGAAGCTCTGGCTACGTTAGTTGTCA
>44_cpn60-Vibrio_aestuarianus	CAACATTAGAAGCTGTTGCAAAAGCTTCTCGTCCGCTGCTTATTATTGCTGAAGACGTGGAAGGCGAAGCTCTGGCTACGTTAGTTGTCAACAACATGCGCGGTATCGTGAAAGTTGCTG
>1_cpn60-Vibrio_agarilyticus	GCGACCGTTTTGGCTCAATCCATTGTTAACGAAGGTCTTAAAGCGGTTGCGGCGGGTATGAACCCGATGGATCTTAAGCGCGGTATCGACAAAGCGGTAACGGCTGCAGTTGAAGAGCTT
>2_cpn60-Vibrio_agarilyticus	TGGCTCAATCCATTGTTAACGAAGGTCTTAAAGCGGTTGCGGCGGGTATGAACCCGATGGATCTTAAGCGCGGTATCGACAAAGCGGTAACGGCTGCAGTTGAAGAGCTTAAAGCGCTAT
>14_cpn60-Vibrio_agarilyticus	CAAAAGATTGTTCTACAACGACTGAAATCGAGCAAGTGGGCACCATTTCGGCAAACTCAGACTCTAGCGTGGGTAAAATCATTGCTGAAGCGATGGAGCGTGTAGGCCGCGATGGCGTTA
>26_cpn60-Vibrio_agarilyticus	TCACTGTTGAAGAAGGCCAAGCACTGCACGATGAGCTGGACGTAGTAGAAGGCATGCAGTTCGACCGTGGTTACCTATCTCCTTATTTCATCAACAACCAAGAAGCGGGTTCAGTTGATC
>38_cpn60-Vibrio_agarilyticus	TCGACAGCCCATTCATCCTACTGGTTGATAAGAAAATCGCGAACATTCGTGAACTGCTACCAGCACTTGAAGCGGTCGCAAAAGCCTCTCGTCCACTGCTTATCATCGCAGAAGACGTTG
>44_cpn60-Vibrio_agarilyticus	CAGCACTTGAAGCGGTCGCAAAAGCCTCTCGTCCACTGCTTATCATCGCAGAAGACGTTGAAGGTGAAGCGCTAGCAACATTGGTTGTCAACAACATGCGCGGCATCGTTAAAGTGGCCG
>1_cpn60-Vibrio_alginolyticus	GCTACCGTACTGGCGCAATCTTTCATCAATGAAGGTCTTAAAGCGGTAGCCTCTGGCATGAACCCAATGGACCTAAAACGTGGTATCGACAAAGCCACTGAAACGGCGGTTGAGAAACTA
>8_cpn60-Vibrio_alginolyticus	ACCTAAAACGTGGTATCGACAAAGCCACTGAAACGGCGGTTGAGAAACTACGTGAAATGTCTAAGCCATGCAGCGACAAAGAATCCATTACCCAAGTGGGTAGCATTTCTGCAAACAGCG
>20_cpn60-Vibrio_alginolyticus	ATCGCGCGATCGGTGAAATCATTGCAGAAGCGATGGAGAAAGTGGGTCGCAATGGCGTGATTACGGTTGAAGAAGGCCAAGGTCTAAACAACGAATTGTCTGTGGTTGAAGGTATGCAAT
>32_cpn60-Vibrio_alginolyticus	TTGACCGCGGTTACTTGTCGCCATACTTCATCACTAACCAAGAAAATGGCAGCGTAGAGCTAGACAACCCTTACATCCTATTGGTGGACAAAAAAGTCAGCAGCATCCGCGAGCTATTGC
>44_cpn60-Vibrio_alginolyticus	CTGTACTAGAAGAAGTGGCGAAATCTTCTCGCTCGCTATTGATCATTGCTGAAGACATCGAAGGTGAAGCGCTAGCGACATTGGTTGTGAACAACATGCGCGGCATCGTGCGTGCGACCG
>1_cpn60-Vibrio_anguillarum	GCAACGGTATTAGCGCAAGCGATCATCACTGAAGGCTTGAAAGCTGTAGCAGCGGGTATGAACCCAATGGATCTTAAGCGTGGTATCGACAAAGCTGTCGTGGCGGCGGTTGAAGCGTTG
>13_cpn60-Vibrio_anguillarum	AAAGAGCTTTCAGTACCTTGTTCAGACACTAAAGCTATTGCGCAAGTGGGTACTATTTCTGCGAACTCGGATTCAAGCGTGGGTAACATCATTGCTGAAGCGATGGAAAAAGTGGGCCGA
>25_cpn60-Vibrio_anguillarum	GATGGCGTTATCACTGTTGAAGAAGGCCAAGCACTGCAAGATGAACTCGATGTAGTGGAAGGTATGCAGTTTGATCGTGGTTACCTATCTCCTTACTTCATTAATAACCAAGAAGCGGGC
>37_cpn60-Vibrio_anguillarum	AGTGTTGATCTAGATAGCCCATTCATCCTATTGGTTGATAAGAAAATTTCTAACATTCGCGAACTGCTTCCTGCACTTGAAGCGGTAGCAAAAGCTTCTCGTCCACTACTGATTGTGGCG
>44_cpn60-Vibrio_anguillarum	CTGCACTTGAAGCGGTAGCAAAAGCTTCTCGTCCACTACTGATTGTGGCGGAAGATGTTGAAGGTGAAGCATTGGCGACGCTGGTTGTGAACAACATGCGTGGCATTGTAAAAGTTGCTG
>1_cpn60-Vibrio_antiquarius	GCAACAGTACTAGCACAATCTATCGTAAACGAAGGTCTAAAAGCAGTCGCAGCGGGTATGAACCCAATGGACCTTAAGCGTGGTATCGACAAAGCAGTAGCAGCAGCAGTAGAACAGTTG
>5_cpn60-Vibrio_antiquarius	AAGCAGTCGCAGCGGGTATGAACCCAATGGACCTTAAGCGTGGTATCGACAAAGCAGTAGCAGCAGCAGTAGAACAGTTGAAAGAACTATCTGTACCGTGTGCTGATACAAAAGCGATCG
>17_cpn60-Vibrio_antiquarius	CACAGGTTGGTACTATCTCTGCAAACTCAGACGCAAGCGTAGGTAACATCATTGCTGAAGCAATGGAGCGTGTGGGCCGTGATGGCGTTATCACTGTTGAAGAAGGTCAGGCGCTACAAG
>29_cpn60-Vibrio_antiquarius	ATGAGCTAGACGTAGTAGAAGGTATGCAGTTCGACCGCGGTTACCTATCTCCTTACTTCATCAACAACCAGGAGTCAGGCAGTGTTGATCTAGAAAACCCATTCATCCTGCTAGTTGATA
>41_cpn60-Vibrio_antiquarius	AGAAGATCTCAAACATTCGTGAACTTCTTCCAACGCTAGAAGCCGTAGCGAAAGCGTCTCGTCCACTGCTTATCATCGCAGAAGATGTAGAAGGCGAAGCGCTAGCAACATTAGTTGTCA
>44_cpn60-Vibrio_antiquarius	CAACGCTAGAAGCCGTAGCGAAAGCGTCTCGTCCACTGCTTATCATCGCAGAAGATGTAGAAGGCGAAGCGCTAGCAACATTAGTTGTCAACAACATGCGTGGCATCGTGAAAGTTGCAG
>1_cpn60-Vibrio_aquaticus	GCAACAGTACTTGCTCAAGCTATCGTTAACGAAGGCCTTAAAGCGGTCGCTGCAGGCATGAACCCAATGGACCTTAAGCGTGGCATCGACAAAGCGGTAGTTGCTGCGGTTGAAGAGCTA
>13_cpn60-Vibrio_aquaticus	AAAGCGCTATCTGTTCCATGTGCAGATACGAAAGCAATTGCACAGGTGGGTACTATTTCTGCGAACTCTGACGCAACAGTAGGTAACATTATTGCTGAAGCGATGGAAAAAGTTGGTCGT
>25_cpn60-Vibrio_aquaticus	GATGGCGTTATCACTGTTGAAGAAGGTCAGGCTCTACAAGATGAGCTAGACGTCGTAGAAGGTATGCAGTTCGATCGTGGTTACCTATCTCCTTACTTTATCAACAACCAAGAAGCTGGC
>37_cpn60-Vibrio_aquaticus	AGCGTTGATCTAGAAAGCCCATTCATTCTACTAATCGATAAGAAAGTATCGAACATCCGCGAACTTCTTCCTACTCTGGAAGCGGTAGCGAAAGCATCTCGTCCACTTCTCATCATCGCT
>44_cpn60-Vibrio_aquaticus	CTACTCTGGAAGCGGTAGCGAAAGCATCTCGTCCACTTCTCATCATCGCTGAAGATGTAGAAGGCGAAGCGCTAGCAACTCTAGTTGTAAACAACATGCGTGGCATCGTGAAAGTAGCGG
>1_cpn60-Vibrio_azureus	GCAACCGTACTTGCACAAGCAATCGTAAACGAAGGTCTAAAAGCTGTTGCCGCGGGCATGAACCCAATGGACCTGAAGCGTGGTATCGACAAAGCGGTTATCGCAGCAGTGGAACAATTA
>13_cpn60-Vibrio_azureus	AAAGAGCTGTCTGTTGAATGTAACGACACTAAAGCCATCGCACAGGTTGGTACTATCTCGGCTAACTCAGATGTGAGTGTAGGTAACATCATTGCAGAAGCGATGGAAAGAGTAGGCCGT
>25_cpn60-Vibrio_azureus	GACGGCGTGATCACGGTTGAAGAAGGTCAAGCTCTACAAGATGAGCTAGACGTAGTAGAAGGTATGCAGTTCGACCGCGGTTACCTATCTCCTTACTTCATCAACAACCAAGAAGCGGGT
>37_cpn60-Vibrio_azureus	TCGGTTGATCTAGAAAATCCATTTATCCTTCTGATCGATAAGAAAGTATCTAACATCCGTGAACTGCTTCCAGCACTAGAAGCGGTAGCAAAAGCATCTCGTCCACTATTGATCATCGCT
>44_cpn60-Vibrio_azureus	CAGCACTAGAAGCGGTAGCAAAAGCATCTCGTCCACTATTGATCATCGCTGAAGACGTAGAAGGCGAAGCATTAGCAACATTGGTTGTGAACAACATGCGTGGCATCGTTAAAGTCGCGG
>1_cpn60-Vibrio_barjaei	GCTACTGTACTAGCTCAATCTATCATTTCTGAAGGCCTAAAAGCGGTTGCCGCTGGCATGAACCCAATGGACCTTAAACGTGGTATCGATAAAGCTGTCGCTGCTGCGGTTGAAGAGCTA
>5_cpn60-Vibrio_barjaei	AAGCGGTTGCCGCTGGCATGAACCCAATGGACCTTAAACGTGGTATCGATAAAGCTGTCGCTGCTGCGGTTGAAGAGCTAAAAGCCCTATCTGTTGAGTGTAAAGACACTAAAGCGATTG
>17_cpn60-Vibrio_barjaei	CTCAGGTTGGTACTATCTCTGCAAACTCTGACTCTACGGTTGGTAACATCATTGCTGAAGCAATGGAAAAAGTAGGTCGTGATGGCGTTATTACTGTTGAAGAAGGTCAGGCTCTACAAG
>29_cpn60-Vibrio_barjaei	ATGAGCTAGACGTAGTAGAAGGTATGCAATTCGATCGCGGCTACCTATCTCCTTATTTCATCAACAACCAAGAAGCTGGTAGCGTTGATCTAGAGAGCCCGTTCATTCTTCTTATCGATA
>41_cpn60-Vibrio_barjaei	AGAAAGTTTCGAACATCCGTGAGCTTCTACCAACTCTTGAAGCAGTAGCTAAAGCATCTCGTCCACTGCTTATCATTGCAGAAGACGTAGAAGGCGAAGCGCTAGCAACGCTTGTTGTGA
>44_cpn60-Vibrio_barjaei	CAACTCTTGAAGCAGTAGCTAAAGCATCTCGTCCACTGCTTATCATTGCAGAAGACGTAGAAGGCGAAGCGCTAGCAACGCTTGTTGTGAACAACATGCGCGGTATCGTAAAAGTAGCGG
>1_cpn60-Vibrio_brasiliensis	GCGACTGTTCTTGCTCAAGCTATCGTAAACGAAGGCTTAAAAGCTGTTGCAGCTGGTATGAACCCAATGGATCTTAAGCGTGGTATCGACAAAGCAGTACTGGCTGCCGTTGAAGAACTT
>5_cpn60-Vibrio_brasiliensis	AAGCTGTTGCAGCTGGTATGAACCCAATGGATCTTAAGCGTGGTATCGACAAAGCAGTACTGGCTGCCGTTGAAGAACTTAAAGCGCTATCTGTTGAGTGTAAAGATACTAAAGCTATCG
>17_cpn60-Vibrio_brasiliensis	CTCAGGTTGGTACTATCTCTGCGAACTCAGACGCAACAGTAGGTAACATCATTGCTGAAGCGATGGAAAAAGTAGGTCGCGACGGCGTGATCACTGTTGAAGAAGGTCAGGCTCTACAAG
>29_cpn60-Vibrio_brasiliensis	ATGAGCTAGATGTTGTTGAAGGTATGCAGTTCGATCGCGGTTACCTATCTCCTTACTTCATCAACAACCAAGAAGCAGGCAGCGTAGATCTTGAAAGCCCGTTCATCCTACTAATCGACA
>41_cpn60-Vibrio_brasiliensis	AGAAAGTATCGAACATCCGTGAACTACTTCCAACTCTGGAAGCAGTAGCTAAGGCGTCTCGTCCACTACTTATCATCGCTGAAGATGTTGAGGGTGAGGCTCTGGCAACACTAGTAGTAA
>44_cpn60-Vibrio_brasiliensis	CAACTCTGGAAGCAGTAGCTAAGGCGTCTCGTCCACTACTTATCATCGCTGAAGATGTTGAGGGTGAGGCTCTGGCAACACTAGTAGTAAACAACATGCGTGGTATCGTAAAAGTGGCTG
>1_cpn60-Vibrio_breoganii	GCAACAGTACTGGCTCAATCTATCATCACTGAAGGCCTTAAGGCTGTCGCTGCTGGTATGAACCCAATGGATCTTAAGCGTGGTATCGACAAAGCAGTGATTGCTGCAGTTGAAGAGCTT
>13_cpn60-Vibrio_breoganii	AAGAACCTATCTCAACCTTGTGCTGATACTAAAGCTATCGCTCAGGTAGGTACTATCTCTGCAAACTCTGATGTGACTGTAGGTAACATCATTGCTGAAGCGATGGAAAAAGTAGGCCGT
>25_cpn60-Vibrio_breoganii	GATGGTGTTATCACTGTTGAAGAAGGTCAGGCTCTTCAAGACGAGCTAGACGTAGTTGAAGGTATGCAGTTCGATCGCGGTTACCTATCTCCTTACTTCATCAACAACCAAGAAGCGGGT
>37_cpn60-Vibrio_breoganii	AGCGTAGACCTAGAAAGCCCATTCATTCTTCTTATCGATAAGAAAGTATCAAACATTCGTGAGCTACTTCCAACACTAGAAGCAGTTGCTAAGGCATCTCGTCCTCTACTTATCATTGCT
>44_cpn60-Vibrio_breoganii	CAACACTAGAAGCAGTTGCTAAGGCATCTCGTCCTCTACTTATCATTGCTGAAGATGTTGAAGGTGAAGCGCTTGCAACACTTGTTGTAAACAACATGCGTGGCATCGTTAAAGTCGCCG
>1_cpn60-Vibrio_campbellii	GCAACCGTACTAGCGCAAGCAATCGTAAACGAAGGTCTAAAAGCAGTTGCAGCGGGTATGAACCCAATGGACCTTAAGCGCGGTATCGACAAAGCAGTTATCGCAGCGGTTGAGCAACTA
>13_cpn60-Vibrio_campbellii	AAAGAGCTATCTGTTGAGTGTAACGACACTAAAGCAATCGCACAGGTTGGTACTATCTCTGCGAACTCTGACTCAAGCGTAGGTAACATCATTGCTGAAGCAATGGAAAAAGTTGGCCGC
>25_cpn60-Vibrio_campbellii	GACGGTGTTATCACTGTTGAAGAAGGTCAAGCACTACAAGATGAGCTAGACGTAGTAGAAGGTATGCAGTTCGACCGCGGTTACCTATCTCCTTACTTCATCAACAACCAAGAAGCTGGC
>37_cpn60-Vibrio_campbellii	AGCGTTGAGCTAGAAAACCCATTCATCCTTCTGATCGATAAGAAAGTATCGAACATCCGTGAACTTCTTCCAGCACTAGAGGCAGTAGCAAAAGCATCTCGCCCACTACTGATCATCGCA
>44_cpn60-Vibrio_campbellii	CAGCACTAGAGGCAGTAGCAAAAGCATCTCGCCCACTACTGATCATCGCAGAAGACGTAGAAGGTGAAGCACTAGCAACACTAGTTGTGAACAACATGCGTGGCATCGTTAAAGTAGCAG
>1_cpn60-Vibrio_caribbenthicus	GCAACGGTATTAGCTCAAGCTATCGTAAGTGAGGGCCTAAAAGCGGTTGCGGCTGGAATGAACCCTATGGATCTTAAGCGCGGAATTGATAAGGCCGTGGTTGCTGCTGTAGAAGAGCTA
>13_cpn60-Vibrio_caribbenthicus	AAAGCGCTTTCTGTTCCTTGTGCTGATACCAAAGCTATTGCTCAGGTGGGTACTATTTCAGCAAACTCTGACTCCAGCGTTGGCAACATCATTGCTGAGGCAATGGAAAAAGTAGGTCGT
>25_cpn60-Vibrio_caribbenthicus	GATGGTGTTATCACAGTAGAAGAAGGCCAAGCGCTACAAGACGAACTTGATGTTGTGGAAGGTATGCAGTTTGATCGTGGCTACCTCTCTCCATATTTCATCAATAACCAAGAAGCGGGT
>37_cpn60-Vibrio_caribbenthicus	AGCGTTGAACTAGAAAACCCATTCATCCTGCTTATTGACAAGAAAGTATCGAACATTCGTGAGCTACTTCCAACGCTAGAGGCCGTAGCGAAAGCTTCTCGTCCTTTGCTTATCATCGCT
>44_cpn60-Vibrio_caribbenthicus	CAACGCTAGAGGCCGTAGCGAAAGCTTCTCGTCCTTTGCTTATCATCGCTGAAGATGTTGAAGGTGAAGCACTAGCGACGCTTGTTGTAAATAACATGCGCGGCATTGTGAAAGTTGCAG
>1_cpn60-Vibrio_casei	GCAACAGTACTTGCACAATCGATCATCACTGAAGGTCTAAAAGCGGTTGCGGCGGGTATGAATCCAATGGATCTTAAACGTGGCATCGACAAAGCGGTGGCGGCGGCGGTTGAAGAGCTT
>5_cpn60-Vibrio_casei	AAGCGGTTGCGGCGGGTATGAATCCAATGGATCTTAAACGTGGCATCGACAAAGCGGTGGCGGCGGCGGTTGAAGAGCTTAAGAAGCTTTCTAAGCCTTGTGCAACCAGCATTGAAATCG
>17_cpn60-Vibrio_casei	AACAAGTTGGTGCTATTTCAGCAAATGCTGACAGCACCATTGGTAAAATTATTGCGGAAGCGATGGATAAAGTCGGTCGTGATGGCGTAATCACGGTTGAAGAAGGTCAGGCTCTACAAG
>29_cpn60-Vibrio_casei	ATGAGCTAGACGTGGTTGAAGGCATGCAATTTGATCGTGGCTACCTATCTCCATACTTCATCAACAACCAAGAAGCGGGCAGTGTTGATTTAGACAACCCATTCATTTTGCTTGTTGATA
>41_cpn60-Vibrio_casei	AGAAAGTATCGAATATCCGTGAATTGTTGCCAACGCTTGAAGCGGTAGCAAAAGCTTCTCGTCCGCTGCTTCTTATTGCAGAAGACGTTGAAGGTGAAGCTCTGGCGACACTGGTTGTGA
>44_cpn60-Vibrio_casei	CAACGCTTGAAGCGGTAGCAAAAGCTTCTCGTCCGCTGCTTCTTATTGCAGAAGACGTTGAAGGTGAAGCTCTGGCGACACTGGTTGTGAACAACATGCGTGGCATCGTGAAAGTGGCTG
>1_cpn60-Vibrio_chagasii	TTCTAGCTCAAGCTATCATCACTGAAGGCCTAAAAGCCGTTGCAGCTGGCATGAACCCAATGGACCTTAAGCGCGGTATCGACAAAGCAGTAACAGCTGCTGTTGAAGAGCTAAAAGGCC
>13_cpn60-Vibrio_chagasii	TTTCTGTTCCATGTGCTGATACTAAAGCTATCGCGCAAGTAGGTACTATCTCAGCAAACTCTGATGCGACTGTAGGTAACATCATTGCTGAAGCGATGGAAAAAGTAGGTCGTGATGGCG
>25_cpn60-Vibrio_chagasii	TTATCACAGTTGAAGAAGGTCAGGCTCTACAAGACGAGCTAGACGTAGTTGAAGGTATGCAGTTCGATCGCGGTTACCTATCTCCTTACTTCATCAACAACCAAGAAGCAGGTTCTGTTG
>37_cpn60-Vibrio_chagasii	ATCTAGAAAGCCCATTTATCCTTCTTATCGACAAGAAAGTTTCAAACATCCGTGAACTTCTTCCGACTCTAGAAGCAGTAGCTAAGGCATCTCGTCCACTTCTAATCATCGCTGAAGATG
>43_cpn60-Vibrio_chagasii	TTCCGACTCTAGAAGCAGTAGCTAAGGCATCTCGTCCACTTCTAATCATCGCTGAAGATGTAGAAGGCGAAGCGCTTGCAACTCTAGTTGTAAACAACATGCGCGGTATCGTGAAAGTCG
>1_cpn60-Vibrio_cholerae	GCAACCGTGTTGGCCCAAGCGCTGATCAATGAAGGGATGAAGGCGGTCGCCGCTGGCATGAACCCCATGGATCTTAAGCGCGGTATCGACAAAGCAGTCTCCGCAGCGGTCGAGAAATTG
>4_cpn60-Vibrio_cholerae	GAAGGGATGAAGGCGGTCGCCGCTGGCATGAACCCCATGGATCTTAAGCGCGGTATCGACAAAGCAGTCTCCGCAGCGGTCGAGAAATTGCACCAACTGGCCAAACCTTGCAGTGACACC
>16_cpn60-Vibrio_cholerae	CAATCGATCACTCAAGTCGGTGCCATTTCCGCTAATAGCGATCACGCGATCGGTGAAATCATCGCGCAAGCGATGGAGAAAGTTGGCCGCAATGGTGTGATCACGGTTGAAGAGGGACAA
>28_cpn60-Vibrio_cholerae	GCTCTACAAAACGAGCTTTCGGTGGTTGAAGGTATGCAATTTGATCGCGGTTACCTTTCCCCTTACTTCATCAACCAACCCAAAGCGGGCTGTGTTGAGTTGGAGAATCCCTACGTCTTG
>40_cpn60-Vibrio_cholerae	CTAGTAGACAAGAAAATCAGCCACATTCGTGAACTGCTACCGATTTTAGAATCCGTGGCTAAAGCTTCCCGTTCGCTGCTGATCATTGCTGAAGATGTGGATGGCGATGCGCTTGCGACA
>44_cpn60-Vibrio_cholerae	CGATTTTAGAATCCGTGGCTAAAGCTTCCCGTTCGCTGCTGATCATTGCTGAAGATGTGGATGGCGATGCGCTTGCGACATTAGTGGTTAACAGCATGCGTGGCATCATTAAAGTGGCAG
>1_cpn60-Vibrio_cincinnatiensis	GCAACGGTTTTGGCGCAATCTATTGTCAATGAAGGCCTAAAAGCGGTAGCGGCGGGCATGAACCCAATGGACCTAAAACGCGGTATTGATAAAGCCGTATTAGCCGCTGTGGAAGAGCTA
>2_cpn60-Vibrio_cincinnatiensis	TGGCGCAATCTATTGTCAATGAAGGCCTAAAAGCGGTAGCGGCGGGCATGAACCCAATGGACCTAAAACGCGGTATTGATAAAGCCGTATTAGCCGCTGTGGAAGAGCTAAAAGCGCTGT
>14_cpn60-Vibrio_cincinnatiensis	CGGTTCCCTGTGCAGATACCAAAGCGATTGCTCAGGTCGGTACTATCTCAGCAAACTCAGATTTAAGTGTGGGTAACATCATTGCTGAAGCGATGGAAAAAGTAGGCCGTGATGGTGTTA
>26_cpn60-Vibrio_cincinnatiensis	TTACGGTTGAAGAAGGTCAAGCGTTACAAGATGAGCTCGATGTCGTTGAAGGTATGCAGTTCGACCGTGGTTACTTATCTCCTTACTTCATTAACAACCAAGAAGCTGGAAGTGTGGATC
>38_cpn60-Vibrio_cincinnatiensis	TAGAAAACCCATTCATCCTATTGGTGGACAAAAAAGTTTCTAACATCCGTGAACTGCTGCCTGTACTAGAAGGCGTGGCCAAAGCCTCTCGTCCATTGCTGATCGTTGCTGAAGATGTGG
>44_cpn60-Vibrio_cincinnatiensis	CTGTACTAGAAGGCGTGGCCAAAGCCTCTCGTCCATTGCTGATCGTTGCTGAAGATGTGGAAGGTGAAGCTTTAGCGACACTGGTTGTCAACAACATGCGTGGTATCGTAAAAGTTGCGG
>1_cpn60-Vibrio_coralliirubri	GCAACCGTTCTTGCTCAAGCAATCATCACTGAAGGCCTAAAAGCGGTTGCTGCTGGTATGAATCCAATGGATCTTAAGCGCGGCATCGACAAAGCGGTTATCGCAGCGGTTGAAGAGCTA
>8_cpn60-Vibrio_coralliirubri	ATCTTAAGCGCGGCATCGACAAAGCGGTTATCGCAGCGGTTGAAGAGCTAAAAGGCCTTTCTGTTCCATGTGCGGATACCAAAGCTATCGCGCAAGTAGGTACTATCTCTGCAAACTCTG
>20_cpn60-Vibrio_coralliirubri	ACGCGACAGTAGGTAACATCATTGCTGAAGCGATGGAAAAAGTAGGCCGTGATGGTGTAATCACAGTTGAAGAAGGTCAGGCTCTACAAGACGAGCTAGACGTAGTTGAAGGTATGCAGT
>32_cpn60-Vibrio_coralliirubri	TCGACCGCGGTTACCTATCTCCTTACTTCATCAACAACCAAGAAGCAGGTTCTGTTGATCTAGAAAGCCCATTCATCCTTCTTATCGACAAGAAAGTTTCAAACATCCGTGAACTTCTTC
>44_cpn60-Vibrio_coralliirubri	CGACTCTAGAAGCGGTTGCAAAGGCATCTCGCCCACTTCTAATCATCGCTGAAGATGTAGAAGGCGAAGCGCTAGCGACTCTAGTTGTGAACAACATGCGTGGCATCGTGAAAGTGGCTG
>1_cpn60-Vibrio_corallillyticus	GCAACAGTACTTGCTCAAGCTATCGTTAACGAAGGCCTGAAAGCGGTTGCTGCTGGCATGAACCCAATGGATCTTAAGCGCGGTATCGACAAAGCTGTCATCGCAGCGGTTGAAGAACTA
>13_cpn60-Vibrio_corallillyticus	AAAGCACTGTCTGTTGAATGTGCTGATACCAAAGCGATTGCACAGGTAGGTACTATCTCTGCAAACTCAGATTCAAGCGTAGGTAACATCATTGCTGAAGCGATGGAGAAAGTAGGTCGT
>25_cpn60-Vibrio_corallillyticus	GATGGTGTTATCACGGTCGAAGAAGGTCAAGCTCTACAAGATGAGTTAGATGTTGTTGAAGGTATGCAGTTCGACCGCGGTTACCTATCACCTTACTTCATCAACAACCAAGAAGCAGGT
>37_cpn60-Vibrio_corallillyticus	TCTGTTGACCTTGAAAACCCATTTATTCTTCTAATCGACAAGAAAGTTTCTAACATTCGCGAACTTCTTCCGACTCTAGAAGCGGTAGCAAAAGCATCTCGCCCACTTCTGATCATCGCT
>44_cpn60-Vibrio_corallillyticus	CGACTCTAGAAGCGGTAGCAAAAGCATCTCGCCCACTTCTGATCATCGCTGAGGATGTAGAAGGCGAAGCACTAGCAACTCTAGTTGTGAATAACATGCGTGGCATTGTGAAAGTAGCGG
>1_cpn60-Vibrio_crassostreae	GCAACAGTTCTTGCTCAAGCAATCATCACTGAAGGCTTAAAAGCCGTTGCTGCTGGCATGAATCCAATGGATCTTAAGCGCGGTATCGACAAAGCAGTTATCGCTGCAGTTGAAGAGCTA
>13_cpn60-Vibrio_crassostreae	AAAGGCCTTTCTGTTCCATGTGCAGATACAAAAGCTATCGCGCAAGTAGGTACTATCTCTGCGAACTCTGATTCGACAGTAGGTAACATCATTGCTGAAGCGATGGAAAAAGTAGGTCGT
>25_cpn60-Vibrio_crassostreae	GATGGCGTTATCACAGTTGAAGAAGGTCAGGCTCTACAAGACGAGCTAGACGTAGTTGAAGGTATGCAGTTCGATCGCGGTTACCTATCTCCTTACTTCATCAACAACCAAGAAGCAGGT
>37_cpn60-Vibrio_crassostreae	TCTGTTGATCTAGAAAGCCCATTCATTCTTCTTATCGACAAGAAAGTTTCGAACATCCGTGAACTTCTTCCGACTCTAGAAGCAGTTGCTAAGGCATCTCGTCCACTTCTTATCATCGCT
>44_cpn60-Vibrio_crassostreae	CGACTCTAGAAGCAGTTGCTAAGGCATCTCGTCCACTTCTTATCATCGCTGAAGATGTAGAAGGCGAAGCGCTTGCAACTCTAGTTGTGAACAACATGCGTGGCATCGTTAAAGTGGCTG
>1_cpn60-Vibrio_cyclitrophicus	GTATTGGCTCAGTCGATTATCGCTGAAGGCCTAAAAGCGGTTGCTGCGGGTATGAACCCAATGGATCTTAAACGCGGTATCGACAAAGCAGTTATCGCGGCTGTTGAAGAGCTGAAGAAC
>5_cpn60-Vibrio_cyclitrophicus	TTGCTGCGGGTATGAACCCAATGGATCTTAAACGCGGTATCGACAAAGCAGTTATCGCGGCTGTTGAAGAGCTGAAGAACCTTTCTGTTCCATGTGCAGATACGAAAGCTATCGCGCAAG
>17_cpn60-Vibrio_cyclitrophicus	TAGGTACTATCTCTGCAAACTCTGACGCTACAGTGGGTAACATCATTGCTGAAGCGATGGAAAAAGTAGGCCGTGATGGCGTTATCACTGTTGAAGAAGGTCAGGCTCTACAAGACGAGC
>29_cpn60-Vibrio_cyclitrophicus	TAGACGTAGTTGAAGGTATGCAGTTCGACCGCGGTTACCTATCTCCTTACTTCATCAACAACCAAGAAGCGGGTTCTGTTGATCTAGAAAGCCCATTCATTCTTCTTATCGACAAGAAAA
>41_cpn60-Vibrio_cyclitrophicus	TTTCGAACATTCGTGAGCTTCTTCCGACTCTAGAAGCAGTAGCAAAAGCATCTCGTCCACTTCTTATCATCGCTGAAGATGTAGAAGGCGAAGCGCTAGCAACTCTTGTTGTGAACAACA
>43_cpn60-Vibrio_cyclitrophicus	CTTCCGACTCTAGAAGCAGTAGCAAAAGCATCTCGTCCACTTCTTATCATCGCTGAAGATGTAGAAGGCGAAGCGCTAGCAACTCTTGTTGTGAACAACATGCGTGGCATCGTGAAAGTA
>1_cpn60-Vibrio_diabolicus	GCAACAGTACTAGCACAATCTATCGTAAACGAAGGTCTAAAAGCAGTCGCGGCGGGTATGAACCCAATGGACCTTAAGCGTGGTATCGACAAAGCAGTAGCTGCAGCAGTAGAGCAACTA
>5_cpn60-Vibrio_diabolicus	AAGCAGTCGCGGCGGGTATGAACCCAATGGACCTTAAGCGTGGTATCGACAAAGCAGTAGCTGCAGCAGTAGAGCAACTAAAAGAGCTTTCTGTTGAATGTAACGACACGAAAGCGATCG
>29_cpn60-Vibrio_diabolicus	ATGAGCTAGACGTAGTAGAAGGTATGCAGTTCGACCGCGGTTACCTATCTCCTTACTTCATCAACAACCAAGAGTCAGGCAGTGTTGATCTAGAAAACCCATTCATCTTGCTAGTTGATA
>41_cpn60-Vibrio_diabolicus	AGAAGATCTCAAACATTCGTGAACTTCTTCCAACGCTAGAAGCTGTAGCGAAAGCGTCTCGTCCACTGCTTATCATCGCAGAAGATGTAGAAGGCGAAGCGCTAGCAACATTGGTTGTCA
>44_cpn60-Vibrio_diabolicus	CAACGCTAGAAGCTGTAGCGAAAGCGTCTCGTCCACTGCTTATCATCGCAGAAGATGTAGAAGGCGAAGCGCTAGCAACATTGGTTGTCAACAACATGCGTGGCATCGTGAAAGTTGCAG
>1_cpn60-Vibrio_diazotrophicus	GCAACTGTACTAGCACAATCTATCGTTAATGAAGGTCTTAAAGCGGTAGCTGCGGGTATGAACCCAATGGATCTTAAGCGCGGTATTGATAAAGCAGTAGTAGCAGCCGTTGAACAGCTT
>13_cpn60-Vibrio_diazotrophicus	AAAGCACTATCAGTACCATGTGCTGATACTAAGGCGATTGCACAAGTAGGTACTATCTCTGCTAACTCAGACTCAAGTGTGGGTAACATCATTGCTGAAGCAATGGAAAAAGTAGGTCGC
>25_cpn60-Vibrio_diazotrophicus	GACGGTGTTATCACTGTTGAAGAAGGTCAAGCTCTTCAAGACGAACTAGACGTTGTTGAAGGTATGCAATTCGACCGTGGTTACCTATCTCCATATTTCATCAATAACCAAGAATCGGGC
>37_cpn60-Vibrio_diazotrophicus	AGTGTTGACCTAGACAACCCATTCATCCTATTGGTTGATAAGAAAGTATCTAACATACGTGAACTTCTTCCAGTTCTTGAAGGTGTTGCAAAAGCTTCACGTCCACTGCTAATCGTAGCG
>44_cpn60-Vibrio_diazotrophicus	CAGTTCTTGAAGGTGTTGCAAAAGCTTCACGTCCACTGCTAATCGTAGCGGAAGACGTTGAAGGTGAAGCACTAGCAACGCTAGTTGTGAACAACATGCGTGGTATCGTGAAAGTGGCAG
>1_cpn60-Vibrio_ezurae	GCTACTGTACTAGCACAATCTATCATCACTGAAGGTCTTAAAGCGGTAGCTGCGGGTATGAACCCAATGGATCTTAAGCGCGGTATCGACAAAGCAGTTGTGGCTGCGGTTGAAGAGCTA
>13_cpn60-Vibrio_ezurae	AAAGCACTGTCTCAACCATGTGCTGACACTAAAGCTATCGCACAAGTGGGTACTATCTCTGCAAACTCTGATGCGACGGTAGGTAACATCATTGCTGAAGCAATGGAAAAAGTAGGCCGT
>25_cpn60-Vibrio_ezurae	GACGGCGTTATCACTGTTGAAGAAGGTCAAGCTCTACAAGATGAGCTAGACGTAGTTGAAGGCATGCAGTTTGACCGCGGCTACCTATCTCCTTACTTCGTGAACAACCAAGAAGCAGGC
>37_cpn60-Vibrio_ezurae	AGTGTTGACCTAGACAGCCCATTCATCCTTCTTATCGATAAGAAAGTATCAAACATCCGTGAGCTACTTCCTACTCTAGAAGCAGTGGCTAAAGCATCTCGTCCACTGCTTATCATTGCA
>44_cpn60-Vibrio_ezurae	CTACTCTAGAAGCAGTGGCTAAAGCATCTCGTCCACTGCTTATCATTGCAGAAGACGTTGAAGGTGAAGCACTAGCGACTCTAGTTGTGAATAATATGCGTGGCATCGTTAAAGTTGCGG
>1_cpn60-Vibrio_fischeri	GCAACAGTTCTTGCTCAAGCTATCATTACTGAAGGCTTAAAAGCGGTTGCTGCTGGTATGAACCCAATGGATCTTAAACGTGGTATCGACAAAGCGGTTGTAGCTGCTGTTGAAGAGCTA
>5_cpn60-Vibrio_fischeri	AAGCGGTTGCTGCTGGTATGAACCCAATGGATCTTAAACGTGGTATCGACAAAGCGGTTGTAGCTGCTGTTGAAGAGCTAAAAGCACTTTCTGTTCCATGTGCAGATACTAAAGCGATTG
>17_cpn60-Vibrio_fischeri	CACAAGTAGGTACTATCTCTGCAAACTCTGACTCAACAGTGGGTAACCTAATTGCAGAAGCGATGGATAAAGTAGGCCGTGATGGTGTTATCACAGTTGAAGAAGGCCAAGCGCTACAAG
>29_cpn60-Vibrio_fischeri	ACGAGTTAGACGTTGTTGAAGGTATGCAGTTTGACCGTGGTTACTTATCTCCATATTTCGTAAACAACCAAGAAGCGGGTTCTGTTGATCTAGAAAGCCCATTCATCTTGCTTGTTGATA
>41_cpn60-Vibrio_fischeri	AAAAAGTATCAAACATCCGTGAACTACTTCCAACACTAGAAGCAGTAGCAAAAGCATCACGTCCTCTTCTTATCATCGCTGAAGATGTAGAAGGTGAAGCACTTGCAACTCTAGTTGTGA
>44_cpn60-Vibrio_fischeri	CAACACTAGAAGCAGTAGCAAAAGCATCACGTCCTCTTCTTATCATCGCTGAAGATGTAGAAGGTGAAGCACTTGCAACTCTAGTTGTGAACAACATGCGTGGTATCGTTAAAGTTGCTG
>1_cpn60-Vibrio_fluvialis	GCAACCGTACTGGCTCAGGCTATCGTTAACGAAGGTCTGAAAGCTGTTGCTGCCGGCATGAACCCAATGGACCTGAAGCGCGGTATCGATAAAGCCGTGATTGCAGCGGTTGAAGAGCTG
>5_cpn60-Vibrio_fluvialis	AAGCTGTTGCTGCCGGCATGAACCCAATGGACCTGAAGCGCGGTATCGATAAAGCCGTGATTGCAGCGGTTGAAGAGCTGAAAGCGCTGTCTGTGCCATGTGAAGACACCAAAGCGATCG
>17_cpn60-Vibrio_fluvialis	CACAGGTAGGTACTATCTCTGCAAACTCGGATTTAAGCGTTGGCAACATCCTCACAGAAGCGATGGAAAAAGTGGGCCGCGACGGCGTTATCACTGTTGAAGAAGGTCAGGCTCTGCAAG
>29_cpn60-Vibrio_fluvialis	ACGAGCTGGACGTGGTAGAAGGTATGCAGTTTGACCGCGGTTACCTGTCTCCTTACTTCATCAACAACCAGGAAGCAGGCAGCGTGGATCTGGAAAGCCCGTTCATCCTGCTGGTTGACA
>41_cpn60-Vibrio_fluvialis	AAAAAGTATCGAACATTCGCGAACTGCTGCCAGTACTGGAAGGCGTCGCGAAGGCCTCTCGTCCACTGCTGATCGTCGCAGAAGACGTGGAAGGTGAAGCGCTGGCAACGTTGGTTGTGA
>44_cpn60-Vibrio_fluvialis	CAGTACTGGAAGGCGTCGCGAAGGCCTCTCGTCCACTGCTGATCGTCGCAGAAGACGTGGAAGGTGAAGCGCTGGCAACGTTGGTTGTGAACAACATGCGTGGCATCGTGAAAGTTGCGG
>1_cpn60-Vibrio_furnissii	GCGACCGTATTAGCGCAATCGCTCATCAACGAAGGCCTCAAAGCCGTGGCGGCGGGCATGAACCCGATGGATCTCAAACGCGGTATCGACAAAGCCGTCGAAGCCGCAGTCGACAAACTA
>5_cpn60-Vibrio_furnissii	AAGCCGTGGCGGCGGGCATGAACCCGATGGATCTCAAACGCGGTATCGACAAAGCCGTCGAAGCCGCAGTCGACAAACTACAGCACATGGCCCAACCATGCAGCGACAAACACGCCATCA
>17_cpn60-Vibrio_furnissii	CCCAAGTGGGCAGCATTTCAGCCAACAGCGATCGCGCGATTGGTGAAATCATTGCTGAGGCGATGGAAAAAGTGGGTCGCAATGGCGTCATCACCGTGGAAGAAGGTCAGGCGCTGCAAA
>29_cpn60-Vibrio_furnissii	ACGAATTGTCAGTGGTCGAAGGCATGCAATTTGATCGCGGCTACCTATCGCCCTACTTCATCACCGACGCCGAGTCCGGCGTGGTTGAATTGGACAACCCATACATCCTGTTGGTCGATA
>41_cpn60-Vibrio_furnissii	AGAAAATCAACAACATTCGCGAGCTGATCCCGCTCTTAGAAGCCGTCGCGAAAGCCGCTCGCTCGCTGCTGATCATTGCCGAAGATGTAGAAGGCGAAGCCTTGGCAACATTGGTGGTGA
>44_cpn60-Vibrio_furnissii	CGCTCTTAGAAGCCGTCGCGAAAGCCGCTCGCTCGCTGCTGATCATTGCCGAAGATGTAGAAGGCGAAGCCTTGGCAACATTGGTGGTGAACAGCATGCGCGGCATTGTCAAAGCCGCTG
>1_cpn60-Vibrio_gangliei	GCAACGGTACTGGCTCAATCTATCATCACTGAAGGTCTTAAAGCGGTAGCTGCGGGTATGAACCCAATGGACCTAAAACGTGGTATCGACAAAGCCGTAGCGGCAGCAGTTGAAGAGTTA
>5_cpn60-Vibrio_gangliei	AAGCGGTAGCTGCGGGTATGAACCCAATGGACCTAAAACGTGGTATCGACAAAGCCGTAGCGGCAGCAGTTGAAGAGTTAAAAGGTCTTTCTAAAGACTGCTCAACCAGCACTGAAATCG
>17_cpn60-Vibrio_gangliei	AGCAAGTGGCGACTATTTCAGCTAACTCAGACCGCTCAGTCGGTAAAATCATTGCCGAAGCGATGGAAAAAGTAGGCCGCGACGGTGTTATCACTGTTGAAGAAGGTCAAGCACTTCAAG
>29_cpn60-Vibrio_gangliei	ACGAACTAGATGTAGTTGAAGGTATGCAATTTGACCGTGGTTACTTATCACCATACTTCATCAACAACCAAGAAGCGGGTAGCGTGGATCTAGATAATCCATTCATCCTATTGGTTGACA
>41_cpn60-Vibrio_gangliei	AAAAAGTATCTAACATCCGTGAATTGCTTCCAACACTAGAAGCAGTTGCTAAGGCTTCTCGCCCACTATTGATCATCGCAGAAGATCTAGAAGGCGAAGCGCTAGCAACTCTAGTGGTGA
>44_cpn60-Vibrio_gangliei	CAACACTAGAAGCAGTTGCTAAGGCTTCTCGCCCACTATTGATCATCGCAGAAGATCTAGAAGGCGAAGCGCTAGCAACTCTAGTGGTGAATAACATGCGTGGTATCGTGAAAGTAGCAG
>1_cpn60-Vibrio_gazogenes	GCAACAGTTCTGGCTCAGTCTATCGTCAATGAAGGCCTAAAAGCCGTTGCTGCCGGCATGAACCCAATGGATTTAAAACGTGGTATCGATAAAGCCGTGATTGCCGCTGTTGAAGCGCTG
>5_cpn60-Vibrio_gazogenes	AAGCCGTTGCTGCCGGCATGAACCCAATGGATTTAAAACGTGGTATCGATAAAGCCGTGATTGCCGCTGTTGAAGCGCTGAAAGGTCTGTCTGTACCATGTGAAGATAACAAAGCGATCG
>17_cpn60-Vibrio_gazogenes	CACAGGTTGGTACAATCTCTGCGAACTCTGATGTCAGCGTAGGTAACATCATTGCCGAAGCAATGGAAAAAGTTGGTCGCGACGGGGTTATCACCGTTGAAGAAGGTCAAGCGCTACAAG
>29_cpn60-Vibrio_gazogenes	ATGAGCTGGATGTCGTTGAAGGGATGCAGTTTGATCGTGGCTACCTGTCTCCTTACTTTATCAACAATCAAGAATCGGGTTCTGTTGAGCTAGACAATCCATTTATCTTATTAGTTGATA
>41_cpn60-Vibrio_gazogenes	AGAAAATATCTAATATTCGTGAGTTACTGCCAGTACTTGAGTCAGTTGCAAAAGCATCTCGTCCTCTGCTGATTGTTGCAGAAGATGTTGAAGGTGAAGCGTTGGCAACACTCGTTGTGA
>44_cpn60-Vibrio_gazogenes	CAGTACTTGAGTCAGTTGCAAAAGCATCTCGTCCTCTGCTGATTGTTGCAGAAGATGTTGAAGGTGAAGCGTTGGCAACACTCGTTGTGAACAACATGCGTGGTATCGTGAAAGTGGCTG
>1_cpn60-Vibrio_hangzhouensis	GCGACAGTACTGGCTCAATCTATCATTTCTGAGGGCCTGAAAGCAGTCGCTGCTGGCATGAACCCAATGGATCTGAAGCGCGGTATCGACAAAGCCGTTGCCGCTGCGGTTGAAGAGCTA
>13_cpn60-Vibrio_hangzhouensis	AAAGCCCTGTCTGTTGAGTGTAAAGATACTAAAGCGATCGCTCAGGTTGGTACTATCTCTGCAAACTCTGACTCTACTGTGGGTAACATCATTGCGGAAGCAATGGAAAAAGTAGGTCGT
>25_cpn60-Vibrio_hangzhouensis	GATGGCGTTATTACAGTTGAAGAAGGTCAGGCTCTACATGATGAGCTAGACGTAGTGGAAGGTATGCAGTTCGATCGCGGTTACCTATCGCCTTACTTCATTAACAACCAGGAAGCAGGT
>37_cpn60-Vibrio_hangzhouensis	AGCGTTGATCTAGAGAGCCCATTCATTCTTCTTATCGACAAGAAAGTTTCGAACATCCGCGAGCTTCTACCAACACTAGAAGCAGTAGCGAAAGCATCTCGTCCACTGCTTATCATCGCA
>44_cpn60-Vibrio_hangzhouensis	CAACACTAGAAGCAGTAGCGAAAGCATCTCGTCCACTGCTTATCATCGCAGAAGACGTAGAAGGTGAAGCGCTAGCGACACTTGTTGTGAACAACATGCGTGGTATCGTGAAAGTGGCAG
>1_cpn60-Vibrio_harveyi	GCAACCGTACTAGCGCAAGCAATCGTAAATGAAGGTCTAAAAGCAGTTGCAGCGGGTATGAACCCAATGGACCTTAAGCGCGGTATCGACAAAGCAGTTATCGCAGCAGTTGAGCAACTA
>5_cpn60-Vibrio_harveyi	AAGCAGTTGCAGCGGGTATGAACCCAATGGACCTTAAGCGCGGTATCGACAAAGCAGTTATCGCAGCAGTTGAGCAACTAAAAGAGCTATCTGTTGAGTGTAACGACACCAAAGCAATCG
>17_cpn60-Vibrio_harveyi	CACAGGTTGGTACCATCTCTGCGAACTCTGACTCAAGCGTAGGTAACATCATTGCTGAAGCAATGGAAAAAGTTGGTCGCGACGGTGTTATCACTGTTGAAGAAGGTCAAGCACTACAAG
>29_cpn60-Vibrio_harveyi	ATGAGCTAGATGTAGTTGAAGGTATGCAGTTCGACCGTGGTTACCTATCTCCTTACTTCATCAACAACCAAGAAGCAGGTTCTGTTGATCTAGAAAACCCATTCATCCTTCTGATCGATA
>41_cpn60-Vibrio_harveyi	AGAAAGTATCGAACATCCGTGAACTTCTTCCAGCACTAGAAGCAGTAGCAAAAGCATCTCGCCCACTACTTATCATCGCTGAAGACGTAGAAGGTGAAGCACTAGCAACACTTGTTGTGA
>44_cpn60-Vibrio_harveyi	CAGCACTAGAAGCAGTAGCAAAAGCATCTCGCCCACTACTTATCATCGCTGAAGACGTAGAAGGTGAAGCACTAGCAACACTTGTTGTGAACAACATGCGTGGCATCGTGAAAGTAGCAG
>1_cpn60-Vibrio_hyugaensis	GCAACCGTACTAGCGCAAGCAATCGTAAACGAAGGTCTAAAAGCAGTTGCAGCGGGTATGAACCCAATGGATCTTAAACGCGGTATCGACAAAGCAGTTATCGCAGCGGTTGAGCAACTA
>13_cpn60-Vibrio_hyugaensis	AAAGAGCTGTCTGTTGAGTGTAACGACACTAAAGCAATCGCACAGGTTGGTACTATCTCTGCGAACTCTGACTCAAGCGTAGGTAACATCATTGCTGAAGCAATGGAAAAAGTTGGCCGC
>25_cpn60-Vibrio_hyugaensis	GACGGTGTTATCACTGTTGAAGAAGGTCAAGCACTGCAAGATGAGCTAGACGTAGTAGAAGGTATGCAGTTCGACCGCGGTTACCTATCTCCTTACTTCATCAACAACCAAGAAGCAGGC
>37_cpn60-Vibrio_hyugaensis	AGCGTTGAGCTAGAAAACCCATTCATCCTTCTAGTTGATAAGAAAATTTCGAACATCCGTGAGCTTCTTCCAACGTTGGAAGCTGTAGCGAAAGCGTCTCGTCCATTGCTGATCATCGCT
>44_cpn60-Vibrio_hyugaensis	CAACGTTGGAAGCTGTAGCGAAAGCGTCTCGTCCATTGCTGATCATCGCTGAAGACGTAGAAGGCGAAGCACTAGCAACACTTGTTGTGAACAACATGCGTGGCATCGTGAAGGTAGCGG
>1_cpn60-Vibrio_ichthyoenteri	GCAACGGTACTTGCTCAAGCTATCATTGCTGAAGGCCTAAAAGCCGTTGCTGCGGGTATGAACCCAATGGATCTTAAGCGCGGTATCGACAAAGCGGTTATCGCAGCGGTAGAGCAGCTT
>5_cpn60-Vibrio_ichthyoenteri	AAGCCGTTGCTGCGGGTATGAACCCAATGGATCTTAAGCGCGGTATCGACAAAGCGGTTATCGCAGCGGTAGAGCAGCTTAAAGAGCTGTCTGTTGAATGTAACGATACTAAAGCGATCG
>17_cpn60-Vibrio_ichthyoenteri	CTCAAGTAGGTACTATCTCAGCAAACTCAGATGCAACTGTTGGTAACATTATTGCTGAAGCGATGGAAAAAGTAGGTCGTGATGGTGTCATCACTGTTGAAGAAGGCCAAGCACTGCAAG
>29_cpn60-Vibrio_ichthyoenteri	ATGAGCTAGATGTAGTAGAAGGTATGCAGTTTGACCGCGGCTACCTATCGCCTTACTTCATCAACAACCAAGAAGCAGGTTCTGTGGATCTAGAAAGTCCATTCATCCTATTGGTTGATA
>41_cpn60-Vibrio_ichthyoenteri	AGAAAATTTCAAACATTCGCGAACTGCTACCAACGCTTGAAGCTGTAGCAAAAGCTTCTCGTCCACTGCTGATCATTGCAGAAGATGTAGAAGGCGAAGCGCTAGCAACGCTAGTTGTAA
>44_cpn60-Vibrio_ichthyoenteri	CAACGCTTGAAGCTGTAGCAAAAGCTTCTCGTCCACTGCTGATCATTGCAGAAGATGTAGAAGGCGAAGCGCTAGCAACGCTAGTTGTAAACAACATGCGTGGCATCGTGAAAGTTGCTG
>1_cpn60-Vibrio_jasicida	GCAACGGTTCTTGCTCAAGCTATCATTACCGAAGGGTTAAAAGCGGTTGCTGCTGGTATGAACCCAATGGACCTTAAGCGTGGTATCGATAAAGCAGTTATCGCAGCGGTTGAGCAACTA
>4_cpn60-Vibrio_jasicida	GAAGGGTTAAAAGCGGTTGCTGCTGGTATGAACCCAATGGACCTTAAGCGTGGTATCGATAAAGCAGTTATCGCAGCGGTTGAGCAACTAAAAGAACTATCTGTTGAATGTAACGACACC
>16_cpn60-Vibrio_jasicida	AAAGCTATCGCACAGGTAGGTACTATCTCTGCAAACTCCGATGCAACAGTGGGTAACATCATTGCTGAAGCGATGGAAAAAGTAGGCCGTGATGGCGTGATTACCGTTGAAGAAGGTCAG
>28_cpn60-Vibrio_jasicida	GCTCTACAAGATGAGCTAGACGTAGTAGAAGGCATGCAGTTCGACCGCGGTTACCTATCTCCTTACTTCATCAACAACCAAGAAGCAGGCTCTGTTGATCTAGAAAGCCCATTCATCCTT
>40_cpn60-Vibrio_jasicida	CTAGTTGATAAGAAAATCTCGAACATTCGTGAGCTTCTTCCAACGCTAGAAGCCGTTGCTAAAGCGTCTCGTCCACTGCTTATCATCGCTGAAGATGTAGAAGGCGAAGCACTAGCAACG
>44_cpn60-Vibrio_jasicida	CAACGCTAGAAGCCGTTGCTAAAGCGTCTCGTCCACTGCTTATCATCGCTGAAGATGTAGAAGGCGAAGCACTAGCAACGCTAGTAGTAAACAACATGCGTGGTATCGTGAAAGTCGCTG
>1_cpn60-Vibrio_kanaloae	GCAACAGTATTGGCTCAGTCGATTATCGCTGAAGGCCTAAAAGCCGTTGCTGCGGGTATGAACCCAATGGATCTTAAGCGCGGTATCGACAAAGCAGTTATCGCGGCTGTTGAAGAGCTG
>5_cpn60-Vibrio_kanaloae	AAGCCGTTGCTGCGGGTATGAACCCAATGGATCTTAAGCGCGGTATCGACAAAGCAGTTATCGCGGCTGTTGAAGAGCTGAAGAACCTTTCTGTGCCATGTTCAGACAGTAAAGCGATTG
>17_cpn60-Vibrio_kanaloae	CTCAAGTCGGTACTATCTCTGCGAACTCTGATTCGACAGTCGGTAACATCATTGCTGAAGCGATGGAAAAAGTAGGCCGTGATGGCGTAATCACGGTTGAAGAAGGTCAGGCTCTGCAAG
>29_cpn60-Vibrio_kanaloae	ACGAGCTAGACGTAGTTGAAGGTATGCAGTTCGATCGCGGTTACCTGTCTCCTTACTTCATCAACAACCAAGAAGCGGGCTCTGTTGATCTAGAAAGCCCATTCATTCTTCTTATCGACA
>41_cpn60-Vibrio_kanaloae	AGAAAATTTCGAACATTCGTGAGCTTCTTCCGACTCTAGAAGCAGTAGCAAAAGCATCTCGTCCACTTCTAATCATCGCTGAAGATGTAGAAGGCGAAGCGCTAGCAACGCTTGTTGTGA
>44_cpn60-Vibrio_kanaloae	CGACTCTAGAAGCAGTAGCAAAAGCATCTCGTCCACTTCTAATCATCGCTGAAGATGTAGAAGGCGAAGCGCTAGCAACGCTTGTTGTGAACAACATGCGTGGCATCGTGAAAGTGGCGG
>1_cpn60-Vibrio_lentus	GCAACAGTATTGGCTCAGTCTATTATCGCTGAAGGCCTAAAAGCCGTTGCTGCTGGCATGAATCCAATGGATCTTAAGCGCGGCATCGACAAAGCGGTTATCGCGGCTGTTGAAGAGCTG
>13_cpn60-Vibrio_lentus	AAGAACCTATCTGTTCCTTGTTCAGACACGAAAGCTATCGCTCAAGTAGGTACTATCTCTGCGAACTCTGATTCGACAGTGGGTAACATCATTGCTGAAGCGATGGAAAAAGTAGGTCGT
>25_cpn60-Vibrio_lentus	GATGGCGTTATCACGGTTGAAGAAGGTCAGGCTCTACAAGATGAGCTAGACGTAGTTGAAGGTATGCAGTTCGACCGCGGTTACCTATCTCCTTACTTCATCAACAACCAAGAAGCAGGT
>37_cpn60-Vibrio_lentus	TCTGTTGATCTAGATAGCCCGTTCGTTCTTCTTATCGACAAGAAAGTGTCTAACATCCGTGAGCTTCTTCCGACTCTAGAAGCGGTTGCTAAGGCATCTCGTCCACTTCTTATCATCGCT
>44_cpn60-Vibrio_lentus	CGACTCTAGAAGCGGTTGCTAAGGCATCTCGTCCACTTCTTATCATCGCTGAAGATGTAGAAGGCGAAGCGCTAGCAACTCTTGTTGTGAACAACATGCGTGGCATCGTTAAAGTGGCTG
>1_cpn60-Vibrio_maerlii	GCAACTGTGCTTGCTCAGGCTATCGTTAACGAAGGTCTTAAAGCCGTTGCAGCGGGTATGAACCCAATGGATCTTAAGCGCGGTATCGACAAAGCAGTGGTTGCTGCTGTTGAAGAGCTA
>13_cpn60-Vibrio_maerlii	AAAGCACTTTCAGTTCCATGTGCAGACACTAAAGCGATCGCACAAGTAGGTACTATCTCTGCAAACTCTGACGCAACAGTCGGTAACATCATTGCTGAAGCAATGGAGCGTGTTGGTCGT
>25_cpn60-Vibrio_maerlii	GATGGCGTAATCACAGTTGAAGAAGGTCAGGCTCTACAAGACGAGCTAGACGTAGTTGAGGGTATGCAATTCGACCGCGGTTACCTATCTCCTTACTTCATCAACAACCAAGAAGCGGGT
>37_cpn60-Vibrio_maerlii	TCTGTTGATCTAGAAAGCCCATTCATTCTTCTAATCGACAAGAAAGTTTCAAACATCCGTGAACTTCTTCCGACTCTAGAAGCAGTAGCTAAGGCATCTCGTCCACTTCTAATCATCGCT
>44_cpn60-Vibrio_maerlii	CGACTCTAGAAGCAGTAGCTAAGGCATCTCGTCCACTTCTAATCATCGCTGAAGATGTAGAAGGCGAAGCGCTTGCAACGCTAGTTGTGAACAACATGCGCGGTATCGTGAAAGTTGCTG
>1_cpn60-Vibrio_mangrovi	GCAACCGTTCTGGCTCAGTCAATCGTCAATGAAGGCCTGAAAGCTGTTGCTGCGGGCATGAACCCAATGGATCTGAAGCGTGGTATCGATAAAGCAGTTGTTGCTGCTGTGGAAGCGCTG
>2_cpn60-Vibrio_mangrovi	TGGCTCAGTCAATCGTCAATGAAGGCCTGAAAGCTGTTGCTGCGGGCATGAACCCAATGGATCTGAAGCGTGGTATCGATAAAGCAGTTGTTGCTGCTGTGGAAGCGCTGAAAGGACTTT
>14_cpn60-Vibrio_mangrovi	CTGTACCATGTGCTGATACAAAAGCGATTGCACAGGTTGGTACTATCTCTGCCAACTCTGATGAGAGTGTTGGTAACATCATTGCTGAAGCAATGGAAAAAGTAGGCCGTGATGGTGTCA
>26_cpn60-Vibrio_mangrovi	TCACAGTTGAAGAAGGTCAGGCTCTGCAGGATGAGCTGGATGTTGTTGAAGGTATGCAGTTTGACCGTGGTTACCTGTCTCCTTACTTTATCAACAATCAGGAATCAGGTTCTGTAGATC
>38_cpn60-Vibrio_mangrovi	TGGAAAATCCGTTTATCCTTCTGGTTGACAAAAAAGTATCTAACATTCGTGAACTGCTGCCAGTTCTTGAATCTGTTGCCAAAGCATCCCGTCCTCTGCTGATCATTGCTGAAGATGTAG
>44_cpn60-Vibrio_mangrovi	CAGTTCTTGAATCTGTTGCCAAAGCATCCCGTCCTCTGCTGATCATTGCTGAAGATGTAGAAGGTGAAGCTCTGGCCACACTGGTTGTGAACAACATGCGTGGTATCGTGAAAGTTGCAG
>1_cpn60-Vibrio_mediterranei	GCTACTGTACTGGCTCAATCTATCATTTCTGAAGGCCTAAAAGCGGTTGCTGCTGGCATGAACCCAATGGACCTTAAGCGTGGTATCGATAAAGCAGTTGCTGCTGCGGTTGAAGAGCTA
>5_cpn60-Vibrio_mediterranei	AAGCGGTTGCTGCTGGCATGAACCCAATGGACCTTAAGCGTGGTATCGATAAAGCAGTTGCTGCTGCGGTTGAAGAGCTAAAAGCTCTGTCTGTTGAGTGTAAAGACACCAAAGCGATTG
>17_cpn60-Vibrio_mediterranei	CTCAGGTTGGTACTATCTCTGCAAACTCTGACTCTACGGTTGGTAACATCATTGCCGAAGCAATGGAAAAAGTAGGTCGTGATGGCGTTATTACTGTTGAAGAAGGTCAGGCTCTACAAG
>29_cpn60-Vibrio_mediterranei	ATGAGCTAGACGTAGTAGAAGGTATGCAGTTCGATCGTGGTTACCTATCTCCTTATTTCATCAACAACCAAGAAGCTGGTAGCGTTGATCTAGAGAGCCCGTTCATTCTTCTTATCGATA
>41_cpn60-Vibrio_mediterranei	AGAAAGTGTCGAACATCCGTGAACTTCTACCAACTCTTGAAGCAGTAGCTAAAGCATCTCGTCCGCTGCTTATCATTGCAGAAGACGTAGAAGGCGAAGCGCTAGCAACACTTGTTGTGA
>44_cpn60-Vibrio_mediterranei	CAACTCTTGAAGCAGTAGCTAAAGCATCTCGTCCGCTGCTTATCATTGCAGAAGACGTAGAAGGCGAAGCGCTAGCAACACTTGTTGTGAACAACATGCGTGGTATCGTAAAAGTAGCGG
>1_cpn60-Vibrio_metoecus	GCCACCGTACTGGCTCAAGCCATTGTGAACGAAGGCCTAAAAGCGGTCGCGGCGGGTATGAACCCAATGGATCTGAAGCGCGGTATCGATAAAGCGGTTATCGCTGCAGTAGAAGAGTTG
>5_cpn60-Vibrio_metoecus	AAGCGGTCGCGGCGGGTATGAACCCAATGGATCTGAAGCGCGGTATCGATAAAGCGGTTATCGCTGCAGTAGAAGAGTTGAAAGCACTGTCAGTGACTTGTGCGGATACTAAAGCGATTG
>17_cpn60-Vibrio_metoecus	CTCAAGTAGGTACTATCTCTGCTAACTCAGACTCTAGTGTGGGTAACATCATTGCTGAAGCGATGGAAAAAGTGGGTCGCGACGGTGTGATCACCGTTGAAGAAGGCCAAGCGCTACAAG
>29_cpn60-Vibrio_metoecus	ATGAGCTGGATGTGGTTGAAGGTATGCAGTTTGACCGTGGCTACCTGTCACCGTACTTCATCAACAACCAAGAATCAGGCAGCGTAGAACTGGATAACCCATTCATCCTGCTGGTTGATA
>41_cpn60-Vibrio_metoecus	AGAAAATCTCTAACATCCGCGAACTGCTGCCAGTACTGGAAGGCGTGGCAAAAGCATCTCGTCCACTGTTGATCGTGGCTGAAGATGTGGAAGGCGAAGCGCTGGCGACTCTGGTTGTCA
>44_cpn60-Vibrio_metoecus	CAGTACTGGAAGGCGTGGCAAAAGCATCTCGTCCACTGTTGATCGTGGCTGAAGATGTGGAAGGCGAAGCGCTGGCGACTCTGGTTGTCAACAATATGCGCGGCATCGTGAAAGTGGCAG
>1_cpn60-Vibrio_metschnikovii	GCAACCGTATTAGCGCAAGCGATTATCACTGAAGGCTTGAAAGCCGTCGCTGCGGGTATGAATCCAATGGATTTGAAACGCGGTATTGATAAAGCCGTGGTTGCTGCCGTTGAAGCGTTG
>2_cpn60-Vibrio_metschnikovii	TAGCGCAAGCGATTATCACTGAAGGCTTGAAAGCCGTCGCTGCGGGTATGAATCCAATGGATTTGAAACGCGGTATTGATAAAGCCGTGGTTGCTGCCGTTGAAGCGTTGAAAGACCTAT
>14_cpn60-Vibrio_metschnikovii	CAGCACCATGTGCAGACACCAAAGCCATCGCTCAAGTGGGTACCATCTCTGCAAACTCTGATTCAAGCGTAGGTAATATCATTGCTGAAGCAATGGAAAAAGTTGGCCGTGATGGCGTTA
>26_cpn60-Vibrio_metschnikovii	TTACGGTTGAAGAAGGTCAAGGTCTACAAGATGAGCTTGATGTTGTGGAAGGTATGCAATTTGATCGCGGTTACCTATCTCCTTACTTCATTAACAACCAAGAAGCGGGTAGCGTTGACT
>38_cpn60-Vibrio_metschnikovii	TAGACAACCCATTCATTCTGTTGGTTGATAAGAAAATTTCTAACATTCGTGAATTACTGCCTGCTCTTGAAGGTGTCGCTAAAGCGTCTCGTCCATTACTGATTGTTGCGGAAGATGTCG
>44_cpn60-Vibrio_metschnikovii	CTGCTCTTGAAGGTGTCGCTAAAGCGTCTCGTCCATTACTGATTGTTGCGGAAGATGTCGAAGGCGAAGCGTTAGCGACTTTAGTGGTTAACAACATGCGCGGTATTGTTAAAGTTGCTG
>1_cpn60-Vibrio_mimicus	GCAACAGTACTGGCTCAAGCGATTGTGAACGAAGGCCTAAAAGCGGTTGCTGCAGGCATGAACCCAATGGATCTGAAGCGCGGTATCGATAAAGCGGTTGTGGCTGCTGTGGAAGAGCTG
>5_cpn60-Vibrio_mimicus	AAGCGGTTGCTGCAGGCATGAACCCAATGGATCTGAAGCGCGGTATCGATAAAGCGGTTGTGGCTGCTGTGGAAGAGCTGAAAGCGCTGTCAGTAATTTGTGCGGATACTAAAGCGATTG
>17_cpn60-Vibrio_mimicus	CTCAAGTAGGTACTATATCTGCTAACTCAGACTCTAGCGTGGGCAACATCATTGCTGAAGCAATGGAAAAAGTCGGTCGCGACGGCGTTATCACGGTTGAAGAAGGCCAAGCGCTGCAAG
>29_cpn60-Vibrio_mimicus	ACGAGCTGGATGTTGTAGAAGGTATGCAGTTTGACCGTGGCTACCTGTCACCATACTTCATCAACAACCAAGAATCAGGCAGTGTAGAACTGGACAACCCATTCATTATGCTGGTTGACA
>41_cpn60-Vibrio_mimicus	AGAAAATCTCTAACATCCGTGAACTGCTGCCAGTGCTGGAAGGCGTTGCAAAAGCATCTCGTCCACTGCTGATCGTTGCAGAAGATGTGGAAGGCGAAGCGCTGGCAACTCTGGTTGTGA
>44_cpn60-Vibrio_mimicus	CAGTGCTGGAAGGCGTTGCAAAAGCATCTCGTCCACTGCTGATCGTTGCAGAAGATGTGGAAGGCGAAGCGCTGGCAACTCTGGTTGTGAACAACATGCGTGGTATCGTGAAAGTAGCGG
>1_cpn60-Vibrio_nigripulchritudo	GCAACAGTACTGGCTCAGTCTATCGTAAACGAAGGTCTGAAAGCGGTTGCTGCGGGCATGAACCCAATGGATCTTAAGCGCGGTATCGACAAAGCAGTTTTAGCAGCAGTTGAAGAACTG
>2_cpn60-Vibrio_nigripulchritudo	TGGCTCAGTCTATCGTAAACGAAGGTCTGAAAGCGGTTGCTGCGGGCATGAACCCAATGGATCTTAAGCGCGGTATCGACAAAGCAGTTTTAGCAGCAGTTGAAGAACTGAAAGCGCTTT
>14_cpn60-Vibrio_nigripulchritudo	CTGTACCGTGTGCAGACTCAAAAGCGATCGCTCAGGTAGGTACTATTTCTGCGAACTCTGACCAAACGGTTGGTGACATCATTGCAGAAGCGATGGAAAAAGTTGGTCGCGACGGTGTTA
>26_cpn60-Vibrio_nigripulchritudo	TCACTGTTGAAGAAGGCCAGGCTCTGCAAGACGAACTAGACGTTGTTGAAGGTATGCAGTTTGACCGTGGTTACCTGTCTCCTTACTTCATCAACAACCAGGAAGCGGGTGCGGTTGACC
>38_cpn60-Vibrio_nigripulchritudo	TAGAAAACCCATTCATCCTTCTGATTGACAAAAAAGTATCGAACATCCGTGAACTGCTTCCAACTCTTGAAGCGGTAGCCAAAGCTTCTCGTCCTCTTCTTATCATCGCTGAAGACGTAG
>44_cpn60-Vibrio_nigripulchritudo	CAACTCTTGAAGCGGTAGCCAAAGCTTCTCGTCCTCTTCTTATCATCGCTGAAGACGTAGAAGGCGAAGCGCTGGCAACTCTTGTTGTGAACAACATGCGCGGTATCGTGAAAGTAGCTG
>1_cpn60-Vibrio_ordalii	GCAACGGTATTAGCACAAGCGATCATTACTGAAGGCTTGAAAGCGGTAGCGGCAGGCATGAACCCAATGGATCTTAAGCGTGGCATCGACAAAGCTGTCGTGGCGGCGGTTGAAGCATTG
>7_cpn60-Vibrio_ordalii	AACCCAATGGATCTTAAGCGTGGCATCGACAAAGCTGTCGTGGCGGCGGTTGAAGCATTGAAAGAGCTTTCAGTACCTTGTTCAGACACTAAAGCGATTGCGCAAGTGGGTACTATTTCT
>19_cpn60-Vibrio_ordalii	GCGAACTCGGATTCAAGCGTAGGTAACATCATTGCTGAAGCGATGGAAAAAGTGGGCCGTGATGGCGTGATCACAGTGGAAGAGGGACAAGGACTTCAAGATGAACTTGATGTCGTGGAA
>31_cpn60-Vibrio_ordalii	GGTATGCAGTTTGACCGTGGTTACCTATCTCCTTACTTCATTAACAACCAAGAAGCGGGCAGTGTTGATCTAGATAGCCCATTCATCCTATTGGTTGATAAGAAAATTTCTAACATTCGC
>43_cpn60-Vibrio_ordalii	GAATTGCTTCCAGCTCTTGAATCAGTAGCAAAAGCTTCTCGTCCGCTATTGATCGTTGCAGAAGATGTTGAAGGTGAAGCGTTGGCGACACTGGTTGTAAACAACATGCGTGGCATTGTA
>44_cpn60-Vibrio_ordalii	CAGCTCTTGAATCAGTAGCAAAAGCTTCTCGTCCGCTATTGATCGTTGCAGAAGATGTTGAAGGTGAAGCGTTGGCGACACTGGTTGTAAACAACATGCGTGGCATTGTAAAAGTGGCTG
>1_cpn60-Vibrio_orientalis	GCAACAGTACTTGCTCAAGCTATCGTGAATGAAGGCCTTAAAGCAGTCGCTGCAGGCATGAACCCAATGGATCTTAAGCGTGGCATCGACAAAGCTGTAATCGCTGCTGTTGAAGAGCTA
>13_cpn60-Vibrio_orientalis	AAAACGCTATCTGTACCATGTGCTGATACAAAAGCGATCGCACAGGTTGGTACTATCTCTGCAAACTCTGACGCGACAGTCGGTAACATCATTGCTGAAGCGATGGAAAAAGTAGGTCGT
>25_cpn60-Vibrio_orientalis	GATGGCGTTATCACAGTTGAAGAAGGTCAGGCTCTACAAGACGAGCTAGACGTAGTAGAAGGTATGCAGTTCGACCGCGGTTACCTATCTCCTTACTTCATCAACAACCAAGAAGCAGGT
>37_cpn60-Vibrio_orientalis	TCTGTTGATCTAGAAAGCCCGTTCATCTTACTAATCGATAAGAAAGTATCGAACATTCGTGAACTTCTTCCAACTCTGGAAGCGGTAGCGAAAGCATCTCGTCCACTTCTAATCATCGCT
>44_cpn60-Vibrio_orientalis	CAACTCTGGAAGCGGTAGCGAAAGCATCTCGTCCACTTCTAATCATCGCTGAAGATGTAGAAGGCGAAGCGCTAGCAACTCTAGTTGTGAACAACATGCGTGGCATCGTGAAAGTAGCAG
>1_cpn60-Vibrio_ouci	GCAACAGTACTTGCTCAAGCTATCGTTAACGAAGGCCTTAAAGCAGTAGCTGCGGGTATGAACCCAATGGATCTTAAGCGTGGCATCGATAAAGCGGTGGTTGCCGCTGTTGAAGAGCTA
>13_cpn60-Vibrio_ouci	AAAGCGCTATCTGTACCATGTGCTGACACAAAAGCGATTGCACAGGTGGGTACTATCTCTGCGAACTCTGACGCAACAGTAGGTAACATTATCGCTGAAGCGATGGAAAAAGTAGGTCGT
>25_cpn60-Vibrio_ouci	GATGGCGTTATTACTGTTGAAGAAGGTCAGGCTCTACAAGATGAGCTAGACGTAGTAGAAGGTATGCAGTTCGATCGCGGTTACCTATCTCCTTACTTCATCAACAACCAAGAAGCTGGC
>37_cpn60-Vibrio_ouci	TCTGTTGATCTAGAAAGCCCGTTCATCCTACTAATTGATAAGAAAGTATCGAACATCCGCGAACTTCTTCCTACTTTGGAAGCGGTAGCTAAAGCATCTCGCCCACTTCTAATCATCGCT
>44_cpn60-Vibrio_ouci	CTACTTTGGAAGCGGTAGCTAAAGCATCTCGCCCACTTCTAATCATCGCTGAAGATGTAGAAGGCGAAGCGCTAGCGACTCTAGTTGTGAACAACATGCGTGGTATCGTGAAAGTAGCCG
>1_cpn60-Vibrio_panuliri	GCGACAGTACTAGCACAAGCTATCGTAAATGAAGGTCTTAAAGCAGTAGCTGCGGGTATGAACCCAATGGACCTTAAGCGTGGTATCGATAAAGCGGTTATCGCAGCAGTAGAAGAGCTA
>13_cpn60-Vibrio_panuliri	AAAGCACTGTCGGTTCCATGTGAAGATACTAAAGCTATTGCGCAAGTAGGTACTATCTCTGCAAATTCTGATTCAAGCGTAGGTAACATCATTGCTGAAGCAATGGAAAAAGTAGGCCGC
>25_cpn60-Vibrio_panuliri	GACGGTGTAATTACTGTTGAAGAAGGCCAAGCGCTGCAAGATGAACTGGATGTTGTAGAAGGTATGCAGTTCGATCGTGGTTACCTATCTCCTTACTTCATCAACAACCAAGAGTCTGGC
>37_cpn60-Vibrio_panuliri	TCTGTTGATCTAGAAAGCCCATTTATTCTGCTTGTAGACAAGAAAGTTTCTAACATTCGTGAGCTTCTACCAACGCTAGAAGCAGTTGCGAAAGCATCTCGTCCGCTACTTATCATCGCT
>44_cpn60-Vibrio_panuliri	CAACGCTAGAAGCAGTTGCGAAAGCATCTCGTCCGCTACTTATCATCGCTGAAGATGTAGAAGGCGAAGCACTTGCAACGCTAGTTGTGAACAACATGCGTGGCATCGTGAAAGTGGCAG
>1_cpn60-Vibrio_parahaemolyticus	GCTACCGTACTAGCGCAAGCAATCGTCAATGAAGGTCTAAAAGCAGTTGCCGCGGGTATGAACCCAATGGATCTTAAGCGCGGTATCGACAAAGCTGTTGCAGCGGCAGTAGAGCAACTA
>13_cpn60-Vibrio_parahaemolyticus	AAAGAGCTGTCTGTTGAGTGTAACGACACCAAAGCAATCGCTCAGGTGGGTACTATCTCTGCGAACTCTGACGCAAGCGTAGGTAACATCATTGCTGAAGCAATGGAACGCGTGGGCCGC
>25_cpn60-Vibrio_parahaemolyticus	GACGGTGTTATCACTGTTGAAGAAGGTCAGGCTCTACAAAACGAGCTGGACGTAGTAGAAGGTATGCAGTTCGATCGCGGTTACCTATCTCCTTACTTCATCAACAACCAAGAAGCGGGC
>37_cpn60-Vibrio_parahaemolyticus	AGCGTTGAGCTAGAAAACCCATTCATCCTTCTAGTGGATAAGAAGATCTCAAACATTCGTGAGCTTCTGCCAACTCTAGAAGCAGTAGCAAAAGCTTCTCGTTCACTGCTGATCATTGCA
>44_cpn60-Vibrio_parahaemolyticus	CAACTCTAGAAGCAGTAGCAAAAGCTTCTCGTTCACTGCTGATCATTGCAGAAAACGTAGAAGGCGAAGCTCTAGCGACATTGGTTGTGAACAACATGCGTGGCATCGTGAAAGTTGCTG
>1_cpn60-Vibrio_pectenicida	GCGACGGTTCTTGCCCAATCCATTGTTAACGAAGGCTTGAAAGCGGTTGCAGCAGGCATGAACCCAATGGATCTTAAGCGTGGTATTGATAAAGCTGTTATTGCGGCAGTGAAAGCGCTT
>13_cpn60-Vibrio_pectenicida	GGTGAGCTTTCTGTTGACTGTAAAGGCAGCAAAGAAATCGAGCAGGTAGGTACTATTTCTGCAAACTCAGATACTAGCGTAGGTAAAATTATTGCTGAAGCAATGGAACGAGTTGGCCTA
>25_cpn60-Vibrio_pectenicida	GATGGCGTGATCACTGTTGAAGAAGGCCAAGCTCTTCAAGATGAACTCGATGTAGTAGAAGGCATGCAGTTCGATCGTGGTTATCTATCTCCGTACTTCATCAACAATCAAGAATCTGGT
>37_cpn60-Vibrio_pectenicida	TCTGTTGAGCTGGAAAATCCATTTATCTTGCTGATTGATAAGAAAATATCAAACATCCGTGAGTTGCTTCCTACTCTTGAAGCAGTCGCGAAAGCCTCTCGCCCTCTTCTGATTATTGCG
>44_cpn60-Vibrio_pectenicida	CTACTCTTGAAGCAGTCGCGAAAGCCTCTCGCCCTCTTCTGATTATTGCGGAAGATGTAGAAGGTGAAGCGTTAGCAACACTCGTTGTCAACAACATGCGTGGTATTGTTAAAGTTGCTG
>1_cpn60-Vibrio_penaeicida	TCGACGGTTTTAGCGCAGGCTATTTTGAATCGAGGTTTCAAGGCCCAGGCCGCTAACTTCAATATCATTGATATAAAATACGGAATTGAAAAAGCCACGTCCGCTGCTGTTGATGCGTTA
>5_cpn60-Vibrio_penaeicida	AGGCCCAGGCCGCTAACTTCAATATCATTGATATAAAATACGGAATTGAAAAAGCCACGTCCGCTGCTGTTGATGCGTTAAAAGCCTTATCCATACCTTGCAACAACGAAAGCGACATTC
>17_cpn60-Vibrio_penaeicida	AGAATGTTGCCACCATTTCCGCTAATAATGATTCTACCATTGGCAAAATTGTTGCCGATGCAATACGTTCTGTTGGTCAGCATGGCGTTGTAACCATAGAAGAAGGTCGTGGTTTCAATA
>29_cpn60-Vibrio_penaeicida	CTGAATTATCCGTTGTTAAAGGAATGCAATTTGGACGAGGCTACGTTTCTCCCCATTTCGTTAACGTTCAAGGAAAAATGCAAGTTCTTCATAAAACGCCATTAATCATGTTAGTCGATG
>41_cpn60-Vibrio_penaeicida	GCAAGTTACTCGACTATGACCAAGTAGTCCCCGCTATGGAGATATGCGCCAAAAAGAATCGACCATTGTTTATCATTGCCGAAGAGATAGAAGGCGAAGCACTTTCAACACTTGTCGTCA
>44_cpn60-Vibrio_penaeicida	CCGCTATGGAGATATGCGCCAAAAAGAATCGACCATTGTTTATCATTGCCGAAGAGATAGAAGGCGAAGCACTTTCAACACTTGTCGTCAATCATATGCAAAAAACACTCTCAGCGGTTG
>1_cpn60-Vibrio_ponticus	GCAACAGTACTTGCGCAAGCTATCGTAAACGAAGGTCTTAAAGCTGTTGCTGCGGGTATGAACCCAATGGATCTTAAGCGCGGTATCGATAAAGCTGTTATCGCAGCAGTAGAAGAGCTA
>13_cpn60-Vibrio_ponticus	AAAACGCTATCAGTACCATGTGCAGATACTAAAGCTATCGCGCAAGTAGGTACAATCTCTGCAAACTCAGATACAAGCGTAGGTAGCATCATTGCTGAAGCAATGGAAAAAGTAGGTCGC
>25_cpn60-Vibrio_ponticus	GACGGTGTTATCACTGTTGAAGAAGGTCAAGCACTACAAGACGAACTTGATGTTGTAGAAGGCATGCAGTTCGACCGTGGTTACCTATCTCCTTACTTCATCAACAACCAAGAGTCAGGT
>37_cpn60-Vibrio_ponticus	TCTGTTGATCTAGAAAGCCCATTCATCCTGCTTGTAGACAAGAAAGTTTCAAACATCCGTGAACTTCTTCCAACGTTAGAAGCAGTAGCAAAAGCTTCTCGTCCACTACTGATCATCGCA
>44_cpn60-Vibrio_ponticus	CAACGTTAGAAGCAGTAGCAAAAGCTTCTCGTCCACTACTGATCATCGCAGAAGATGTAGAAGGCGAAGCACTGGCAACGCTAGTCGTGAACAACATGCGCGGTATCGTGAAAGTGGCTG
>1_cpn60-Vibrio_proteolyticus	GCAACGGTACTGGCTCAGTCATTGATCAATGAAGGCCTGAAAGCTGTGGCATCGGGCATGAATCCCATGGATTTGAAACGCGGTATTGATAAAGCCGTTACGGCAGCAGTCGAAAAGCTG
>5_cpn60-Vibrio_proteolyticus	AAGCTGTGGCATCGGGCATGAATCCCATGGATTTGAAACGCGGTATTGATAAAGCCGTTACGGCAGCAGTCGAAAAGCTGCGTGATATGGCACATCCTTGTGACGATAAACAGTCCATTA
>17_cpn60-Vibrio_proteolyticus	CCCAAGTTGGCAGTATCTCAGCCAACAGTGATCTGGCGATTGGTGAAATCATCGCTCAAGCGATGGACAAAGTTGGTCGTAATGGTGTGATCACTGTAGAGGAAGGCCAGGGCCTGGATA
>29_cpn60-Vibrio_proteolyticus	ATGAGCTGTCCATTGTTGAAGGCATGCAGTTTGACCGTGGGTACCTTTCGCCGTATTTCATTACCGATCAGGAAGCTGGCGCGGTGGAATTAGAAAACCCGTATATCCTGATGGTTGACA
>41_cpn60-Vibrio_proteolyticus	AGAAAGTCAGTAATATCCGCGAGTTGCTACCGGTTCTGGAGTCGGTTGCCAAAGCTTCCCGTTCACTTCTGATCATTGCCGAAGACATCGAAGGTGAGGCGTTGGCAACACTGGTGGTGA
>44_cpn60-Vibrio_proteolyticus	CGGTTCTGGAGTCGGTTGCCAAAGCTTCCCGTTCACTTCTGATCATTGCCGAAGACATCGAAGGTGAGGCGTTGGCAACACTGGTGGTGAACAACCTGCGTGGTATCGTGAAAGCAACAG
>1_cpn60-Vibrio_rhodolitus	GCAACAGTACTTGCGCAAGCTATCGTAAACGAAGGTCTTAAAGCCGTTGCTGCGGGTATGAACCCAATGGATCTTAAGCGCGGTATCGATAAAGCCGTTATCGCAGCAGTAGAAGAGCTA
>13_cpn60-Vibrio_rhodolitus	AAAACGCTATCAGTACCATGTGCAGATACTAAAGCTATCGCGCAAGTAGGTACCATTTCTGCAAACTCAGATACAAGCGTAGGTAACATCATTGCTGAAGCAATGGAAAAAGTAGGTCGC
>25_cpn60-Vibrio_rhodolitus	GACGGTGTTATCACTGTTGAAGAAGGTCAAGCACTACAAGACGAACTTGATGTTGTAGAAGGCATGCAGTTCGACCGTGGTTACCTATCTCCTTACTTCATCAACAACCAAGAATCAGGC
>37_cpn60-Vibrio_rhodolitus	TCTGTTGATCTAGAAAGCCCATTTATCCTGCTTGTAGACAAGAAAGTTTCAAACATACGTGAACTTCTACCAACGCTAGAAGCAGTAGCAAAAGCTTCTCGTCCACTACTGATCATCGCT
>44_cpn60-Vibrio_rhodolitus	CAACGCTAGAAGCAGTAGCAAAAGCTTCTCGTCCACTACTGATCATCGCTGAAGATGTAGAAGGCGAAGCACTGGCAACGCTAGTAGTGAACAACATGCGTGGCATTGTGAAAGTGGCTG
>5_cpn60-Vibrio_rotiferianus	AAGCAGTTGCAGCGGGTATGAACCCAATGGACCTTAAGCGCGGTATCGACAAAGCAGTTATCGCAGCGGTTGAGCAACTAAAAGAGCTTTCTGTTGAGTGTAACGACACTAAAGCAATCG
>17_cpn60-Vibrio_rotiferianus	CACAGGTTGGTACTATCTCAGCGAACTCTGACTCAAGCGTAGGTAACATCATTGCTGAAGCAATGGAAAAAGTTGGCCGCGACGGTGTTATCACTGTTGAAGAAGGTCAAGCACTACAAG
>29_cpn60-Vibrio_rotiferianus	ATGAGCTAGACGTAGTAGAAGGTATGCAGTTCGACCGCGGTTACCTATCTCCTTACTTCATCAACAACCAAGAAGCAGGTTCTGTTGATCTAGAAAACCCATTCATCCTTCTGATCGATA
>41_cpn60-Vibrio_rotiferianus	AGAAAGTATCGAACATCCGTGAACTTCTTCCAGCACTAGAAGCAGTAGCAAAAGCATCTCGCCCACTACTGATCATTGCTGAAGACGTAGAAGGTGAAGCACTAGCAACACTAGTTGTGA
>44_cpn60-Vibrio_rotiferianus	CAGCACTAGAAGCAGTAGCAAAAGCATCTCGCCCACTACTGATCATTGCTGAAGACGTAGAAGGTGAAGCACTAGCAACACTAGTTGTGAACAACATGCGCGGCATCGTGAAAGTAGCAG
>1_cpn60-Vibrio_rumoiensis	GCGACTGTACTAGCTCAATCTATTATCACTGAAGGTCTTAAAGCAGTTGCTGCGGGTATGAACCCAATGGATCTTAAGCGTGGTATCGACAAAGCCGTTGAAGCGGCTGTGGCTGAGCTT
>5_cpn60-Vibrio_rumoiensis	AAGCAGTTGCTGCGGGTATGAACCCAATGGATCTTAAGCGTGGTATCGACAAAGCCGTTGAAGCGGCTGTGGCTGAGCTTAAGAATCTTTCTAAGCCTTGTGCTACTAGCATTGAAATTG
>17_cpn60-Vibrio_rumoiensis	AACAAGTTGGTTCTATCTCTGCAAACTCTGATACGACTATCGGTAAGATCATTGCGGAAGCGATGGATAAAGTCGGCCGTGATGGCGTGATTACCGTTGAAGAAGGTCAAGCGCTACAAG
>29_cpn60-Vibrio_rumoiensis	ATGAGCTAGATGTAGTTGAAGGTATGCAGTTTGATCGCGGTTACCTATCACCATACTTCATCAACAACCAAGAAGCGGGTAGTGTTGATCTAGACAGCCCATTTATCCTTCTTGTGGATA
>41_cpn60-Vibrio_rumoiensis	AGAAAGTATCAAATATCCGTGAATTGCTTCCAACACTTGAAGCAGTCGCTAAAGCTTCTCGTCCACTGCTTCTTATTGCAGAAGACGTTGAAGGTGAAGCGCTAGCGACTCTTGTTGTTA
>44_cpn60-Vibrio_rumoiensis	CAACACTTGAAGCAGTCGCTAAAGCTTCTCGTCCACTGCTTCTTATTGCAGAAGACGTTGAAGGTGAAGCGCTAGCGACTCTTGTTGTTAACAACATGCGCGGTATCGTGAAAGTAGCTG
>1_cpn60-Vibrio_sagamiensis	GCAACGGTTCTTGCTCAAGCGATTGTCAGCGAAGGCCTAAAAGCTGTTGCTGCGGGTATGAATCCAATGGACTTGAAGCGTGGTATCGATAAAGCAGTCGTTGCAGCAGTCGAGCAATTA
>13_cpn60-Vibrio_sagamiensis	AAAGAGCTGTCTGTTGAATGTAACGACACCACAGCTATTGCTCAAGTTGGTACAATCTCTGCAAACTCAGATGTGAGTGTTGGCAACATCATTGCTGAGGCGATGGAAAGAGTTGGTCGT
>25_cpn60-Vibrio_sagamiensis	GATGGAGTTATCACAGTTGAAGAAGGTCAAGCACTGCAAGATGAGTTAGACGTAGTAGAAGGTATGCAATTCGACCGCGGTTATTTATCCCCTTACTTCATCAATAACCAAGAAGCGGGT
>37_cpn60-Vibrio_sagamiensis	TCGGTTGATCTAGAAAATCCATTCATCCTTCTGATTGATAAGAAAGTATCTAACATCCGTGAACTGCTTCCAGCTCTAGAAGCGGTAGCAAAAGCATCTCGTCCACTACTGATCATCGCT
>44_cpn60-Vibrio_sagamiensis	CAGCTCTAGAAGCGGTAGCAAAAGCATCTCGTCCACTACTGATCATCGCTGAAGACGTAGAGGGCGAAGCATTAGCAACATTGGTTGTGAACAACATGCGTGGCATCGTTAAAGTAGCGG
>1_cpn60-Vibrio_salilacus	GCGACCGTTCTAGCGCAATCTATCATTACTGAAGGCCTTAAAGCGGTTGCAGCGGGTATGAACCCAATGGATCTTAAACGTGGCATTGATAAAGCTGTTATTGCTGCGGTTGAAGAGCTG
>13_cpn60-Vibrio_salilacus	AAAAAGCTGTCTGTACCATGTGAAGACACCAAAGCTATCGCGCAAGTCGGTACTATCTCTGCAAACTCTGACGTGAGCGTTGGTAACATCATTGCAGAAGCGATGGACAAAGTTGGTCGT
>25_cpn60-Vibrio_salilacus	GATGGTGTTATCACGGTTGAAGAAGGTCAAGCGCTGCAAGATGAGCTAGATGTGGTCGAAGGTATGCAGTTTGACCGCGGTTATCTGTCTCCTTACTTCATCAACAACCAAGAAGCGGGT
>37_cpn60-Vibrio_salilacus	TCTGTTGAACTAGAAAACCCATTCATTCTTCTGATCGACAAGAAAATCTCGAACATTCGCGAGCTTCTACCGACATTAGAAGCGGTAGCAAAAGCGTCACGTCCGTTATTGATCATTGCA
>44_cpn60-Vibrio_salilacus	CGACATTAGAAGCGGTAGCAAAAGCGTCACGTCCGTTATTGATCATTGCAGAAGATGTTGAAGGCGAAGCGCTTGCAACACTGGTTGTCAACAACATGCGCGGTATCGTGAAAGTTGCGG
>1_cpn60-Vibrio_scophthalmi	GCAACCGTACTTGCACAAGCAATCATCGCTGAAGGCCTAAAAGCTGTTGCTGCGGGCATGAACCCAATGGATCTTAAGCGCGGTATCGATAAAGCGGTTGTCGCAGCAGTCGAGCAGCTT
>5_cpn60-Vibrio_scophthalmi	AAGCTGTTGCTGCGGGCATGAACCCAATGGATCTTAAGCGCGGTATCGATAAAGCGGTTGTCGCAGCAGTCGAGCAGCTTAAAGAGCTTTCTGTTGAATGTAATGACACTAAAGCGATTG
>17_cpn60-Vibrio_scophthalmi	CTCAAGTGGGTACAATCTCAGCAAACTCAGACTCAACCGTCGGCAACATCATTGCAGAAGCAATGGAAAAAGTAGGTCGTGATGGCGTTATCACGGTTGAAGAAGGCCAAGCACTGCAAG
>29_cpn60-Vibrio_scophthalmi	ATGAGCTTGATGTGGTAGAAGGTATGCAGTTTGACCGTGGTTACCTGTCACCTTACTTCATCAACAACCAAGAAGCGGGTTCAGTGGATCTAGAAAGCCCATTCATCCTATTGGTTGATA
>41_cpn60-Vibrio_scophthalmi	AGAAAATTTCAAACATTCGCGAACTGCTACCAACACTAGAAGCAGTAGCAAAAGCTTCTCGTCCACTGCTTATTATTGCAGAAGATGTAGAAGGCGAAGCACTAGCGACGCTAGTGGTGA
>44_cpn60-Vibrio_scophthalmi	CAACACTAGAAGCAGTAGCAAAAGCTTCTCGTCCACTGCTTATTATTGCAGAAGATGTAGAAGGCGAAGCACTAGCGACGCTAGTGGTGAACAACATGCGTGGCATCGTGAAAGTTGCTG
>1_cpn60-Vibrio_shilonii	GCTACTGTACTGGCTCAATCTATCATTTCTGAAGGCCTGAAAGCGGTTGCTGCTGGCATGAACCCAATGGACCTTAAGCGCGGTATCGATAAAGCTGTCGCAGCTGCAGTTGAAGAGCTA
>3_cpn60-Vibrio_shilonii	TATCATTTCTGAAGGCCTGAAAGCGGTTGCTGCTGGCATGAACCCAATGGACCTTAAGCGCGGTATCGATAAAGCTGTCGCAGCTGCAGTTGAAGAGCTAAAAGCTCTGTCTGTTGAGTG
>15_cpn60-Vibrio_shilonii	TAAAGACACCAAAGCGATTGCTCAGGTTGGTACTATCTCTGCAAACTCTGACTCTACGGTTGGTAACATCATTGCTGAAGCAATGGAAAAAGTAGGTCGTGATGGCGTTATTACTGTTGA
>27_cpn60-Vibrio_shilonii	AGAAGGTCAGGCTCTACAAGATGAGCTAGACGTAGTAGAAGGTATGCAGTTCGATCGTGGTTACCTATCTCCTTATTTCATCAACAACCAAGAAGCTGGTAGCGTTGATCTAGAGAGCCC
>39_cpn60-Vibrio_shilonii	GTTCATTCTTCTTATCGATAAGAAAGTGTCGAACATCCGTGAACTTCTACCAACTCTTGAAGCAGTAGCTAAAGCATCTCGTCCGCTGCTTATCATTGCAGAAGACGTAGAAGGCGAAGC
>44_cpn60-Vibrio_shilonii	CAACTCTTGAAGCAGTAGCTAAAGCATCTCGTCCGCTGCTTATCATTGCAGAAGACGTAGAAGGCGAAGCGCTAGCAACACTTGTTGTGAACAACATGCGCGGTATCGTAAAAGTAGCGG
>1_cpn60-Vibrio_sinaloensis	GCAACAGTGCTTGCTCAAGCTATCGTAAACGAAGGCCTAAAAGCGGTTGCTGCGGGTATGAACCCAATGGATCTTAAGCGCGGCATCGACAAAGCAGTTGTAGCAGCGGTTGAAGAGCTA
>13_cpn60-Vibrio_sinaloensis	AAAGCACTTTCTGTTCCATGTGCAGACACAAAAGCGATTGCACAGGTGGGTACTATCTCTGCAAACTCTGACGCGACAGTAGGTAACATCATTGCTGAAGCGATGGAAAAAGTAGGCCGC
>25_cpn60-Vibrio_sinaloensis	GATGGTGTTATCACGGTTGAAGAAGGTCAGGCCCTACAAGACGAGCTAGACGTAGTTGAAGGTATGCAGTTTGACCGCGGTTACCTGTCTCCTTACTTCATTAACAACCAAGAAGCAGGT
>37_cpn60-Vibrio_sinaloensis	TCTGTCGATCTAGAAAGCCCATTCATTCTTCTGATCGATAAGAAAGTATCGAACATTCGTGAACTTCTGCCAACTCTAGAAGCTGTGGCTAAAGCCTCTCGTCCACTTCTGATCATCGCT
>44_cpn60-Vibrio_sinaloensis	CAACTCTAGAAGCTGTGGCTAAAGCCTCTCGTCCACTTCTGATCATCGCTGAAGATGTAGAAGGCGAAGCACTTGCAACTCTAGTTGTGAACAACATGCGCGGTATCGTAAAAGTGGCGG
>1_cpn60-Vibrio_sinensis	GCAACAGTACTTGCTCAAGCGATTATTGCAGAAGGCCTAAAAGCGGTTGCTGCTGGCATGAACCCAATGGATCTTAAGCGCGGTATCGATAAAGCCGTTGTTGCAGCAGTAGAGCAACTA
>13_cpn60-Vibrio_sinensis	AAAGAGCTTTCTGTAGAATGTAATGATACTAAAGCGATCGCTCAAGTAGGTACTATCTCTGCGAACTCTGATTCAACTGTGGGTAACATCATTGCTGAAGCGATGGAAAAAGTAGGTCGT
>25_cpn60-Vibrio_sinensis	GATGGTGTTATCACGGTTGAAGAAGGTCAAGCTCTACAAGATGAGTTAGACGTTGTTGAGGGTATGCAGTTCGATCGCGGTTACCTATCTCCTTACTTCATCAATAACCAAGAAGCGGGC
>37_cpn60-Vibrio_sinensis	TCAGTTGATCTAGAAAGCCCATTCGTATTGCTTGTTGATAAGAAAGTATCAAACATTCGTGAGTTGCTACCAACTCTAGAAGCGGTAGCAAAAGCATCTCGTCCACTACTTATCATCGCA
>44_cpn60-Vibrio_sinensis	CAACTCTAGAAGCGGTAGCAAAAGCATCTCGTCCACTACTTATCATCGCAGAAGATGTTGAAGGTGAAGCGCTTGCAACTCTTGTTGTGAACAACATGCGCGGCATCGTTAAAGTGGCAG
>1_cpn60-Vibrio_sp._EJY3	GCAACGGTGTTGGCACAATCTTTCATCAACGAAGGTCTTAAAGCGGTGGCTTCGGGCATGAACCCAATGGACCTAAAACGCGGTATCGACAAAGCCACCGAAGCGGCAGTTGAGAAACTA
>4_cpn60-Vibrio_sp._EJY3	GAAGGTCTTAAAGCGGTGGCTTCGGGCATGAACCCAATGGACCTAAAACGCGGTATCGACAAAGCCACCGAAGCGGCAGTTGAGAAACTACGTGAAATGTCCAAACCATGCAGTGACAAA
>16_cpn60-Vibrio_sp._EJY3	GAATCCATTACTCAAGTTGGTAGCATTTCTGCAAACAGCGATCGTGCGATCGGTGAAATCATTGCAGAAGCGATGGAAAAAGTAGGTCGCAATGGTGTGATTACCGTTGAAGAAGGTCAA
>28_cpn60-Vibrio_sp._EJY3	GGCCTGGACAACGAATTGTCTGTGGTTGAAGGTATGCAATTCGACCGCGGTTACTTGTCGCCATACTTCATTACTAACCAAGAAAATGGCAGCGTAGAGCTAGAGAATCCATACATTCTT
>40_cpn60-Vibrio_sp._EJY3	TTGGTGGACAAAAAAGTCAGCAGTATCCGTGAGCTATTGCCAGTGCTGGAAGCGGTGGCAAAATCTTCTCGATCACTATTGATCATTGCTGAAGACATCGAAGGCGAAGCGCTGGCGACA
>44_cpn60-Vibrio_sp._EJY3	CAGTGCTGGAAGCGGTGGCAAAATCTTCTCGATCACTATTGATCATTGCTGAAGACATCGAAGGCGAAGCGCTGGCGACACTGGTCGTGAACAACATGCGTGGTATCGTACGCGCAGCGG
>1_cpn60-Vibrio_splendidus	GCAACAGTATTGGCTCAGTCTATTATCGCTGAAGGCCTAAAAGCCGTTGCTGCTGGCATGAACCCAATGGATCTTAAGCGCGGCATCGACAAAGCGGTTATCGCGGCTGTTGAAGAGTTG
>13_cpn60-Vibrio_splendidus	AAGAACCTTTCTGTTCCTTGTTCAGACACGAAAGCTATCGCGCAAGTCGGTACTATCTCTGCGAACTCTGATTCGACAGTAGGTAACATCATTGCTGAAGCGATGGAAAAAGTAGGTCGT
>25_cpn60-Vibrio_splendidus	GATGGCGTTATCACAGTTGAAGAAGGTCAGGCTCTACAAGACGAGCTAGACGTAGTTGAAGGTATGCAGTTCGACCGCGGTTACCTATCTCCTTACTTCATCAACAACCAAGAAGCCGGT
>37_cpn60-Vibrio_splendidus	TCTGTTGATCTAGATAGCCCGTTCATTCTTCTTATCGACAAGAAAGTGTCTAACATTCGTGAACTTCTTCCGACTCTAGAAGCGGTTGCTAAGGCATCTCGTCCACTTCTTATCATCGCT
>44_cpn60-Vibrio_splendidus	CGACTCTAGAAGCGGTTGCTAAGGCATCTCGTCCACTTCTTATCATCGCTGAAGATGTAGAAGGCGAAGCGCTAGCAACTCTTGTTGTGAACAACATGCGTGGCATCGTGAAAGTGGCTG
>1_cpn60-Vibrio_tapetis	ACTGTACTGGCTCAATCTATCATTACTGAAGGTCTAAAAGCGGTTGCTGCTGGCATGAACCCTATGGATCTTAAGCGCGGTATCGACAAAGCGGTTATTGCTGCAGTTGAAGAACTAAAA
>13_cpn60-Vibrio_tapetis	GTACTTTCTGTTCCATGTGCAGACACTAAAGCGATTGCTCAAGTGGGTACTATCTCTGCTAACTCTGATCTAACGGTTGGTAACATCATTGCTGAAGCAATGGAGAAAGTAGGCCGTGAT
>25_cpn60-Vibrio_tapetis	GGCGTAATTACCGTTGAAGAAGGTCAAGCTCTGCAAGACGAGCTAGACGTAGTAGAAGGTATGCAGTTCGATCGCGGTTACCTATCTCCTTACTTCATCAATAACCAAGAAGCTGGCAGT
>37_cpn60-Vibrio_tapetis	GTTGATCTAGAAAGCCCGTTTATTCTTCTTATTGATAAGAAAGTATCAAACATCCGCGAATTGCTTCCTACTCTAGAAGCGGTAGCAAAAGCGTCTCGTCCACTGCTTATCATTGCAGAA
>43_cpn60-Vibrio_tapetis	TTGCTTCCTACTCTAGAAGCGGTAGCAAAAGCGTCTCGTCCACTGCTTATCATTGCAGAAGATGTAGAAGGCGAAGCGCTGGCGACACTTGTTGTGAACAACATGCGTGGCATCGTTAAA
>1_cpn60-Vibrio_tasmaniensis	GCTACAGTGTTGGCTCAGTCTATTATCGCTGAAGGCCTAAAAGCGGTTGCTGCTGGCATGAACCCAATGGATCTTAAGCGCGGCATCGACAAAGCGGTTATCGCAGCTGTTGAAGAGCTG
>13_cpn60-Vibrio_tasmaniensis	AAGAACCTTTCTGTTCCTTGTTCAGACACGAAAGCTATCGCTCAAGTAGGTACTATCTCTGCGAACTCTGATTCGACAGTAGGTAATATCATTGCTGAAGCGATGGAAAAAGTAGGTCGT
>25_cpn60-Vibrio_tasmaniensis	GATGGCGTTATCACGGTTGAAGAAGGTCAGGCTCTGCAAGACGAGCTAGACGTAGTTGAAGGTATGCAGTTCGACCGCGGTTACCTATCTCCTTACTTCATCAACAACCAAGAAGCCGGT
>37_cpn60-Vibrio_tasmaniensis	TCTGTTGATCTTGAAAGCCCATTCATTCTTCTAATCGACAAGAAAGTTTCGAACATCCGTGAACTTCTTCCGACTCTAGAAGCAGTTGCTAAGGCATCTCGTCCACTTCTTATCATCGCT
>44_cpn60-Vibrio_tasmaniensis	CGACTCTAGAAGCAGTTGCTAAGGCATCTCGTCCACTTCTTATCATCGCTGAAGATGTAGAAGGCGAAGCGCTAGCAACTCTCGTTGTGAACAACATGCGTGGCATCGTGAAAGTGGCTG
>1_cpn60-Vibrio_thalassae	GCAACGGTACTGGCTCAAGCGATCATTTCTGAGGGTCTAAAGGCAGTGGCTGCTGGCATGAACCCAATGGATCTTAAGCGTGGTATCGACAAAGCTGTTGTGGCTGCGGTTGAGGAGCTA
>4_cpn60-Vibrio_thalassae	GAGGGTCTAAAGGCAGTGGCTGCTGGCATGAACCCAATGGATCTTAAGCGTGGTATCGACAAAGCTGTTGTGGCTGCGGTTGAGGAGCTAAAAGCGCTTTCTGTAGAATGTAAAGACACT
>16_cpn60-Vibrio_thalassae	AAAGCAATCGCTCAGGTTGGTACTATCTCTGCAAACTCGGACTCTACCGTTGGTAACATCATTGCTGAAGCAATGGAAAAAGTAGGTCGTGATGGCGTTATTACGGTTGAAGAAGGTCAG
>28_cpn60-Vibrio_thalassae	GCTCTACAAGACGAGTTAGACGTAGTAGAAGGTATGCAATTCGATCGTGGTTACCTATCTCCTTACTTCATCAACAACCAAGAAGCTGGTAGCGTTGATCTAGAGAGCCCGTTCATTCTT
>40_cpn60-Vibrio_thalassae	CTTATCGATAAGAAAGTTTCGAACATCCGTGAGCTTCTACCAACTCTTGAAGCAGTAGCTAAAGCATCTCGTCCACTGCTTATCATTGCAGAAGACGTAGAAGGCGAAGCGCTAGCAACG
>44_cpn60-Vibrio_thalassae	CAACTCTTGAAGCAGTAGCTAAAGCATCTCGTCCACTGCTTATCATTGCAGAAGACGTAGAAGGCGAAGCGCTAGCAACGCTTGTTGTGAACAACATGCGCGGTATCGTAAAAGTAGCTG
>1_cpn60-Vibrio_toranzoniae	GCAACCGTATTGGCTCAGTCTATTATCGCTGAAGGCCTAAAAGCGGTTGCTGCTGGCATGAACCCAATGGATCTTAAGCGCGGTATCGACAAAGCGGTTATCGCGGCGGTTGAAGAGCTG
>13_cpn60-Vibrio_toranzoniae	AAAAATCTTTCTGTTCCATGTTCTGATACTAAAGCGATCGCTCAAGTCGGTACTATCTCTGCGAACTCTGATTCGACAGTAGGTAACATCATTGCTGAAGCGATGGAAAAAGTAGGTCGT
>25_cpn60-Vibrio_toranzoniae	GATGGCGTAATTACCGTTGAAGAAGGTCAGGCTCTGCAAGACGAGCTAGACGTGGTTGAAGGTATGCAGTTCGACCGTGGTTACCTGTCTCCTTACTTCATCAACAACCAAGAAGCGGGT
>37_cpn60-Vibrio_toranzoniae	TCTGTTGATCTAGAAAGCCCATTCATTCTTCTTATCGATAAGAAAGTATCGAACATCCGTGAACTGCTTCCGACTCTAGAAGCAGTGGCTAAGGCATCTCGTCCACTTCTAATCATCGCT
>44_cpn60-Vibrio_toranzoniae	CGACTCTAGAAGCAGTGGCTAAGGCATCTCGTCCACTTCTAATCATCGCTGAAGATGTAGAAGGCGAAGCGCTGGCAACGCTTGTTGTGAACAACATGCGTGGCATCGTGAAAGTGGCGG
>1_cpn60-Vibrio_tubiashii	GCAACAGTACTTGCTCAAGCTATCGTTAACGAAGGCTTAAAAGCGGTTGCTGCGGGTATGAACCCAATGGATCTTAAGCGTGGTATCGACAAAGCGGTTGTTGCTGCTGTTGAAGAGCTA
>5_cpn60-Vibrio_tubiashii	AAGCGGTTGCTGCGGGTATGAACCCAATGGATCTTAAGCGTGGTATCGACAAAGCGGTTGTTGCTGCTGTTGAAGAGCTAAAAGCGCTGTCCGTTCCATGTGAAGACACTAAAGCGATAG
>17_cpn60-Vibrio_tubiashii	CTCAGGTAGGTACTATCTCTGCGAACTCTGATTCAAGCGTTGGTAACATCATTGCTGAAGCGATGGAAAAAGTCGGTCGTGATGGCGTTATCACTGTTGAAGAAGGTCAGGCTCTACAAG
>29_cpn60-Vibrio_tubiashii	ATGAGCTAGACGTGGTTGAAGGTATGCAATTCGATCGTGGTTACCTATCGCCTTACTTCATCAACAACCAAGAAGCAGGTTCTGTTGATCTAGAGAATCCATTCATTCTTCTAATCGACA
>41_cpn60-Vibrio_tubiashii	AGAAAGTTTCAAACATCCGTGAACTTCTTCCGACTCTAGAAGCAGTAGCAAAAGCTTCTCGCCCTCTACTTATTATCGCAGAAGATGTTGAAGGTGAAGCACTTGCAACACTAGTTGTGA
>44_cpn60-Vibrio_tubiashii	CGACTCTAGAAGCAGTAGCAAAAGCTTCTCGCCCTCTACTTATTATCGCAGAAGATGTTGAAGGTGAAGCACTTGCAACACTAGTTGTGAACAATATGCGTGGCATCGTGAAAGTTGCGG
>1_cpn60-Vibrio_viridaestus	GCAACAGTTTTAGCTCAAGCGATCGTAAATGAAGGTTTGAAAGCCGTTGCTGCAGGTATGAACCCAATGGATCTTAAGCGTGGTATCGATAAAGCGGTTGCTGCTGCTGTTGAAGAGCTA
>5_cpn60-Vibrio_viridaestus	AAGCCGTTGCTGCAGGTATGAACCCAATGGATCTTAAGCGTGGTATCGATAAAGCGGTTGCTGCTGCTGTTGAAGAGCTAAAGGCGCTGTCTGTTCCATGTACAGATTCAAAAGCCATTG
>17_cpn60-Vibrio_viridaestus	AACAAGTTGGTACTATTTCTGCTAACTCTGACACTAGCGTCGGTAAAATCATTGCTGAAGCAATGGAAAAAGTAGGCCGTGATGGCGTTATTACTGTTGAAGAAGGTCAAGCACTTCAAG
>29_cpn60-Vibrio_viridaestus	ACGAATTAGATGTTGTTGAAGGCATGCAGTTTGACCGTGGTTATCTATCACCTTACTTCATCAATAACCAGGAAGCTGGTTCTGTTGATTTAGATAGCCCATTTATTCTTCTTATCGATA
>41_cpn60-Vibrio_viridaestus	AGAAAATTTCTAATATTCGCGAACTGCTTCCAGTACTTGAAGCTGTTGCGAAAGCATCTCGTCCTCTTCTAATCATTGCTGAAGATGTTGAAGGTGAAGCTCTGGCGACACTTGTTGTGA
>44_cpn60-Vibrio_viridaestus	CAGTACTTGAAGCTGTTGCGAAAGCATCTCGTCCTCTTCTAATCATTGCTGAAGATGTTGAAGGTGAAGCTCTGGCGACACTTGTTGTGAACAACATGCGTGGTATCGTGAAAGCGGCGG
>1_cpn60-Vibrio_vulnificus	GCGACGGTATTGGCTCAAGCCCTGATCAACGAAGGGTTAAAAGCCGTTGCGGCAGGCATGAACCCAATGGATCTCAAACGCGGGATCGACAAAGCGGTGGATTCGGCGGTTGAGAAATTA
>5_cpn60-Vibrio_vulnificus	AAGCCGTTGCGGCAGGCATGAACCCAATGGATCTCAAACGCGGGATCGACAAAGCGGTGGATTCGGCGGTTGAGAAATTACGTGCGATGGCCCAGCCATGCAGCGACAAAGAATCGATCA
>17_cpn60-Vibrio_vulnificus	CACAAGTGGGTTCTATCTCTGCCAACAGCGATCGTGCGATCGGTGAAATCATTGCTGAAGCGATGGAAAAAGTGGGTCGCAACGGTGTGATTACCGTGGAAGAGGGCCAAGGTCTTAGCA
>29_cpn60-Vibrio_vulnificus	ACGAACTCTCTGTCGTCGAGGGGATGCAATTTGACCGTGGCTATTTATCGCCCTACTTCATCACCAACCAAGATTCTGGTGCGGTCGAGCTCGATAACCCTTATATCTTGCTGGTGGATA
>41_cpn60-Vibrio_vulnificus	AGAAAGTCAGCAGCATTCGCGAACTGCTTCCTGTGTTGGAGTCGGTCGCGAAAGCCTCCCGTTCACTGCTGATCATTGCCGAAGATATTGACGGCGAAGCGTTGGCAACGCTGGTGGTAA
>44_cpn60-Vibrio_vulnificus	CTGTGTTGGAGTCGGTCGCGAAAGCCTCCCGTTCACTGCTGATCATTGCCGAAGATATTGACGGCGAAGCGTTGGCAACGCTGGTGGTAAACAACCTACGCGGCATTGTACGTGCTGCGG
>1_ctxA-Vibrio_cholerae_O1_biovar_El_Tor_str_N16961	ATGGTAAAGATAATATTTGTGTTTTTTATTTTCTTATCATCATTTTCATATGCAAATGATGATAAGTTATATCGGGCAGATTCTAGACCTCCTGATGAAATAAAGCAGTCAGGTGGTCTT
>6_ctxA-Vibrio_cholerae_O1_biovar_El_Tor_str_N16961	TGCAAATGATGATAAGTTATATCGGGCAGATTCTAGACCTCCTGATGAAATAAAGCAGTCAGGTGGTCTTATGCCAAGAGGACAGAGTGAGTACTTTGACCGAGGTACTCAAATGAATAT
>18_ctxA-Vibrio_cholerae_O1_biovar_El_Tor_str_N16961	CAACCTTTATGATCATGCAAGAGGAACTCAGACGGGATTTGTTAGGCACGATGATGGATATGTTTCCACCTCAATTAGTTTGAGAAGTGCCCACTTAGTGGGTCAAACTATATTGTCTGG
>30_ctxA-Vibrio_cholerae_O1_biovar_El_Tor_str_N16961	TCATTCTACTTATTATATATATGTTATAGCCACTGCACCCAACATGTTTAACGTTAATGATGTATTAGGGGCATACAGTCCTCATCCAGATGAACAAGAAGTTTCTGCTTTAGGTGGGAT
>42_ctxA-Vibrio_cholerae_O1_biovar_El_Tor_str_N16961	TCCATACTCCCAAATATATGGATGGTATCGAGTTCATTTTGGGGTGCTTGATGAACAATTACATCGTAATAGGGGCTACAGAGATAGATATTACAGTAACTTAGATATTGCTCCAGCAGC
>54_ctxA-Vibrio_cholerae_O1_biovar_El_Tor_str_N16961	AGATGGTTATGGATTGGCAGGTTTCCCTCCGGAGCATAGAGCTTGGAGGGAAGAGCCGTGGATTCATCATGCACCGCCGGGTTGTGGGAATGCTCCAAGATCATCGATGAGTAATACTTG
>66_ctxA-Vibrio_cholerae_O1_biovar_El_Tor_str_N16961	CGATGAAAAAACCCAAAGTCTAGGTGTAAAATTCCTTGACGAATACCAATCTAAAGTTAAAAGACAAATATTTTCAGGCTATCAATCTGATATTGATACACATAATAGAATTAAGGATGA
>1_ctxB1-Vibrio_cholerae_O1_biovar_classical_str_O395	TTAATTTGCCATACTAATTGCGGCAATCGCATGAGGCGTTTTATTATTCCATACACATAACTTTTCGACTTTAGCTTCAGTAAGATATGCAATCCTCAGGGTATCCTTCATCCTTTCAAT
>2_ctxB1-Vibrio_cholerae_O1_biovar_classical_str_O395	ATACTAATTGCGGCAATCGCATGAGGCGTTTTATTATTCCATACACATAACTTTTCGACTTTAGCTTCAGTAAGATATGCAATCCTCAGGGTATCCTTCATCCTTTCAATCGCTTTTTTT
>14_ctxB1-Vibrio_cholerae_O1_biovar_classical_str_O395	TGTGAATCTATATGTTGACTACCTGGTACTTCTACTTGAAAAGTTGCACCATTCTTAAAAGTAATGATAGCCATCTCTCTTTTTCCAGCTAGAGATTCTGTATACGAAAATATCTTATCA
>26_ctxB1-Vibrio_cholerae_O1_biovar_classical_str_O395	TTTAGCGTATGTATTTGTGTGTTGTGGTATTCTGCACACAAATCAGTAATATTTTGAGGTGTTCCATGTGCATATGCTGAAGATAGTAAAACTGTAAAAAAAACACCAAATTTTAATTTA
>1_ctxB3-Vibrio_cholerae_O1_biovar_El_Tor_str_N16961	ATGATTAAATTAAAATTTGGTGTTTTTTTTACAGTTTTACTATCTTCAGCATATGCACATGGAACACCTCAAAATATTACTGATTTGTGTGCAGAATACCACAACACACAAATATATACG
>2_ctxB3-Vibrio_cholerae_O1_biovar_El_Tor_str_N16961	TAAAATTTGGTGTTTTTTTTACAGTTTTACTATCTTCAGCATATGCACATGGAACACCTCAAAATATTACTGATTTGTGTGCAGAATACCACAACACACAAATATATACGCTAAATGATA
>14_ctxB3-Vibrio_cholerae_O1_biovar_El_Tor_str_N16961	AGATATTTTCGTATACAGAATCTCTAGCTGGAAAAAGAGAGATGGCTATCATTACTTTTAAGAATGGTGCAATTTTTCAAGTAGAAGTACCAGGTAGTCAACATATAGATTCACAAAAAA
>26_ctxB3-Vibrio_cholerae_O1_biovar_El_Tor_str_N16961	AAGCGATTGAAAGGATGAAGGATACCCTGAGGATTGCATATCTTACTGAAGCTAAAGTCGAAAAGTTATGTGTATGGAATAATAAAACGCCTCATGCGATTGCCGCAATTAGTATGGCAA
>1_ctxB7-Vibrio_cholerae_2010EL_1786	ATGATTAAATTAAAATTTGGTGTTTTTTTTACAGTTTTACTATCTTCAGCATATGCAAATGGAACACCTCAAAATATTACTGATTTGTGTGCAGAATACCACAACACACAAATACATACG
>2_ctxB7-Vibrio_cholerae_2010EL_1786	TAAAATTTGGTGTTTTTTTTACAGTTTTACTATCTTCAGCATATGCAAATGGAACACCTCAAAATATTACTGATTTGTGTGCAGAATACCACAACACACAAATACATACGCTAAATGATA
>14_ctxB7-Vibrio_cholerae_2010EL_1786	AGATATTTTCGTATACAGAATCTCTAGCTGGAAAAAGAGAGATGGCTATCATTACTTTTAAGAATGGTGCAACTTTTCAAGTAGAAGTACCAGGTAGTCAACATATAGATTCACAAAAAA
>1_flaE-Vibrio_cholerae_O1_biovar_El_Tor_str_N16961	ATGGCCATGACGGTAAATACCAATGTGTCTGCGCTGGTAGCACAGCGACATCTTAATTCTGCGTCCGAGATGCTCAATCAGTCTCTGGAGCGGCTCTCTTCTGGCAATCGAATCAACAGT
>5_flaE-Vibrio_cholerae_O1_biovar_El_Tor_str_N16961	CACAGCGACATCTTAATTCTGCGTCCGAGATGCTCAATCAGTCTCTGGAGCGGCTCTCTTCTGGCAATCGAATCAACAGTGCCAAAGATGATGCGGCAGGGCTGCAGATCTCCAATCGTT
>17_flaE-Vibrio_cholerae_O1_biovar_El_Tor_str_N16961	TGGAAACGCAAATGCGTGGCCTCGGCATTGCTGTGCGCAATGCCAACGATGGGATTTCGATCATGCAGACGGCTGAAGGGGCAATGCAGGAAACCACTCAGCTATTGCAACGCATGCGCG
>29_flaE-Vibrio_cholerae_O1_biovar_El_Tor_str_N16961	ACCTCTCTTTGCAATCGGCCAACGGTTCAAACAGTGCAGCCGAAAGAGTCGCATTACAAGAGGAAATGGCTGCTTTAAACGATGAATTGAATCGAATCGCTGAAACCACCTCTTTTGCAG
>41_flaE-Vibrio_cholerae_O1_biovar_El_Tor_str_N16961	GGCGCAAGCTGCTCAATGGCCAATTTATGAAAGCCAGTTTCCAAATTGGTGCCAGCAGTGGTGAAGCCGTACAGCTTTCACTGCGCAATATGCGATCAGACAGTTTGGAGATGGGCGGGT
>53_flaE-Vibrio_cholerae_O1_biovar_El_Tor_str_N16961	TTAGCTATGTTGCGGCTGCGCTAGCCGATAAACAGTGGCAAGTTACAAAAGGTAAACAACAGCTCAATATCAGCTACGTCAATGCGCAAGGGGAGAATGAGAACATTCAGATCCAAGCCA
>65_flaE-Vibrio_cholerae_O1_biovar_El_Tor_str_N16961	AAGAGGGAGACGATATTGAAGAGTTGGCGACTTACATCAATGGCAAAACCGATAAAGTCTCTGCGTCCGTGAATGAAAAGGGACAACTCCAGTTGTACATCGCGGGGAAAGAGACGTCAG
>77_flaE-Vibrio_cholerae_O1_biovar_El_Tor_str_N16961	GCACCTTGTCGTTCAGTGGCAGTTTAGCCAACGAATTACAGATGAACTTATTGGGTTATGAAGCGGTAGATAATCTTGATATCAGCAGTGCTGGCGGAGCGCAGCGCGCCGTCTCGGTGA
>89_flaE-Vibrio_cholerae_O1_biovar_El_Tor_str_N16961	TTGATACGGCACTCAAGTATGTCGATGGGCATCGCTCAGAGCTAGGGGCGATGCAAAATCGTTTCCAACACGCGATCAGTAACCTCGATAACGTGCATGAAAACCTAGCGGCCTCGAACA
>101_flaE-Vibrio_cholerae_O1_biovar_El_Tor_str_N16961	GCCGGATTAAAGATGCGGATTACGCCAAAGAAACCACGCAAATGATTAAGCAGCAAATTTTGCAGCAAGTCAGCACTTCTGTGCTCGCTCAAGCGAAACGCCAGCCGAAGTTTGTGCTGT
>102_flaE-Vibrio_cholerae_O1_biovar_El_Tor_str_N16961	AGATGCGGATTACGCCAAAGAAACCACGCAAATGATTAAGCAGCAAATTTTGCAGCAAGTCAGCACTTCTGTGCTCGCTCAAGCGAAACGCCAGCCGAAGTTTGTGCTGTTTTTGCTGCG
>1_flaE-Vibrio_fischeri_ES114	ATGTCGATTACAGTAAATACTAACGTATCAGCAATGACAGCTCAGCGTTACTTGAACAATGCAACGGATGGCGTGAATCAATCAATGGAACGTCTATCTTCTGGCTTTAAAATCAACAGC
>6_flaE-Vibrio_fischeri_ES114	CTTGAACAATGCAACGGATGGCGTGAATCAATCAATGGAACGTCTATCTTCTGGCTTTAAAATCAACAGCGCAAAAGATGATGCTGCTGGCCTACAGATTTCAAACCGTTTGACTTCACA
>18_flaE-Vibrio_fischeri_ES114	ATCTCGTGGCTTAGATGTAGCTGTACGCAATGCAAACGATGGTATTTCAATTGCACAAACAGCTGAAGGTGCAATGAATGAGTCAACAAACATCTTACAACGTATGCGTGACTTATCACT
>30_flaE-Vibrio_fischeri_ES114	ACAATCAGCAAACGGTTCAAATACAACTTCTGACCGTGAAGCGATTCAACAAGAAGTCGGTGCGCTTAATGATGAGCTGAACCGTATTGCTGAAACAACCTCTTTCGGTGGTTCTCGTCT
>42_flaE-Vibrio_fischeri_ES114	TCTTAATGGTCAATTTGGTACTAAATCATTCCAAATTGGTGCTGATTCAGGTGAAGCGGTAATGCTTAGTCTTAACAACATGCGTTCAGACTCTGCATCAATGGGCGGAACAAGCTATAA
>54_flaE-Vibrio_fischeri_ES114	AGCAGAAACGGCACTGGGTGGTGATTGGGCTGTAAATGCTGAGAAATCAGAATTGACTGTTTCTTATGTAAACCGTGCAGGTGAAGAGAAAGAGTTAACGATTAATGCTAAGTCTGGTGA
>66_flaE-Vibrio_fischeri_ES114	TGATATTGAGCAAGTAGCGACTTACATCAATGGTCAAACAGATGCGATTAATGCGTCAGTATCAGAAAATGGTGAGCTACAAATTGTAACCTCTAACGATAAAGTTCAAGGTGAAGTTAA
>78_flaE-Vibrio_fischeri_ES114	ATTTGGTGGTTCATTAGCTGGTGAACTGAATATGGGGGCAGCACAGGCTGAGACGGTTAAGAGCATAGACGTAACTACGGTAGGTGGTTCTCAGAAGGCTGTGGCTATTCTGGATGCAGC
>90_flaE-Vibrio_fischeri_ES114	AATGCAATTTGTTGATTCAAACCGTGCTGACTTGGGTGCATTCCAAAACCGATTTAGCCATGCGATAAATAACCTAGATAACATTAATGAAAATGTTTCAGCATCTAATAGCCGAATTAA
>102_flaE-Vibrio_fischeri_ES114	AGATGTAGACTTTGCTAAAGAAACAACTGAGATGACGAAATCTCAGATTCTTCAACAAGCAAGTTCTTCTATTTTAGCTCAAGCTAAGCAAGCGCCTAACGCTGCTCTTGGTCTATTACG
>1_flaE-Vibrio_parahaemolyticus_RIMD_2210633	TTGGCTATCACCGTTAATACCAATGTTGCAGCACTTGTCGCACAACGTCATTTGACCAGTGCAACGGATATGCTGAATCAATCCATGGAGCGTTTGTCTTCAGGGAAGCGTATTAACAGC
>2_flaE-Vibrio_parahaemolyticus_RIMD_2210633	CCGTTAATACCAATGTTGCAGCACTTGTCGCACAACGTCATTTGACCAGTGCAACGGATATGCTGAATCAATCCATGGAGCGTTTGTCTTCAGGGAAGCGTATTAACAGCGCAAAAGATG
>14_flaE-Vibrio_parahaemolyticus_RIMD_2210633	ACGCGGCAGGCCTGCAAATCTCCAATCGTCTGCAATCACAAATGAGTGGTTTGGATGTGGCGGTTCGTAACGCTAATGATGGCATCTCTATCATGCAAACCGCAGAAGGCGCGATGAATG
>26_flaE-Vibrio_parahaemolyticus_RIMD_2210633	AGGTGACGAACATCATGCAACGTATGCGTGACTTGTCGCTTCAGTCGGCTAATGGCTCAAACAGCCAAGTCGAGCGTACGGCGTTGCAAGAAGAAGTCACCGCGTTAAACGATGAGTTAA
>38_flaE-Vibrio_parahaemolyticus_RIMD_2210633	ACCGCATTGCGGAAACCACATCTTTTGGTGGACGCAAACTGTTGAATGGCGCATTCGGCAAATCGTCTTTTCAAATCGGTGCTGCTTCTGGTGAAGCCGTACAGATTGAGTTGAAATCGA
>50_flaE-Vibrio_parahaemolyticus_RIMD_2210633	TGCGCACTGACGGGTTGGAAATGGGGGGCTTTAGTTATGTCGCTCAAGGGCGTGCTGATTCTGATTGGCAGGTAAAAGAGAACGCCAATGATCTGACTATGTCTTTCATCAACCGTTCTG
>62_flaE-Vibrio_parahaemolyticus_RIMD_2210633	GCGAGACGGAAAAAATCCAAATCAATGCCAAATCCGGTGATGATATTGAAGAACTCGCGACCTACATTAATGGCCAAACCGACAAAGTGACGGCTTCTGTTAATGAAAAAGGTCAGTTAC
>74_flaE-Vibrio_parahaemolyticus_RIMD_2210633	AGATCTTTATGGCAGGAGAAGATACCGCCGGAACGATTTCATTCTCAGGAGATCTTGCGAGTGAGCTTGGGATGTCGTTGAAAGGTTATGATGCGGTCAATAACCTGAACATCACAACCG
>86_flaE-Vibrio_parahaemolyticus_RIMD_2210633	TTGGTGGGGCGCAGCAAGCTGTCGCTGTACTAGACACGGCGATGAAATTTGTCGATAGCCAACGTGCTGAGTTAGGTGCATATCAAAATCGCTTCAATCATGCGATCAATAATCTAGATA
>98_flaE-Vibrio_parahaemolyticus_RIMD_2210633	ACATCCACGAAAACTTAGCGGCATCGAACAGTCGTATTCAAGATACTGATTACGCCAAAGAAACCACGCAAATGGTGAAGCAGCAGATTTTGCAACAAGTCAGTACCACTATTTTAGCCC
>102_flaE-Vibrio_parahaemolyticus_RIMD_2210633	AGATACTGATTACGCCAAAGAAACCACGCAAATGGTGAAGCAGCAGATTTTGCAACAAGTCAGTACCACTATTTTAGCCCAAGCTAAACAGGCGCCAAACCTCGCTCTTACCTTGCTTGG
>1_flaE-Vibrio_vulnificus_CMCP6	GTGGCGATCACCGTTAATACCAATGTGGCAGCACTTGTCGCACAGCGTCATTTGACCAGTGCAACCGACATGCTGAATCAATCCTTGGAGCGTTTGTCTTCAGGGAAGCGTATTAATAGT
>6_flaE-Vibrio_vulnificus_CMCP6	TTTGACCAGTGCAACCGACATGCTGAATCAATCCTTGGAGCGTTTGTCTTCAGGGAAGCGTATTAATAGTGCAAAAGACGATGCGGCAGGGCTGCAAATTTCGAATCGTCTTCAGTCGCA
>18_flaE-Vibrio_vulnificus_CMCP6	AATGCGTGGTTTAGATATCGCGGTGCGAAATGCCAATGATGGCATCTCCATTATGCAGACTGCGGAAGGGGCAATGAATGAAACCACTAATATTCTCCAAAGGATGCGTGATCTTTCATT
>30_flaE-Vibrio_vulnificus_CMCP6	GCAATCCGCCAATGGTTCCAATAGCTATGCTGAAAGAATAGCCTTACAAGAAGAAATGACCGCGTTAAATGACGAGTTGAACCGTATCGCAGAAACCACCTCGTTCGGTGGGCGTAAATT
>42_flaE-Vibrio_vulnificus_CMCP6	GCTCAATGGTTCCTTTGGCTCGGCTGCCTTTCAGATAGGGGCAGCGTCAGGTGAAGCGGTGCAAGTGCAACTGAAGTCGATGCGCAGTGATGGTATTGATATGGGTGGCTTCAGTTACAT
>54_flaE-Vibrio_vulnificus_CMCP6	TGCAAACGGACGTGCCCGTTCTGATTGGCAAGTAAAAGAGGGGGCGAATGCGCTTAGCATGTCATTCACGAATCGTTTTGGTGAAACAGAAACGATCCAAATTAATGCGAAAGCCGGCGA
>66_flaE-Vibrio_vulnificus_CMCP6	TGATATCGAAGAGCTTGCGACCTACATTAATGGTCAGACTGACAAAGTCACGGCATCGGTGAATGAAGAAGGTCAGCTACAGTTGTTTATGGCCGGCGAAGAAACCTCAGGAACGTTATC
>78_flaE-Vibrio_vulnificus_CMCP6	GTTTTCAGGAGACTTAGCCAGTGAACTCGGTTTGCAACTAAAAGGTTACGATGCGGTGGATAATATCGACATTACTTCTGTCGGTGGCGCTCAACAAGCAGTGGCTGTCCTTGATACCGC
>90_flaE-Vibrio_vulnificus_CMCP6	GATGAAATACGTCGATAGTCATCGTGCTGAGCTAGGGGCATATCAAAACCGCTTCAGCCATGCGATTAATAACCTCGACAACATCCACGAAAACTTGGCGACATCAAACAGTCGCATTCA
>102_flaE-Vibrio_vulnificus_CMCP6	AGATACAGACTATGCGAAGGAAACCACGCGCATGGTCAAACAACAGATCCTACAGCAAGTCAGTACTTCTATTTTGGCGCAGGCGAAAAAAGGGCCGAATCTCGCGTTGACCTTGCTGGG
>18_flaE-Vibrio_vulnificus_YJ016	AATGCGTGGTTTAGATATCGCGGTGCGAAATGCCAATGATGGCATCTCCATTATGCAGACTGCGGAAGGGGCAATGAATGAAACCACTAATATCCTCCAAAGGATGCGTGATCTTTCATT
>30_flaE-Vibrio_vulnificus_YJ016	GCAATCCGCCAATGGTTCCAATAGCCATGCTGAAAGAATTGCCTTACAAGAAGAAATGACCGCGTTAAATGACGAGTTGAACCGTATCGCAGAAACCACCTCGTTCGGTGGGCGTAAATT
>42_flaE-Vibrio_vulnificus_YJ016	GCTCAATGGCTCTTTTGGCTCGGCTGCCTTTCAGATAGGGGGAGCGTCAGGTGAAGCGGTACAAGTGCAACTGAAGTCGATGCGCAGTGATGGTATTGATATGGGTGGCTTCAGTTACAT
>54_flaE-Vibrio_vulnificus_YJ016	TGCAAACGAACGTGCCCGTTCTGATTGGCAAGTAAAAGAGGGGGCGAATGCGCTTAGCATGTCATTCACAAATCGTTTTGGTGAAACGGAAACGATCCAAATTAATGCGAAAGCCGGCGA
>78_flaE-Vibrio_vulnificus_YJ016	GTTTTCAGGAGACTTAGCCAGTGAACTAGGTTTGCAACTAAAAGGTTACGATGCGGTGGATAATATCGACATTACTTCTGTCGGTGGCGCTCAACAAGCAGTGGCTGTCCTTGATACCGC
>1_gyrB-Vibrio_cholerae_O1_biovar_classical_str_O395	TTATACGTCGAGGTTGGCCACTTTCAGTGCGTTGGTTTCGATAAATGCACGACGTGGTTCAACTTGATCGCCCATGAGCGTCGTGAACAGTTCGTCCGCGCCTACCGCATCTTCGATAGT
>13_gyrB-Vibrio_cholerae_O1_biovar_classical_str_O395	GACTTGCATCATACGACGCGTTTCTGGATCCATCGTAGTTTCCCACAGCTGATCAGGGTTCATTTCGCCCAGACCTTTATAGCGTTGGATAGACAGACCGCGGCGCGACTCTTTGATCAG
>25_gyrB-Vibrio_cholerae_O1_biovar_classical_str_O395	CCAATCCAGCGCGGCGGCAAAGCTGCTGATCGGTTGTACTCGCTCACCACGTTTGATAAACGCTCCCGCTTCAATCAAACCGTCCAGCGCTTCCGACAGATCGGCTAACTTAGCGTACTC
>37_gyrB-Vibrio_cholerae_O1_biovar_classical_str_O395	TTTCGAGTTGATCAGATCCGCGCTCAGTAAGTATTCATGAGTCACACCGTGAGTACGCACCTGAATTTTTGGCAAGTACACATTCAGCTCAGCATTGTGTTCAACCAGAACGCTGTATTG
>49_gyrB-Vibrio_cholerae_O1_biovar_classical_str_O395	GCTCGCACCCACTTCTTTAGCATTCAACTGTTCGACTAAACGCTGTGTCCAAGCTTCAACCGCGGCTTTATCCGCACACAGCTCGGCATTGATGCGTGGTACGTAAATCAGCTCATGCAG
>61_gyrB-Vibrio_cholerae_O1_biovar_classical_str_O395	CATCGCGTAAGGGTAACGGCGGCTCATGCGCTCAACCAGCTTGATCGCGGCGTTATATTGCTGAACCAGCTTCTCCAGCGGTTCACCCGCTAACGCTGGCGCATCGGCATTCACGTGCAG
>73_gyrB-Vibrio_cholerae_O1_biovar_classical_str_O395	CTCTGCACCATCCATCGCCAGTGCCACTTGGTACTGGTTCATCGCCTCTTCATCTTTGATGTACTGCTCTTGTTTGCCTTTCTTCACTTTATACAGTGGTGGCTGAGCAATGTAGATGTA
>85_gyrB-Vibrio_cholerae_O1_biovar_classical_str_O395	ACCACGCTCAATCAACTCAGGCATTTGGCGGTAGAAAAAGGTCAACAGCAGAGTACGAATGTGCGAGCCGTCGACGTCCGCATCGGTCATGATGATGATGTTGTGATAACGCAGTTTATC
>97_gyrB-Vibrio_cholerae_O1_biovar_classical_str_O395	TGGGTTGTACTCATCACGGCCGATACCACAGCCTAATGCAGTGATGAGGGTCGCGACTTCTTGTGAAGACAACATCTTGTCAAAACGCGCTTTTTCTACGTTGAGGATTTTACCTTTCAG
>109_gyrB-Vibrio_cholerae_O1_biovar_classical_str_O395	CGGCAGAATCGCTTGATTCTTACGGTTACGGCCTTGTTTGGCTGAACCGCCCGCTGAGTCACCCTCCACTATGTAGAGTTCAGACAATGCTGGGTCTTTTTCCTGACAATCCGCCAGTTT
>121_gyrB-Vibrio_cholerae_O1_biovar_classical_str_O395	GCCGGGTAAGCCAGCAAGATCCAGCGCGCCTTTACGGCGAGTCATTTCCCGGGCTTTACGCGCCGCTTCACGCGCACGCGCCGCATCAATAATCTTCGAACAAACGTTTTTCGCTTCGCT
>133_gyrB-Vibrio_cholerae_O1_biovar_classical_str_O395	TGGGTTTTCCGCTAGGAAATCCGCCAGCTTCTCATTCATGGCTGACTCAACCGCGGATTTTACTTCCGAAGAAACCAGCTTATCTTTGGTTTGGCTTGAGAATTTAGGATCCGGCACTTT
>145_gyrB-Vibrio_cholerae_O1_biovar_classical_str_O395	CACCGAAACCACTGCCGTTAAGCCTTCACGCGCATCATCACCCGAGGTTGCCGCTTGCGCTTTCTTCGAGAAGCCTTCTTTGTCCATGTAGTTGTTCAAAGTACGGGTCAACGCACCACG
>157_gyrB-Vibrio_cholerae_O1_biovar_classical_str_O395	GAAACCGGCTAAGTGGGTACCACCATCACGCTGTGGGATGTTGTTAGTAAAGCAGTAGATGTTTTCTTGGAAACCATCGTTCCACTGCATTGCCACTTCCACGCTGATGCCATCTTCACG
>169_gyrB-Vibrio_cholerae_O1_biovar_classical_str_O395	CTCTTGGTTAAAGTGGAAGACTTTCTCATGGATTGGCGTTTTGTTACGGTTCAAGTGGGTCACAAACGCTTGAATACCCCCTTCATACATGAAGTGGTCTTTTTTATCTTCTTCACGTTC
>181_gyrB-Vibrio_cholerae_O1_biovar_classical_str_O395	ATCGGTCAGCTTGATCGACACGCCAGAGTTCAGGAATGACAGCTCACGCAGGCGTTTAGCCAAAATGTCGTAATGGAATTCGATATTGGTAAAAGTCTGTGCACTAGGCCAGAAACGTAC
>193_gyrB-Vibrio_cholerae_O1_biovar_classical_str_O395	GGTAGTACCGGTACGCTCTGTCTCACCTACCACAGCCAACGGTGCTTGTGGCACACCATGATGGTAAGTTTGCGAATGGATCTTGCCACCACGATAAATGGTAAGCAGCACTTTTTCAGA
>205_gyrB-Vibrio_cholerae_O1_biovar_classical_str_O395	AAGCGCGTTAACCACCGACACACCTACCCCGTGCAGACCACCGGAGACTTTATAGGAGTTGTCGTCAAATTTACCGCCGGCGTGCAGTACAGTCATGATGACTTCTGCCGCAGACACTTT
>217_gyrB-Vibrio_cholerae_O1_biovar_classical_str_O395	CTCTTCAGGATGCATTTCGGTCGGGATACCACGACCGTCATCGCTGACTGACACTGAGTTGTCTTCGTGGATGGTGACCACGATGTCTTTACAGTAACCTGCCAACGCTTCATCAATTGA
>229_gyrB-Vibrio_cholerae_O1_biovar_classical_str_O395	GTTATCCACCACCTCAAAAACCATGTGGTGCAGACCGGTGCCATCATCAGTGTCGCCGATGTACATACCCGGACGCTTGCGTACCGCATCCAGACCCTTCAGTACCTTAATACTCGATGA
>230_gyrB-Vibrio_cholerae_O1_biovar_classical_str_O395	ACCTCAAAAACCATGTGGTGCAGACCGGTGCCATCATCAGTGTCGCCGATGTACATACCCGGACGCTTGCGTACCGCATCCAGACCCTTCAGTACCTTAATACTCGATGAATCGTAATTG
>1_gyrB-Vibrio_cholerae_O1_biovar_El_Tor_str_N16961	ATGTCGAACAATTACGATTCATCGAGTATTAAGGTACTGAAGGGTCTGGATGCGGTACGCAAGCGTCCGGGTATGTACATCGGCGACACTGATGATGGCACCGGTCTGCACCACATGGTT
>13_gyrB-Vibrio_cholerae_O1_biovar_El_Tor_str_N16961	TTTGAGGTGGTGGATAACTCAATTGATGAAGCGTTGGCAGGTTACTGTAAAGACATCGTGGTCACCATCCACGAAGACAACTCAGTGTCAGTCAGCGATGACGGTCGTGGTATCCCGACC
>25_gyrB-Vibrio_cholerae_O1_biovar_El_Tor_str_N16961	GAAATGCATCCTGAAGAGAAAGTGTCTGCGGCAGAAGTCATCATGACTGTACTGCACGCCGGCGGTAAATTTGACGACAACTCCTATAAAGTCTCCGGTGGTCTGCACGGGGTAGGTGTG
>37_gyrB-Vibrio_cholerae_O1_biovar_El_Tor_str_N16961	TCGGTGGTTAACGCGCTTTCTGAAAAAGTGCTGCTTACCATTTATCGTGGTGGCAAGATCCATTCGCAAACTTACCATCATGGTGTGCCACAAGCACCGTTGGCTGTGGTAGGTGAGACA
>49_gyrB-Vibrio_cholerae_O1_biovar_El_Tor_str_N16961	GAGCGTACCGGTACTACCGTACGTTTCTGGCCTAGTGCACAGACTTTTACCAATATCGAATTCCATTACGACATTTTGGCTAAACGCCTGCGTGAGCTGTCATTCCTGAACTCTGGCGTG
>61_gyrB-Vibrio_cholerae_O1_biovar_El_Tor_str_N16961	TCGATCAAGCTGACCGATGAACGTGAAGAAGATAAAAAAGACCACTTCATGTATGAAGGGGGTATTCAAGCGTTTGTGACCCACTTGAACCGTAACAAAACGCCAATCCATGAGAAAGTC
>73_gyrB-Vibrio_cholerae_O1_biovar_El_Tor_str_N16961	TTCCACTTTAACCAAGAGCGTGAAGATGGCATCAGCGTGGAAGTGGCAATGCAGTGGAACGATGGTTTCCAAGAAAACATCTACTGCTTTACTAACAACATCCCACAGCGTGATGGTGGT
>85_gyrB-Vibrio_cholerae_O1_biovar_El_Tor_str_N16961	ACCCACTTAGCCGGTTTCCGTGGTGCGTTGACCCGTACTTTGAACAACTACATGGACAAAGAAGGCTTCTCGAAGAAAGCGCAAGCGGCAACCTCGGGTGATGATGCGCGTGAAGGCTTA
>97_gyrB-Vibrio_cholerae_O1_biovar_El_Tor_str_N16961	ACGGCAGTGGTTTCGGTGAAAGTGCCGGATCCTAAATTCTCAAGCCAAACCAAAGATAAGCTGGTTTCTTCGGAAGTAAAATCCGCGGTTGAGTCAGCCATGAATGAGAAGCTGGCGGAT
>109_gyrB-Vibrio_cholerae_O1_biovar_El_Tor_str_N16961	TTCCTAGCGGAAAACCCAAGCGAAGCGAAAAACGTTTGTTCGAAGATTATTGATGCGGCGCGTGCGCGTGAAGCGGCGCGTAAAGCCCGGGAAATGACTCGCCGTAAAGGCGCGCTGGAT
>121_gyrB-Vibrio_cholerae_O1_biovar_El_Tor_str_N16961	CTTGCTGGCTTACCCGGCAAACTGGCGGATTGTCAGGAAAAAGACCCAGCATTGTCTGAACTCTACATAGTGGAGGGTGACTCAGCGGGCGGTTCAGCCAAACAAGGCCGTAACCGTAAG
>133_gyrB-Vibrio_cholerae_O1_biovar_El_Tor_str_N16961	AATCAAGCGATTCTGCCGCTGAAAGGTAAAATCCTCAACGTAGAAAAAGCGCGTTTTGACAAGATGTTGTCTTCACAAGAAGTCGCGACCCTCATCACTGCATTAGGCTGTGGTATCGGC
>145_gyrB-Vibrio_cholerae_O1_biovar_El_Tor_str_N16961	CGTGATGAGTACAACCCAGATAAACTGCGTTATCACAACATCATCATCATGACCGATGCGGACGTCGACGGCTCGCACATTCGTACTCTGCTGTTGACCTTTTTCTACCGCCAAATGCCT
>157_gyrB-Vibrio_cholerae_O1_biovar_El_Tor_str_N16961	GAGTTGATTGAGCGTGGTTACATCTACATTGCTCAGCCACCACTGTATAAAGTGAAGAAAGGCAAACAAGAGCAGTACATCAAAGATGAAGAGGCGATGAACCAGTACCAAGTGGCACTG
>169_gyrB-Vibrio_cholerae_O1_biovar_El_Tor_str_N16961	GCGATGGATGGTGCAGAGCTGCACGTGAATGCCGATGCGCCAGCGTTAGCGGGTGAACCGCTGGAGAAGCTGGTTCAGCAATATAACGCCGCGATCAAGCTGGTTGAGCGCATGAGCCGC
>181_gyrB-Vibrio_cholerae_O1_biovar_El_Tor_str_N16961	CGTTACCCTTACGCGATGCTGCATGAGCTGATTTACGTACCACGCATCAATGCCGAGCTGTGTGCGGATAAAGCCGCGGTTGAAGCTTGGACACAGCGTTTAGTCGAACAGTTGAATGCT
>193_gyrB-Vibrio_cholerae_O1_biovar_El_Tor_str_N16961	AAAGAAGTGGGTGCGAGCCAATACAGCGTTCTGGTTGAACACAATGCTGAGCTGAATGTGTACTTGCCAAAAATTCAGGTGCGTACTCACGGTGTGACTCATGAATACTTACTGAGCGCG
>205_gyrB-Vibrio_cholerae_O1_biovar_El_Tor_str_N16961	GATCTGATCAACTCGAAAGAGTACGCTAAGTTAGCCGATCTGTCGGAAGCGCTGGACGGTTTGATTGAAGCGGGAGCGTTTATCAAACGTGGTGAGCGAGTACAACCGATCAGCAGCTTT
>217_gyrB-Vibrio_cholerae_O1_biovar_El_Tor_str_N16961	GCCGCCGCGCTGGATTGGCTGATCAAAGAGTCGCGCCGCGGTCTGTCTATCCAACGCTATAAAGGTCTGGGCGAAATGAACCCTGATCAGCTGTGGGAAACTACGATGGATCCAGAAACG
>229_gyrB-Vibrio_cholerae_O1_biovar_El_Tor_str_N16961	CGTCGTATGATGCAAGTCACTATCGAAGATGCGGTAGGCGCGGACGAACTGTTCACGACGCTCATGGGCGATCAAGTTGAACCACGTCGTGCATTTATCGAAACCAACGCACTGAAAGTG
>230_gyrB-Vibrio_cholerae_O1_biovar_El_Tor_str_N16961	TGCAAGTCACTATCGAAGATGCGGTAGGCGCGGACGAACTGTTCACGACGCTCATGGGCGATCAAGTTGAACCACGTCGTGCATTTATCGAAACCAACGCACTGAAAGTGGCCAACCTCG
>1_hcp-Vibrio_alginolyticus_ATCC_17749	TTAAGCTGCTAGGATGGCTTTTAGATCATCCTGAACATTGCCAATACTGCGCATATCGAACTTCTCTTGGATGATGGCGATTAGGTTTGGCGTTAGGAATGCCGGTGCAGTAGGGCCTGT
>5_hcp-Vibrio_alginolyticus_ATCC_17749	CCAATACTGCGCATATCGAACTTCTCTTGGATGATGGCGATTAGGTTTGGCGTTAGGAATGCCGGTGCAGTAGGGCCTGTGTAAATGCCTTTCACGCCCAATGCAAATAGCGTTAGCAAG
>17_hcp-Vibrio_alginolyticus_ATCC_17749	ATAACGATCGCTTTTTGCTCGAACCAAGAAAGCACAAGCGTGAGTGGTAGTTCATTGATATCACAGTCAAACTCTTTCGCCAGTGCAAGTGCAAGCTGGATTGCAGAGTAAGCATCGTTA
>29_hcp-Vibrio_alginolyticus_ATCC_17749	CATTGGCCCACATCCAATAGGCGAGGGATGCCGTTGATATCTCCGAACGTATTCTTGTTGAAGCGGAACTTACCACACGCCAAGGTCAGGATTAGCGTGTCTTCTGGCGCTTCAGCCGTA
>41_hcp-Vibrio_alginolyticus_ATCC_17749	AAATCGGTGTAGTAGCTGCGTTCCGCTTTATCACCATCACAACCGCCGACTAGGAAGAAGTGTTTGATGTTGCCTTGCTTCACTTGGTCGATAACCGCAGGGGCGGCGTTCATCAGTGCA
>53_hcp-Vibrio_alginolyticus_ATCC_17749	TTGCGACCAAAACCAACCGTGATGTGGTGTTCGATTTCATCGTGTTGGAAACCGTCTTGCGCTAGAGCACATTCAATCACTTGGCTAAAATCATCGCCTTCGATGTGAGCCACACCAGGC
>65_hcp-Vibrio_alginolyticus_ATCC_17749	CAGCCAACAATACTACGAGTGAATAAACGGTCTGCGTATTGACCCACATTTGGATTCAACAAGCAGTTTGACGTCATTACGATTGCGCCAGGGAAGTTTGCGAATTCTTTCTGTTGGTTT
>77_hcp-Vibrio_alginolyticus_ATCC_17749	TGCCATGCGCTGCCGTAGTTGCCGACAAGATGAGGATATTTCTTCAGCTCAGGGTAGCCGTGTGCAGGCAGCATTTCACCGTTGGTATAAACGTTAATGCCTTTGCCTTCAGTCTGTTGC
>89_hcp-Vibrio_alginolyticus_ATCC_17749	AGGATTTTTTCTAGGTCATGCAAATCATGGCCAGAAACAAGAATACATTTGCCTTTTACTGGCTTGACGTTCACCGAGGTTGGTTCTGGATGGCCGAAGGTCATTGTTTCACCTTGGTCG
>101_hcp-Vibrio_alginolyticus_ATCC_17749	AGCATTTCCATCACTTTGTAGTTCATCAGGCCGATGCGCATTGAGCAATCAAGTAGTTCACCAAGATCTTCAGGGTCTGTACCCAACCACGCCATGATTTCATGGTATTCGGCATAGATA
>113_hcp-Vibrio_alginolyticus_ATCC_17749	TCGTTGTTGGTTTGCTCAAGAACACGTGCGTGCTCCATGTATGCTGCGGCACCCTTAAGGCCGTATAGGCAAAGTAAGCGTAGGCCAATAACATCTTCATGTACTTGGTCCTTACCACGG
>125_hcp-Vibrio_alginolyticus_ATCC_17749	TTAACCGCGACTTGAGGAGCAAAAGCTAAGATTGCTTCTGCGCTATTTGGTAGCTCAAAGTGAGCAACAACAGGGATGTCAGCAACTTCGGTATCGGCGAGTGTTGCAGCAGACATTACT
>137_hcp-Vibrio_alginolyticus_ATCC_17749	TGCTCTTTTAGCAATGCTTTGTACGTTGCCGCTTGAGAAGTTAGCTCTAGGACACGTTCAGGGTCAAAGTTTACGTTCGTCAATGTAGAGAAAAATGCCTTTGGTGCCCATTGGTTGATT
>149_hcp-Vibrio_alginolyticus_ATCC_17749	TCATCGTTAATGATGTTGAATTCAAGTGCTTTTGATGCCCAAAAAGAAACCCCTTGCAGTGTGTAAACCAACACGTCTTGAAGGTCAGATACTTCAGAAGTTTTACCACACATACCTTGT
>155_hcp-Vibrio_alginolyticus_ATCC_17749	GTGTAAACCAACACGTCTTGAAGGTCAGATACTTCAGAAGTTTTACCACACATACCTTGTGCAAAAGAACAACCTTTAACAGTAGGGGTTTGAATTGTCTGTTCACATTGAATACAGAAC
>1_hflK-Vibrio_harveyi_FDAARGOS_107	TTAGTATCTCCCTTGACGTGTACCAGTTGAACGAGACTGCGTGTTCGAAGTGTCTTCTTGCGAACGCTCAGATTCCAATTGGATGTGATCGTACGTTGAAGTCGATTTCGATTTACGTTT
>13_hflK-Vibrio_harveyi_FDAARGOS_107	AGTGTCTGTTTGACCATCTTGACCAGCCAGTTTATCGATTGGAAGGTAAAGAAGGTTGCCGCTAGATTCAGAGTCAATCAACACTTTCGATGTGCTTGAGTAAACCTCTTCCATTGCGTC
>25_hflK-Vibrio_harveyi_FDAARGOS_107	TAGGTACAGACGGTCACGAGTTACACCAGGTGCCGCTTGGTATTCAGGCAGTAGTTTTTCAAACTGAGCTACTTGACCAAGAGCTTCGTTGGTTACACGCTCGTTGTAACCTTGCGCTTC
>37_hflK-Vibrio_harveyi_FDAARGOS_107	TTTCTTCAAACGCTCTGCACGACCTGTTGCTTTCGGCAAGATTTCGTTCTTGTAAGCTTCTGCTTCACGGATGAAACGCTCTTCATCCTCACGCGCAGCGATTGCATCATCAAACGCATC
>49_hflK-Vibrio_harveyi_FDAARGOS_107	TTTAACTTGCTCTGGCGGACGCGCAGACTGGAAGTTCACATCAACAATCACGATACCCATATCGTAGCTATCGATGATTTGATTTAGCGTTTCTTGTGTCGTTTGACGGATTTGCTGACG
>61_hflK-Vibrio_harveyi_FDAARGOS_107	ACCACTTGTTAGGATGCTATCCATCAGTGAGTCACCAATTACCGCACGTAGCGCCGAATCTGTTGCTTGACGCAAGCTGTCGTCTGCATTGGTTACGCGGTATAGATATTTGTATGGGTC
>73_hflK-Vibrio_harveyi_FDAARGOS_107	AGCAACACGGTATTGAACGTCCATTGCTACTGTTACTACGTTTTCATCTTTTGTCAGCATTAGACCAGATGCACGTAGCGAACGAATCGCTTGCACGTTAACCGCTTCGTATTCGTCGAT
>85_hflK-Vibrio_harveyi_FDAARGOS_107	AAAACGAGGACGCCAGTTCAGACCTGGGTCTACGATACGGTCGTATTTACCTAAACGCAGCACAACACCACGTTCTGCTTCACCGATGGTGTAAAAACCAGCGAAGAACCACACCGCAAT
>97_hflK-Vibrio_harveyi_FDAARGOS_107	CGCAATAACCGCAATTACGCCGAAGCCAATTGCACCACCGCCACCGCCGATAGAAGAACCACCGCCGCCTTTTTTACCAAACTTGCCACCCAGCTTTTGACTCAGTTTGCTGAACACTTC
>109_hflK-Vibrio_harveyi_FDAARGOS_107	ATCTAAATCTGGCGGACCTTGATCTCGACCACCAGGACGCTGGCCACCACGATTATTATTACCCCAAGGGTCATTATCGCGGCCATTGTTGCCGTTGTTATTTCCAGGCTCATTCCACGC
>1_hlyA-Vibrio_cholerae_O1_biovar_classical_str_O395	ATGCCAAAACTCAATCGTTGCGCAATCGCGATATTCACAATATTAAGCGCAATATCCAGTCCAACCCTGTTGGCAAATATCAATGAACCAAGTGGTGAAGCGGCGGATATTATTAGTCAA
>13_hlyA-Vibrio_cholerae_O1_biovar_classical_str_O395	GTCGCTGATAGTCATGCAATAAAATATTACAATGCTGCTGATTGGCAAGCCGAAGACAACGCATTACCGAGCTTAGCTGAGCTGCGCGATTTGGTGATTAACCAGCAAAAACGCGTTTTG
>25_hlyA-Vibrio_cholerae_O1_biovar_classical_str_O395	GTTGATTTCAGTCAGATCAGTGATGCTGAAGGTCAAGCAGAGATGCAAGCCCAATTCAGAAAGGCTTATGGGGTGGGTTTTGCTAATCAATTTATTGTCATCACTGAACATAAAGGGGAA
>37_hlyA-Vibrio_cholerae_O1_biovar_classical_str_O395	CTGCTGTTTACACCTTTTGATCAGGCAGAAGAGGTTGACCCTCAATTACTCGAAGCGCCGCGTACCGCTCGCTTATTAGCGCGCTCTGGTTTTGCAAGTCCGGCACCGGCAAACAGCGAA
>49_hlyA-Vibrio_cholerae_O1_biovar_classical_str_O395	ACAAATACCTTGCCGCATGTGGCTTTTTACATCAGTGTCAACCGTGCGATCAGCGATGAAGAGTGTACCTTTAACAACTCTTGGTTGTGGAAAAACGAAAAGGGCAGTCGTCCGTTCTGT
>61_hlyA-Vibrio_cholerae_O1_biovar_classical_str_O395	AAAGATGCCAATATCTCATTGATTTATCGAGTTAACCTAGAGCGTTCATTGCAATACGGCATTGTGGGTTCCGCGACACCGGATGCCAAAATTGTGCGTATCAGCCTAGATGATGACAGC
>73_hlyA-Vibrio_cholerae_O1_biovar_classical_str_O395	ACGGGAGCCGGCTGATCAACTCGGTTATCGTCAGTTTGGAGCCAGTTATACGACGTTAGATGCCTATTTCCGTGAGTGGTCAACCGATGCGATTGCCCAAGATTATCGCTTCGTGTTTAA
>85_hlyA-Vibrio_cholerae_O1_biovar_classical_str_O395	CGCATCGAACAATAAAGCGCAGATCCTGAAAACCTTTCCTGTCGATAACATTAACGAGAAATTTGAGCGCAAAGAGGTTTCAGGTTTTGAGCTTGGGGTGACTGGTGGGGTGGAAGTCAG
>97_hlyA-Vibrio_cholerae_O1_biovar_classical_str_O395	TGGAGATGGCCCGAAAGCCAAACTAGAGGCGAGAGCAAGTTATACCCAGAGTCGCTGGTTAACCTACAACACACAAGACTATCGTATTGAGCGTAATGCGAAGAATGCGCAAGCGGTTAG
>109_hlyA-Vibrio_cholerae_O1_biovar_classical_str_O395	CTTTACATGGAATCGTCAACAATACGCGACAGCAGAATCGCTACTCAATCGTTCGACCGATGCTTTGTGGGTGAATACCTACCCGGTAGATGTAAACCGTATTAGCCCGCTGAGCTACGC
>121_hlyA-Vibrio_cholerae_O1_biovar_classical_str_O395	GAGTTTTGTGCCGAAAATGGATGTGATTTATAAAGCCTCAGCCACAGAGACAGGCAGTACGGATTTTATCATCGACTCTTCGGTCAATATCCGCCCAATCTATAACGGTGCTTATAAGCA
>133_hlyA-Vibrio_cholerae_O1_biovar_classical_str_O395	CTACTATGTGGTCGGTGCTCATCAGTCCTACCATGGCTTTGAAGATACCCCACGTCGTCGAATCACGAAATCGGCAAGCTTTACGGTCGATTGGGATCACCCAGTATTCACGGGTGGCCG
>145_hlyA-Vibrio_cholerae_O1_biovar_classical_str_O395	CCCGGTCAACCTACAACTTGCCAGCTTTAACAACCGCTGTATTCAAGTCGATGCTCAAGGTCGCTTGGCGGCCAATACGTGCGATAGCCAGCAATCAGCGCAATCGTTCATCTATGATCA
>157_hlyA-Vibrio_cholerae_O1_biovar_classical_str_O395	GCTTGGTCGTTATGTGAGTGCGAGTAACACCAAGCTCTGTCTTGATGGTGAGGCATTAGACGCATTGCAACCCTGTAACCAAAACCTGACTCAGCGTTGGGAGTGGCGTAAAGGCACAGA
>169_hlyA-Vibrio_cholerae_O1_biovar_classical_str_O395	TGAATTGACCAATGTCTACAGCGGCGAGTCCCTTGGACATGACAAACAAACCGGTGAGCTTGGTTTGTATGCGAGCAGCAACGATGCGGTAAGTTTACGTACCATCACCGCTTATACCGA
>181_hlyA-Vibrio_cholerae_O1_biovar_classical_str_O395	TGTGTTTAATGCGCAAGAAAGTTCGCCGATTCTGGGTTACACACAAGGGAAAATGAATCAGCAGCGTGTGGGACAAGATCATCGTTTGTATGTGCGAGCGGGTGCTGCCATTGATGCATT
>193_hlyA-Vibrio_cholerae_O1_biovar_classical_str_O395	AGGGTCCGCCTCCGATTTATTGGTTGGTGGCAATGGTGGTAGCTTGAGTTCGGTGGATCTGTCCGGCGTGAAATCCATCACGGCAACCTCTGGTGATTTCCAATATGGCGGTCAGCAGTT
>205_hlyA-Vibrio_cholerae_O1_biovar_classical_str_O395	GGTGGCGCTGACATTCACCTACCAAGATGGACGTCAGCAAACGGTAGGCTCGAAAGCGTATGTCACCAATGCTCATGAAGACCGTTTCGATTTACCGGCTGCCGCTAAGATCACTCAACT
>210_hlyA-Vibrio_cholerae_O1_biovar_classical_str_O395	CGAAAGCGTATGTCACCAATGCTCATGAAGACCGTTTCGATTTACCGGCTGCCGCTAAGATCACTCAACTGAAAATTTGGTCTGACGATTGGTTGGTGAAAGGGGTTCAATTTGATTTGA
>73_hlyA-Vibrio_cholerae_O1_biovar_El_Tor_str_N16961	ACGGGAGCCGGCATTCATCTGAATGATCAACTCGGTTATCGTCAGTTTGGAGCCAGTTATACGACGTTAGATGCCTATTTCCGTGAGTGGTCAACCGATGCGATTGCCCAAGATTATCGC
>85_hlyA-Vibrio_cholerae_O1_biovar_El_Tor_str_N16961	TTCGTGTTTAACGCATCGAACAATAAAGCGCAGATCCTGAAAACCTTTCCTGTCGATAACATTAACGAGAAATTTGAGCGCAAAGAGGTTTCAGGTTTTGAGCTTGGGGTGACTGGTGGG
>97_hlyA-Vibrio_cholerae_O1_biovar_El_Tor_str_N16961	GTGGAAGTCAGTGGAGATGGCCCGAAAGCCAAACTAGAGGCGAGAGCAAGTTATACCCAGAGTCGCTGGTTAACCTACAACACACAAGACTATCGTATTGAGCGTAATGCGAAGAATGCG
>109_hlyA-Vibrio_cholerae_O1_biovar_El_Tor_str_N16961	CAAGCGGTTAGCTTTACATGGAATCGTCAACAATACGCGACAGCAGAATCGCTACTCAATCGTTCGACCGATGCTTTGTGGGTGAATACCTACCCGGTAGATGTAAACCGTATTAGCCCG
>121_hlyA-Vibrio_cholerae_O1_biovar_El_Tor_str_N16961	CTGAGCTACGCGAGTTTTGTGCCGAAAATGGATGTGATTTATAAAGCCTCAGCCACAGAGACAGGCAGTACGGATTTTATCATCGACTCTTCGGTCAATATCCGCCCAATCTATAACGGT
>133_hlyA-Vibrio_cholerae_O1_biovar_El_Tor_str_N16961	GCTTATAAGCACTACTATGTGGTCGGTGCTCATCAGTTCTACCATGGCTTTGAAGATACCCCACGTCGTCGAATCACGAAATCGGCAAGCTTTACGGTCGATTGGGATCACCCAGTATTC
>145_hlyA-Vibrio_cholerae_O1_biovar_El_Tor_str_N16961	ACGGGTGGCCGCCCGGTCAACCTACAACTTGCCAGCTTTAACAACCGCTGTATTCAAGTCGATGCTCAAGGTCGCTTGGCGGCCAATACGTGCGATAGCCAGCAATCAGCGCAATCGTTC
>157_hlyA-Vibrio_cholerae_O1_biovar_El_Tor_str_N16961	ATCTATGATCAGCTTGGTCGTTATGTGAGTGCGAGTAACACCAAGCTCTGTCTTGATGGTGAGGCATTAGACGCATTGCAACCCTGTAACCAAAACCTGACTCAGCGTTGGGAGTGGCGT
>169_hlyA-Vibrio_cholerae_O1_biovar_El_Tor_str_N16961	AAAGGCACAGATGAATTGACCAATGTCTACAGCGGCGAGTCCCTTGGACATGACAAACAAACCGGTGAGCTTGGTTTGTATGCGAGCAGCAACGATGCGGTAAGTTTACGTACCATCACC
>181_hlyA-Vibrio_cholerae_O1_biovar_El_Tor_str_N16961	GCTTATACCGATGTGTTTAATGCGCAAGAAAGTTCGCCGATTCTGGGTTACACACAAGGGAAAATGAATCAGCAGCGTGTGGGACAAGATCATCGTTTGTATGTGCGAGCGGGTGCTGCC
>193_hlyA-Vibrio_cholerae_O1_biovar_El_Tor_str_N16961	ATTGATGCATTAGGGTCCGCCTCCGATTTATTGGTTGGTGGCAATGGTGGTAGCTTGAGTTCGGTGGATCTGTCCGGCGTGAAATCCATCACGGCAACCTCTGGTGATTTCCAATATGGC
>205_hlyA-Vibrio_cholerae_O1_biovar_El_Tor_str_N16961	GGTCAGCAGTTGGTGGCGCTGACATTCACCTACCAAGATGGACGTCAGCAAACGGTAGGCTCGAAAGCGTATGTCACCAATGCTCATGAAGACCGTTTCGATTTACCGGCTGCCGCTAAG
>211_hlyA-Vibrio_cholerae_O1_biovar_El_Tor_str_N16961	TCGAAAGCGTATGTCACCAATGCTCATGAAGACCGTTTCGATTTACCGGCTGCCGCTAAGATCACTCAACTGAAAATTTGGTCTGACGATTGGTTGGTGAAAGGGGTTCAATTTGATTTG
>1_hlyA-Vibrio_furnissii_NCTC_11218	TTGGCCGATATCCATGATCCGGTTGGCGAAGCCGTTTCTATTTTAAGTCAGGTTTCTGATTCGAGTCAGATTAATTATTTCAACGCGCAATATTGGCAGGAAAACGATTCCGATATGCCA
>12_hlyA-Vibrio_furnissii_NCTC_11218	CGATATGCCAACTCTGGCACAATTGCGTCAATTCGTTGTGCAAGAGAAACAACGTATTTTGATGGATTTCAGCCAGATCGAAAATAACGAAGAGCGCGCAGTGATGCAGGCGCTGTTTCG
>24_hlyA-Vibrio_furnissii_NCTC_11218	TCAGCAATATGGCATGAGCTTTGCGAGCCGGTTCATCTTGGTGACCGAACACAAAGGGGAGCTGCTGTTTACGCCGTTTGATGCGGCGGATGACGTCAACCCCGCTTTGCTGGAAGCACC
>36_hlyA-Vibrio_furnissii_NCTC_11218	GGCCGCCAAGCGAGTACGACGCTCACTGTCGGACACTCAACGCGTCAGTGGTGGTGAAGCCAATACACTGCCGCATGTGGCGTTCTATATTAACGTCAACCGCGCGATCAGCGACGAAGA
>48_hlyA-Vibrio_furnissii_NCTC_11218	GTGTACCTTTGATAATTCCTGGTTATGGAAGAGTGACAAAGGGCGCCGCTCATTTTGTCACGACGCCAACATCTCCCTGATTTATCGCGTCAATCTGGAACGTTCGCTGCAATATGGCAT
>60_hlyA-Vibrio_furnissii_NCTC_11218	TGTCGGTTCGGCGACACCGGATGCGAAAATTGTCCGCATCAGTTTGGATGATGACAGCACGGGCGCGGGCATTCATCTCAATGATCAACTGAGTTACCGCCAGTTCGGCGCCGATTACGT
>72_hlyA-Vibrio_furnissii_NCTC_11218	GACGTTGGATGCCTATTTCCGCGAATGGTCGACCGATGCGATTGCGCAGGATTATCGCTTCGCCTTCAATGCCTCCAACAACAAAGCGCAGGTTCTCAAAACGTTTCCGGCCAGCAACGT
>84_hlyA-Vibrio_furnissii_NCTC_11218	CAACGCCAATTTTGAGCGCAAAGAAGTGTCTGGGTTTGAGCTGGGCGTGTCGGGCGGCGTGGAAGCCGACAGCAAAGGGCCGAAAGGCAAGCTCGAAGCGCGCGCGAGTTACTCACAGAG
>96_hlyA-Vibrio_furnissii_NCTC_11218	CCGCTGGCTGACGTTTAATACGCAGGATTACCGTATTGAACGCGCCACTAAAAATGCGCAGAACATTAGCTTTAGTTGGGCGCGCCAGCAGTATGCCACTGCGGAGTCGCTGCTGAACCG
>108_hlyA-Vibrio_furnissii_NCTC_11218	CTCCACCGATGCGTTGTGGGTCAATACCTATCCGGTGGATGTGAACCGCATCAATCCGATCGGCTACGCCAGCTTCGTGCCGAAAATGGACGTGATTTACAAAGCGTCACCAAGCGAGAG
>120_hlyA-Vibrio_furnissii_NCTC_11218	CGGTTCGACCGAGTTTGTGATTGATTCTTCAGTCAATATTCGCCCGATCTACAACGGCGCGTACAAACACTACTATGTCGTCGGCGCGCATCAGTCGTATCACGGTTTTGAAGACACGCC
>132_hlyA-Vibrio_furnissii_NCTC_11218	GCGTCGCCGCGTGACTAAATCCGCCAGTTTTACTGTCGACTGGGATCATCCGGTATTTACCGGTGGTCGCCCGGTGAATCTGCAATTGGCCAGCTTTAATGATCGTTGCGTCACGGTGCA
>144_hlyA-Vibrio_furnissii_NCTC_11218	AGCTGACGGCACGCTGACGGCCAGCACGTGTGACAACCAAACCGCGAGTCAGTCGTTCATCTACGACCAACTGGGCCGTTATGTGAGTGCGCTGGATACCAAACGTTGTCTGGACGGCAA
>156_hlyA-Vibrio_furnissii_NCTC_11218	TGCGTTGGATGCGCTGCAAGCGTGTAATCAGAGCCTGAGCCAACGCTGGGAGTGGCAAGAGGGCAGTGACGCGCTGACCAACGTCTACAGCGGCGAAACGCTGGGGCACGATACGGCAAC
>168_hlyA-Vibrio_furnissii_NCTC_11218	GGGCGCACTGGGCTTGTATGCCTCCGCCAGTGAAAGCGTCAGCCTGCGCACCATCACCGCGTACACCGATGTGTTTAACCAGCAACAAACTTCGCCGGTATTGGGGCTGGCGGTGGGTCA
>180_hlyA-Vibrio_furnissii_NCTC_11218	GCTCAACTCACAACCGTTGAGTGCTGAGGGAACCCTGTTTGTGCGCTCGGGGGCGGCGATCGATGCGCTCGGCACCGCAGAAGGGTTGATGGTCGGTGGCAGCGGCGGCTCGCTGAGCCA
>192_hlyA-Vibrio_furnissii_NCTC_11218	AGTGGATTTACGCCAAGTGCAATCGGTGGTCGCGACTTCAGGCGATTTTAACTACGGCGGACAGCAACTGTTGGCGCTGACGTTGACGTATCTTGACGGCAGCGTGCAGACGCTTGGGTC
>204_hlyA-Vibrio_furnissii_NCTC_11218	AAAACAGTACGGCACCCATCTGCATGAGGATCGTTTTGATGTGCCGGCAGGCCAGTCCATCACGGCGGTTAAAATTTGGGCCGACAACTGGTTGGTCAAAGGGCTGCAACTGGAACTGAA
>1_hupO-Vibrio_fluvialis_ATCC_33809	ATGTATAACAAATCTTTACTATCGATTGCGATTGTTCTTGCCCTTTCTCCTTCCGCCTATGCCGATGATTATGCCTCATTCGACGAAGTGGTGGTATCGGCAACCCGCACAAATCAAACG
>13_hupO-Vibrio_fluvialis_ATCC_33809	TTAGGCAATACCGCCGCGAAAGTCGACGTTGTCAGTGACAAAGACATTGAAAAAAACATGTCAAAAGATGTCGCGGAAGTGTTTGAGTACACACCGGGTGTAACCGTGAACGGTTCTAAT
>25_hupO-Vibrio_fluvialis_ATCC_33809	CGTCAAGGCATTCAAACCGTCAACATTCGTGGTGTCGAAGGGAACCGAGTCAAAATTCTTGTCGATGGCGTAGCTCAAGGTCAATCTTTCGACGGCGGCAACACCGAATTCGTGAATTCC
>37_hupO-Vibrio_fluvialis_ATCC_33809	AGTGCAGTGTACATTGAACCAGACATGGTCAAAAGCGTAGAAGTCGTGAAAGGCGCGGCTTCAAGTCTTCACGGCAGCGATGCGGTGGGCGGGGTGGTCGCATTCGAAACTAAAGATCCG
>49_hupO-Vibrio_fluvialis_ATCC_33809	CGCGATTTTCTCAAAGATGGTGAATCCTTTGGCGGCCAGGTGAAGCTCTCCTACTTTTCAGAAGACAAATCATTCAGTGAGCACGTCGCACTGGCAAACCGTATCGGCGATCTGGAAACG
>61_hupO-Vibrio_fluvialis_ATCC_33809	TTGGTCGCATTCACCCGTCGTGACGGTCAGAACGTCAATAACTTCGCCAATGCCGAACATGAGAACTATTCCGTTACAGATCAAGACACAGAAAAAAACGATCTGCTTCTCAAGCTGCAA
>73_hupO-Vibrio_fluvialis_ATCC_33809	TATCAGCTAAACCCTGCTCATCGTATTGAGCTGCTGGGCGAAATTACGCACAACGAGTCGAACTCGGATATCTATCATTCGACTTACACCAATTACACTGGTGACGACACGACCAAGAAA
>85_hupO-Vibrio_fluvialis_ATCC_33809	ACACGTTTGGGATTAAAGCACATCTGGAACGCAGACATTGGCTTGGCAGACACCATTACCAGTAAAGTCACCTGGCAGAAAAAGGACGACAACGGTGTCACTCACCGTTCAACCTCGTCA
>97_hupO-Vibrio_fluvialis_ATCC_33809	AACAACCAGACCAAAGACTACGTATATAAAGACAATCGTTGGGATGTGGAAACTCAATTCGACAAACTGTTAACCACTGGCAGTGTAGAACATAACTTCATTTATGGTATCAGCTTGACC
>109_hupO-Vibrio_fluvialis_ATCC_33809	GCTGCTGATATCGAAAACACCAATATCCAGTATGATTCATCGACCAACAGCAGCTCTCAAATCGTGTACACACCGGATGCGAAAGAGCGAAAGGTTGGCGTGTTCCTGCAAGACGAAATG
>121_hupO-Vibrio_fluvialis_ATCC_33809	GCATTTTTGAACGGTGACCTGATCGTCACACCGGGTTTGCGTTACGACTGGTTCAACACCAATCCTGGTGATGTGGAAGGCACAAATTACGAAACCTACAAAGATTCCGCAGTGACTGGT
>133_hupO-Vibrio_fluvialis_ATCC_33809	CGAGTCGGCGCTGTTTACCATCTCAATACCGAAAACAGCGTTTTCTCCCAAGTCAGCCAAGGCTTCCGAGCACCGACGTTTAGTGAGCTTTACTATGTTTACGCTGGCGGCTGTTACTAT
>145_hupO-Vibrio_fluvialis_ATCC_33809	GGCTTCTGCTATGAAAACATACCTAACCCAGATCTGAAGTCAGAAGAAAGTATTTCTTACGAACTGGGTTACCGCCACAAAACGGATGCCTCGCGATCAGAGATTTCGGTATTCTACAGT
>157_hupO-Vibrio_fluvialis_ATCC_33809	GATTACGACAACTTTATTGATCAAACCAGTACCAACGATGGCTCAATGACTTCGTACTACTACACCAACATTGATAAGGCGACCATCAAAGGTGTGGAGCTGAGCAATACGCTATTGCTG
>169_hupO-Vibrio_fluvialis_ATCC_33809	GATAAACTTGTGAATGCTCCACAAGGTATGAGCACCGAGCTGGTGGCAGCATACACAGAAGGCGAAGATGGCGAAGGCAACCCGTTAAACAGTGTTAACCCCTGGAATGCAGTCGTTGCC
>181_hupO-Vibrio_fluvialis_ATCC_33809	CTGAACTATGACGCACCGAGCACTCAATGGGGTTCAAGCCTAAAGGTAAACTACACGGCGAAGAAATCGTCCAGTAATATCAACAGTGAGGATTCCGCACAAACTGAACTACCAAGTGCA
>193_hupO-Vibrio_fluvialis_ATCC_33809	ACCATTATTGATATCACGGCATACTATAAGCCAATCAAAGACGTAACTCTGACAGCAGGTATTTTCAACCTGACCGACAAAGAGTATTACAAGTGGAACGATGTACGCGGATCAAGCGAA
>199_hupO-Vibrio_fluvialis_ATCC_33809	ATTTTCAACCTGACCGACAAAGAGTATTACAAGTGGAACGATGTACGCGGATCAAGCGAACTGGATCTGGATAAGTCTCAGCCAAAACGTAACTTTGCCATTACCGCTAAGTACGAATTC
>1_icmF_vasK-Vibrio_cholerae_O1_biovar_classical_str_O395	GTGGTGGCAGCACTTCCCATTTTGCTATTCACTACGTTCATTTTGCTGAACGTTGCCATTTGGTGGGCAGGCCCTTGGTTAGAAGTGGCTGGCTATAAACCGCTGGAGTCGATCATGGCT
>13_icmF_vasK-Vibrio_cholerae_O1_biovar_classical_str_O395	CGAGTTGTGGCAAGCAGTCTGTTTACTCTCGGCTGTTTAGCCGTGTGGGGCATTTGGCAGTGGCGTAAGTTGCAAGCCTTCAAATCGGAGCAAAAGCGCGAAGAGCAACTGCGCCAAGAT
>25_icmF_vasK-Vibrio_cholerae_O1_biovar_classical_str_O395	CCGATCAAGGTGTATGAGCAGCGCCAAGAGGTTGAACTGAATCAGGTGATGCTCAATATGAAGCAGAGCCTAAATAAACACAACTACTTGTATGCACTACCTTGGTATTTGGTTCTAGGT
>37_icmF_vasK-Vibrio_cholerae_O1_biovar_classical_str_O395	TTAGAAAATGCGGGTAAAACCAGCCTGATCAACCGTTCTGGTCAGAACTTTGTCTTCTCTTCGGTCATGCGAGCTTCGGGACAAAAAAGCGAAAACCCATACTCGTTTGATTGGTGATGA
>49_icmF_vasK-Vibrio_cholerae_O1_biovar_classical_str_O395	ATCTGTCCTGATTGATCCTGATGGTGAGCTGTTAACGCAAGGCAATCGTAGTGAAGAAAATGATGGTGCGTTAGAGCGCCGCTTATGGTTGCATTTTGTCGATTGGCTAGACCGCACTCG
>61_icmF_vasK-Vibrio_cholerae_O1_biovar_classical_str_O395	TAGCCGCCGCCCGTTAAACGGCATCGTGTTGGCGTTGGATGTGGCGCATCTTGCTACCGCCACCGCCTCAGAGCGTAAAGCTTATGCCAATTTGCTGCGTGCTCGTCTGCGTGAGTTGAT
>73_icmF_vasK-Vibrio_cholerae_O1_biovar_classical_str_O395	GGAAACCTTATCGACTCGTCTGCCGGTGTACATTGCACTGACTAAGCTCGACTTACTGCACGGTTTTGAGCCTTTCTTTAAGCACTACACCAAAAGTCAGCGCGAAGAGGTGTTGGGTTT
>85_icmF_vasK-Vibrio_cholerae_O1_biovar_classical_str_O395	TACCTTCTCAATGGATTCGGTAGATAACCTAGATTCATGGTTGGAAGAGTTTGCCAGTGAGTACACTCAATTTGTGTCACGAGTTAATGGCATGCTGCCGCATGCGGTCGCAGCGCCAAT
>97_icmF_vasK-Vibrio_cholerae_O1_biovar_classical_str_O395	GACGCTTGAAGAACGTAACGCGATTTACAGCTTCACGCGTCAAATCTCAGGTTTGAAAGAGATTTTGCAACAGTTTTTCCAAGAGGCTTTGGCGAGCGATCAATTCTCAACGTCAGCGCT
>109_icmF_vasK-Vibrio_cholerae_O1_biovar_classical_str_O395	GGTGCGTGGTGCCTATTTCACGTCGGTTTACCAACAAGGTGTACCTACCAACGCTTTTGATGATGCGGCTTCCCGTCGTTATGGTCTGTCTCATGCGATTAATACGGCGCAGCGCGCGAA
>121_icmF_vasK-Vibrio_cholerae_O1_biovar_classical_str_O395	AAACTCCACGGTCTATTTCACGCAAAAACTGTTTACCCACATCATTTATCCTGAAGCGGGTTTAGCGTCGGATAATTTCCGGGTTGCAAAAAACAAACGCCGTTTGATGGGGCTCTCTTT
>133_icmF_vasK-Vibrio_cholerae_O1_biovar_classical_str_O395	TGTCGCATGCTCAGTGGCGACTTTGCTGTTGGCGGGAACTTGGCATCGTAACTACCTCAATAACGTGCAACACGCCGATACTGTATTAACCAAAGTGAATCAGTATAAAGAGCAGTTCCC
>145_icmF_vasK-Vibrio_cholerae_O1_biovar_classical_str_O395	GACCAGCCGTTCATTGGCCTCACAAAGAGAGGTATTGGATCCGTTGAACAAGATCCGTGAGGCGACACTGGAGTTTGGTTTCTTCCGTGATAAACCTCAGTACATCTCCGATTTTGGTCT
>157_icmF_vasK-Vibrio_cholerae_O1_biovar_classical_str_O395	CTACCAAGGGCACACCATTGGCCCGAAAGTAGAAGAGACCTACTTAAACTTACTCGAAACTCGCTTCTTGCCTCTGTTGATGGCGGACACCATTGTTGCGCTCAATCAAGCTGAGACAGA
>169_icmF_vasK-Vibrio_cholerae_O1_biovar_classical_str_O395	TGAAGAAAAATTAGCGGTGCTGCGTGTGTATCGCATGCTGGTCGATAAAAGTGGTCGTTACCAAGACTATGTGATGGATTATTTTGCGAAGTATTGGCAAAAATCCTTCTCAGGTCAGCG
>181_icmF_vasK-Vibrio_cholerae_O1_biovar_classical_str_O395	TCAAATTCAGGAAGAGCTGCTCGGCCACTTAGATTACGCGATGCGTCATACGGACCTCACTGCAGAGAGGCTCAATGGTGATAAAGGGGCGGAGCAGGTGATGCGCCCTTACGATAAAGT
>193_icmF_vasK-Vibrio_cholerae_O1_biovar_classical_str_O395	GATTGCTCGTGCTCAGGTTGAACTGGGTTCAATGCCAAACGACCAGCGCGTCTATCGTAACTTGAAATTGAGCGCACAAACGGTGCTTGGTCCTTCGGTTAACTTGCGTAGCTTGATTGG
>205_icmF_vasK-Vibrio_cholerae_O1_biovar_classical_str_O395	GCCGGTGTTCGATGTGGTGTTTGAAGAGCGCGTTCTTAACAGTAGCAGCCTGTTTATTCCTCAAATGCTCACCAAGCGTGGTTTTGATGACTACTTTATGCCGCAATCTGAATCGGTCTC
>217_icmF_vasK-Vibrio_cholerae_O1_biovar_classical_str_O395	TGAGCTGGCACTGATTGACAGTTGGGTTCTGGGACAGAGCAAAACGGCACAGTTTAGTGAAGCAGACAAGCAGGCACTGCGCGAAAAAATCCGCGATCTTTATGTGGCGGATTACACCAA
>229_icmF_vasK-Vibrio_cholerae_O1_biovar_classical_str_O395	CACATGGCGCGCGGCACTCAATGAAATTGATGTGAAGTATTTCAATGACATCAATGATGCGGTCATGGTTTTGGAAAATATCACCAGTAACCTTGAGCCGATGCAGCGTCTACTGCGCAC
>241_icmF_vasK-Vibrio_cholerae_O1_biovar_classical_str_O395	ATTAGATGACAACACCCAACTGTACAGTGCGTTACCTAAAGATGAATCGGCGTTAAAAGAGCTGCTGAAAAGTCCGAAATACAAAGTGGCTTCGATGATTGAAACTCCGTTTGCTGATCT
>253_icmF_vasK-Vibrio_cholerae_O1_biovar_classical_str_O395	GAACGGTATGCTCAAACCGGTGGGCAGCAAACCAGCGTACATGACGGAAGTCTTGGCTTCGGTGGATGAGCTGAAAAGCTACTTGAAATCGATTCAAGATGCTCCCGATGTCGGTATGGC
>265_icmF_vasK-Vibrio_cholerae_O1_biovar_classical_str_O395	GGCGCTCGATGCGACCAAAGCGCGGGTCAAACTGGTTAATGCTGACCCTATCTATACCTTAAAACGTATCTCGTCAGGACTGCCGAAGCCGCTGGATAGCATGATGGCAAAGCTTGCAGA
>277_icmF_vasK-Vibrio_cholerae_O1_biovar_classical_str_O395	TGAGAGCTGGTATGTGGTCAAGCAAGAAGCGATCAAGCATCTGGAAGTTCGCTGGACGGAGGATGTGTATAAAACCTTCCAAAGCAAGCTGGCTGGGCGTTATCCATTCAACCCCGCATC
>289_icmF_vasK-Vibrio_cholerae_O1_biovar_classical_str_O395	AAATAAAGATGTTGCCTTGGCCGATTTTGAAGCCTTCTTTGCGCCGAATGGCACGTTAGACAACTTCTACAATCAGCAACTGAAGATGTTTATTGATGAGAACATCAGCGTCGCGTCGGA
>301_icmF_vasK-Vibrio_cholerae_O1_biovar_classical_str_O395	TGACTCAGCGCAGTCGATCATTCGTAAAGAAGTGCTGGATCAGATCAAGCAAGCGCAGAAAATTCGTGAGGCTTTCTTCAACCGTAAAGGGATTTTGGATGTCAGCTTCTCGGTTGAGCC
>313_icmF_vasK-Vibrio_cholerae_O1_biovar_classical_str_O395	GCTCAGTTTGAGTAACAACAAGCGTCGTAGTGTGCTGAATGTGGATGGTCAGTTCTTAGCTTACAGCCATGGTCCGCGTGAAAATGTGGAGCTGATTTGGCCTAACACGCTGCGTGATTC
>325_icmF_vasK-Vibrio_cholerae_O1_biovar_classical_str_O395	TGCGGTGTCTAAGGTGACCTTGATTCCAACCCAAACCAATATGTCACCGCGCAGTTTGCAAATCCAAGGACCGTGGGCATTCTTCCGCTTATTGGATCAAGGTGATGTGGTTTCGGCGAG
>337_icmF_vasK-Vibrio_cholerae_O1_biovar_classical_str_O395	TCAAACGTCGGTTGATTTCAAATTTATCGTCGATGGCGGTGAGATGATCTACCGTATTAACGCAGAGGCCGATGCCAACCCATTTACCGAACGCCTGTTCAAGTCGTTCAAACTGTCTAA
>338_icmF_vasK-Vibrio_cholerae_O1_biovar_classical_str_O395	GTTGATTTCAAATTTATCGTCGATGGCGGTGAGATGATCTACCGTATTAACGCAGAGGCCGATGCCAACCCATTTACCGAACGCCTGTTCAAGTCGTTCAAACTGTCTAAAACACTCTAT
>37_icmF_vasK-Vibrio_cholerae_O1_biovar_El_Tor_str_N16961	TTAGAAAATGCGGGTAAAACCAGCCTGATCAACCGTTCTGGTCAGAACTTTGTCTTCTCTTCGGTCATGCGAGCTTCGGGACAAAAAAGCGAAAACCCATACTCGTTTGATTGGTGGATT
>49_icmF_vasK-Vibrio_cholerae_O1_biovar_El_Tor_str_N16961	GGTGATGAATCTGTCCTGATTGATCCTGATGGTGAGCTGTTAACGCAAGGCAATCGTAGTGAAGAAAATGATGGTGCGTTAGAGCGCCGCTTATGGTTGCATTTTGTCGATTGGCTAGAC
>61_icmF_vasK-Vibrio_cholerae_O1_biovar_El_Tor_str_N16961	CGCACTCGTAGCCGCCGCCCGTTAAACGGCATCGTGTTGGCGTTGGATGTGGCGCATCTTGCTACCGCCACCGCCTCAGAGCGTAAAGCTTATGCCAATTTGCTGCGTGCTCGTCTGCGT
>73_icmF_vasK-Vibrio_cholerae_O1_biovar_El_Tor_str_N16961	GAGTTGATGGAAACCTTATCGACTCGTCTGCCGGTGTACATTGCACTGACTAAGCTCGACTTACTGCACGGTTTTGAGCCTTTCTTTAAGCACTACACCAAAAGTCAGCGCGAAGAGGTG
>85_icmF_vasK-Vibrio_cholerae_O1_biovar_El_Tor_str_N16961	TTGGGTTTTACCTTCTCAATGGATTCGGTAGATAACCTAGATTCATGGTTGGAAGAGTTTGCCAGTGAGTACACTCAATTTGTGTCACGAGTTAATGGCATGCTGCCGCATGCGGTCGCA
>97_icmF_vasK-Vibrio_cholerae_O1_biovar_El_Tor_str_N16961	GCGCCAATGACGCTTGAAGAACGTAACGCGATTTACAGCTTCACGCGTCAAATCTCAGGTTTGAAAGAGATTTTGCAACAGTTTTTCCAAGAGGCTTTGGCGAGCGATCAATTCTCAACG
>109_icmF_vasK-Vibrio_cholerae_O1_biovar_El_Tor_str_N16961	TCAGCGCTGGTGCGTGGTGCCTATTTCACGTCGGTTTACCAACAAGGTGTACCTACCAACGCTTTTGATGATGCGGCTTCCCGTCGTTATGGTCTGTCTCATGCGATTAATACGGCGCAG
>121_icmF_vasK-Vibrio_cholerae_O1_biovar_El_Tor_str_N16961	CGCGCGAAAAACTCCACGGTCTATTTCACGCAAAAACTGTTTACCCACATCATTTATCCTGAAGCGGGTTTAGCGTCGGATAATTTCCGGGTTGCAAAAAACAAACGCCGTTTGATGGGG
>133_icmF_vasK-Vibrio_cholerae_O1_biovar_El_Tor_str_N16961	CTCTCTTTTGTCGCATGCTCAGTGGCGACTTTGCTGTTGGCGGGAACTTGGCATCGTAACTACCTCAATAACGTGCAACACGCCGATACTGTATTAACCAAAGTGAATCAGTATAAAGAG
>145_icmF_vasK-Vibrio_cholerae_O1_biovar_El_Tor_str_N16961	CAGTTCCCGACCAGCCGTTCATTGGCCTCACAAAGAGAGGTATTGGATCCGTTGAACAAGATCCGTGAGGCGACACTGGAGTTTGGTTTCTTCCGTGATAAACCTCAGTACATCTCCGAT
>157_icmF_vasK-Vibrio_cholerae_O1_biovar_El_Tor_str_N16961	TTTGGTCTCTACCAAGGGCACACCATTGGCCCGAAAGTAGAAGAGACCTACTTAAACTTACTCGAAACTCGCTTCTTGCCTCTGTTGATGGCGGACACCATTGTTGCGCTCAATCAAGCT
>169_icmF_vasK-Vibrio_cholerae_O1_biovar_El_Tor_str_N16961	GAGACAGATGAAGAAAAATTAGCGGTGCTGCGTGTGTATCGCATGCTGGTCGATAAAAGTGGTCGTTACCAAGACTATGTGATGGATTATTTTGCGAAGTATTGGCAAAAATCCTTCTCA
>181_icmF_vasK-Vibrio_cholerae_O1_biovar_El_Tor_str_N16961	GGTCAGCGTCAAATTCAGGAAGAGCTGCTCGGCCACTTAGATTACGCGATGCGTCATACGGACCTCACTGCAGAGAGGCTCAATGGTGATAAAGGGGCGGAGCAGGTGATGCGCCCTTAC
>193_icmF_vasK-Vibrio_cholerae_O1_biovar_El_Tor_str_N16961	GATAAAGTGATTGCTCGTGCTCAGGTTGAACTGGGTTCAATGCCAAACGACCAGCGCGTCTATCGTAACTTGAAATTGAGCGCACAAACGGTGCTTGGTCCTTCGGTTAACTTGCGTAGC
>205_icmF_vasK-Vibrio_cholerae_O1_biovar_El_Tor_str_N16961	TTGATTGGGCCGGTGTTCGATGTGGTGTTTGAAGAGCGCGTTCTTAACAGTAGCAGCCTGTTTATTCCTCAAATGCTCACCAAGCGTGGTTTTGATGACTACTTTATGCCGCAATCTGAA
>217_icmF_vasK-Vibrio_cholerae_O1_biovar_El_Tor_str_N16961	TCGGTCTCTGAGCTGGCACTGATTGACAGTTGGGTTCTGGGACAGAGCAAAACGGCACAGTTTAGTGAAGCAGACAAGCAGGCACTGCGCGAAAAAATCCGCGATCTTTATGTGGCGGAT
>229_icmF_vasK-Vibrio_cholerae_O1_biovar_El_Tor_str_N16961	TACACCAACACATGGCGCGCGGCACTCAATGAAATTGATGTGAAGTATTTCAATGACATCAATGATGCGGTCATGGTTTTGGAAAATATCACCAGTAACCTTGAGCCGATGCAGCGTCTA
>241_icmF_vasK-Vibrio_cholerae_O1_biovar_El_Tor_str_N16961	CTGCGCACATTAGATGACAACACCCAACTGTACAGTGCGTTACCTAAAGATGAATCGGCGTTAAAAGAGCTGCTGAAAAGTCCGAAATACAAAGTGGCTTCGATGATTGAAACTCCGTTT
>253_icmF_vasK-Vibrio_cholerae_O1_biovar_El_Tor_str_N16961	GCTGATCTGAACGGTATGCTCAAACCGGTGGGCAGCAAACCAGCGTACATGACGGAAGTCTTGGCTTCGGTGGATGAGCTGAAAAGCTACTTGAAATCGATTCAAGATGCTCCCGATGTC
>265_icmF_vasK-Vibrio_cholerae_O1_biovar_El_Tor_str_N16961	GGTATGGCGGCGCTCGATGCGACCAAAGCGCGGGTCAAACTGGTTAATGCTGACCCTATCTATACCTTAAAACGTATCTCGTCAGGACTGCCGAAGCCGCTGGATAGCATGATGGCAAAG
>277_icmF_vasK-Vibrio_cholerae_O1_biovar_El_Tor_str_N16961	CTTGCAGATGAGAGCTGGTATGTGGTCAAGCAAGAAGCGATCAAGCATCTGGAAGTTCGCTGGACGGAGGATGTGTATAAAACCTTCCAAAGCAAGCTGGCTGGGCGTTATCCATTCAAC
>289_icmF_vasK-Vibrio_cholerae_O1_biovar_El_Tor_str_N16961	CCCGCATCAAATAAAGATGTTGCCTTGGCCGATTTTGAAGCCTTCTTTGCGCCGAATGGCACGTTAGACAACTTCTACAATCAGCAACTGAAGATGTTTATTGATGAGAACATCAGCGTC
>301_icmF_vasK-Vibrio_cholerae_O1_biovar_El_Tor_str_N16961	GCGTCGGATGACTCAGCGCAGTCGATCATTCGTAAAGAAGTGCTGGATCAGATCAAGCAAGCGCAGAAAATTCGTGAGGCTTTCTTCAACCGTAAAGGGATTTTGGATGTCAGCTTCTCG
>313_icmF_vasK-Vibrio_cholerae_O1_biovar_El_Tor_str_N16961	GTTGAGCCGCTCAGTTTGAGTAACAACAAGCGTCGTAGTGTGCTGAATGTGGATGGTCAGTTCTTAGCTTACAGCCATGGTCCGCGTGAAAATGTGGAGCTGATTTGGCCTAACACGCTG
>325_icmF_vasK-Vibrio_cholerae_O1_biovar_El_Tor_str_N16961	CGTGATTCTGCGGTGTCTAAGGTGACCTTGATTCCAACCCAAACCAATATGTCACCGCGCAGTTTGCAAATCCAAGGACCGTGGGCATTCTTCCGCTTATTGGATCAAGGTGATGTGGTT
>337_icmF_vasK-Vibrio_cholerae_O1_biovar_El_Tor_str_N16961	TCGGCGAGTCAAACGTCGGTTGATTTCAAATTTATCGTCGATGGCGGTGAGATGATCTACCGTATTAACGCAGAGGCCGATGCCAACCCATTTACCGAACGCCTGTTCAAGTCGTTCAAA
>339_icmF_vasK-Vibrio_cholerae_O1_biovar_El_Tor_str_N16961	TGATTTCAAATTTATCGTCGATGGCGGTGAGATGATCTACCGTATTAACGCAGAGGCCGATGCCAACCCATTTACCGAACGCCTGTTCAAGTCGTTCAAACTGTCTAAAACACTCTATTA
>1_impG_vasA-Vibrio_fluvialis_85003	ATGACTCAAGACAAGTATTTCAGGGAAGAGCTCGCTTTTCTTAAAGAGCAGGGGAGAGAATTTACCGAAATTCACCCTCAGCTGTCGCGCTTTCTGCATGGCAGAACAACTGACCCGGAC
>5_impG_vasA-Vibrio_fluvialis_85003	TTAAAGAGCAGGGGAGAGAATTTACCGAAATTCACCCTCAGCTGTCGCGCTTTCTGCATGGCAGAACAACTGACCCGGACGTTGAACGTCTGTTGGAAGGTTTTGCGTTCCTGACTGCGC
>17_impG_vasA-Vibrio_fluvialis_85003	GTCTGCGTGAAAAAGTCGAAGATGAATTCCCTGAACTGACACACTCGATCATCAACATGCTGTGGCCGAACTATTTGCGGCCCGTTCCGAGCATGAGTGTGGTGGCCTTTACACCGGACA
>29_impG_vasA-Vibrio_fluvialis_85003	AAAGCGTCAGTGAAAAGCAGACCATTACACGCGGCACACAACTGGATAGCAAACCCGTGTTTGGCACTAAATGCCATTTTCGAACCTGCCGAGATGTTGCTCTCTATCCGCTTCATTGTC
>41_impG_vasA-Vibrio_fluvialis_85003	TGGACGCCAACGCGGAACACACGCGCGAAGCAACCACCATTAAATTAGCGATGAAGATGAACGGCGACATTTCGATTGGTGATGCTGAACTGGGTGATTTGCGTTTTTACTTAGGTGGGG
>53_impG_vasA-Vibrio_fluvialis_85003	ACAAGTACAGTTCACAAATGCTGTATCTGTGGCTCAACCACTATCTGGATAAAGTCACCGTTGAAGTGAATGGTGCGGTGTTTACTCTGCCGCGTAATACGTTTGCAACTGTGGGCTTTA
>65_impG_vasA-Vibrio_fluvialis_85003	AGAGCGACGAATCGTTGTTGCCTTATCCAACTAATGTTTACGAAGGCTACCGCATTTTGCAGGAATACCTGTCATTTCCGGAAGCGTTCCACTTTTTTGATCTCAAGGGATTAGGGCAAG
>77_impG_vasA-Vibrio_fluvialis_85003	CACTGCCAAAATCGGTGCACGGCGAATTCACGCTGCACATTCATTTATCCAAAACGTTGCCTGCCGACGTTCGCGTGCGTAAGGACAATTTTCAGCTCTATTGCACCCCAGTGATCAACC
>89_impG_vasA-Vibrio_fluvialis_85003	TATTCGAACATGATGCCGACCCAATCGATCTCAATGGTCGCAAATCGGAATACCGTATTGTGCCGTCAAGCCGCTATCCGGCGCACTATGAAGTGTTCAGCGTTGATAGCGTGGTGGGTT
>101_impG_vasA-Vibrio_fluvialis_85003	GGCAGGACAACAGCCAAGCGGGTCAACGGGTGCGTGGCGAGAAGCGTGTGTACTCCTCATTTGAAAGCTTTCAGCACGAAGTAGAACGCGTTCGTCATCGTCAGGCGTTGTATTACCGCA
>113_impG_vasA-Vibrio_fluvialis_85003	CACGCATCAAAGAAAGTATTCGCGGTGACGGCTTTGACTCATTTGTGTCCTTTATTCGCGGCGATGAAACCCTGTCGGTTGATGTTGATGAAGCGGTGTCAATCAAGCTGACCTGCACCA
>125_impG_vasA-Vibrio_fluvialis_85003	ACCGTCTGTTACCGTTGGAACTGGGCATTGGTGACATTTGTGAGCCGACCGATACCTCGCCGCCGTATGCGACGTTTCGCAACATCACCGTGCCGTCGCAGTCACTGCGTCCGGTTCTTG
>137_impG_vasA-Vibrio_fluvialis_85003	ATGGCAGCCTGCTGTGGACACTGATTTCCAACTTGTCACTCAACTATTTGTCGCTGCTGTCCAAAGATGCGCTCAGCTGTGTGTTGCGTGCTTACGATTTTCGCGCGCTGGTCGATCGTC
>149_impG_vasA-Vibrio_fluvialis_85003	AGGCAGAGCGTGTGGCGCGTCTGCGCATGGACGGCATCAGCAAAATCGAATCACAACCGGTGGACAAAATGCTGCGAGGCTTACCCGTGCGCGGCCTGCAATCGACCCTCTACATTGATC
>161_impG_vasA-Vibrio_fluvialis_85003	AGGCTGGTTTTGGTTCAGAAGGCGATTTGTATCTGTTTGGCACGGTACTGAGCCATTTTTTTGCGCTCTACGCCAGCATCAATTCGTTTCATGAGCTGGTCGTCATCAACGTTAGTAACC
>166_impG_vasA-Vibrio_fluvialis_85003	AGCCATTTTTTTGCGCTCTACGCCAGCATCAATTCGTTTCATGAGCTGGTCGTCATCAACGTTAGTAACCAAGAGAAATACACATGGGGAACACAGACCGGAATGCAGCCGTTGATATAA
>1_impG_vasA-Vibrio_parahaemolyticus_VP49	ATGAGTGAAGAGTTTCTAAAATACTACAATCGTGAATTGGCCTATCTGCGACACAAAGGACAAGAGTTTGGCGAGCAATATCCTAAAATTGCGGCTAGGTTACGTATCAGCGAAGAACAA
>3_impG_vasA-Vibrio_parahaemolyticus_VP49	ATACTACAATCGTGAATTGGCCTATCTGCGACACAAAGGACAAGAGTTTGGCGAGCAATATCCTAAAATTGCGGCTAGGTTACGTATCAGCGAAGAACAAGTTGAAGACCCACATGTTGA
>15_impG_vasA-Vibrio_parahaemolyticus_VP49	ACGTCTGTTGGAAGGTTGTGCTTTTTTAACCGCTCGGATAAGACAAAGTCTGGATAACAGTTACCCACAGTTTACGGAATCACTGATGGGACAGCTATATCCGGATTTTCATGCGCCAAT
>27_impG_vasA-Vibrio_parahaemolyticus_VP49	TCCTTCGATGTCAGTGATCAAATTGAACTGTTCAGAGTCAACCACTAGTTCATTTGCTATTCCTGTGGGTGAAAGAGTCGAAGTTAGTGCCCCTGGATATCAAAATTGCCAGTTTCGAAC
>39_impG_vasA-Vibrio_parahaemolyticus_VP49	CTGTTACCCGACAACAATGTATCCACTCGATATTATCTCTGGTTCATTTGAGAACGCGCCTTTCAAGCCTACTAGCTCTAAGTGGGAGCACAATGCGCACTCTGTACTAAGGTGTCAGCT
>51_impG_vasA-Vibrio_parahaemolyticus_VP49	GAGTGCTCATGATTCAGAGTCCTCTATCAATTCCATGGGTATCGATTGTTTGCGTTTGTACTTAAATGGACAGACGCAATTAACACTCAAGCTATATCAAATGTTATTCCAAAGTTTGAT
>63_impG_vasA-Vibrio_parahaemolyticus_VP49	TGGTCTTTCAATCGTGTTGGATGGTAAAGAAATCATGCCTCTAACTAAGAGGCATCTTCAATCGGTTGGTTTTGGGGACGAGGAGCAAGTCGTCCCTTACAGTAAGAGAAGTTTTTCGGG
>75_impG_vasA-Vibrio_parahaemolyticus_VP49	ATCTCGTTTATTGGTCGAGTACCTTCATTTCCCAGAAAAATTCATGTTCTTTGACTTGATTGAGCTCGGCTTAGATAAGTTAGAGATTCAAGGGCAGGTCGAGATTTGCTTTTACTTCGA
>87_impG_vasA-Vibrio_parahaemolyticus_VP49	TACAAGCGATGACTGGCTACCAAAGCAAGTAGACGAGGAAAGTGTCATGGTTGGCTGTGTTCCCATTGTAAATCTGTTCAAATCAACCATGGAACCTAAACGTCTCCTTCCAACAGAGTA
>99_impG_vasA-Vibrio_parahaemolyticus_VP49	CGAGTATCAATTATCTCCTCAGTACCAAGATGCAGAGAGTAATGAAGTTGTCTCGATTTCTGATGTGACCTTGAGAAACTGGAACAAAACTTACGAGCACTTACCCTGCTACCATTCAGG
>111_impG_vasA-Vibrio_parahaemolyticus_VP49	AGAGCACACGCACTACATGAGCGCGAGTGAAGTGTATTGGTTAATGAGACGAGAGGATAAAAACTGGGCCGGTGGCTACGATGAGCCTGGTCGAGAGACTTATGTTTCTTTTGTTGATAA
>123_impG_vasA-Vibrio_parahaemolyticus_VP49	GCAATACCAGTTGTTCAGCCCTGAAAGCAGAGATAATTGGCTGATGTATGTGGAAGCTGAGTGTTGCAATCGTAATTTGCCACAAAAAATTCCATTTGGTGGCGGGCTACCAAAGGTTCA
>135_impG_vasA-Vibrio_parahaemolyticus_VP49	GTTACCCAATGTTGATGATAATTTTAAATCAATCAGGTGCTTAACGTCTCTCTCCGAAACGCTTAGACCAGAGATGGATGAAAGCACGCGATGGCAGCTTACCAAGCTATTAACATTGAA
>147_impG_vasA-Vibrio_parahaemolyticus_VP49	CCATTTTACTGAAGCTGACGGCCTAGCAACGTTAAAACAAACATTGAACTTGTATGCATTTGCAGGCACTGCCGAAACAAAAGCCGTTATAGATGCTCTAGTCAAGCTAGAGTTTGAACA
>159_impG_vasA-Vibrio_parahaemolyticus_VP49	TACAACCGGTAGGGTTAGTCAGAAAGGAAAAGTTGGTTTTGCACATGGAGTAAAGCTGATTCTAACAGTATCCGATCAGATACTGCCAAAAGAGCAGATCTTTTTATTGGGTAGCGTGTT
>171_impG_vasA-Vibrio_parahaemolyticus_VP49	ATCTATTTACTTTGCTCAATATGCGGAGATTAACGTGTTTACGCAGTTAGAGATTAAGTTGAAATCAACCAGCAGCTCCTTTCACGTATGGCCTGCGCTGACAGGTGATAAGGTGTTGTT
>1_impG_vasA-Vibrio_vulnificus_CMCP6	ATGAGTGAAGATTTTCTGAAATACTACAATCGAGAACTCGCGTATTTGCGTCATAAAGGCCATGAATTTGGGGAACAATACCCTAAGATTGCAGCTCGATTGCGAATGAATGATGAAGTC
>3_impG_vasA-Vibrio_vulnificus_CMCP6	ATACTACAATCGAGAACTCGCGTATTTGCGTCATAAAGGCCATGAATTTGGGGAACAATACCCTAAGATTGCAGCTCGATTGCGAATGAATGATGAAGTCGTTGAAGACCCTCATGTCTC
>15_impG_vasA-Vibrio_vulnificus_CMCP6	AAGGCTTCTCGAAGGGTGTGCTTTTCTCTCTGCTCGTATACGACAAAGCTTGGATAACGCGTTTCCACAGCTAACCGAAGCGTTAATTGGGCAGCTATTTCCCGATTTTCATGCCCCCAT
>27_impG_vasA-Vibrio_vulnificus_CMCP6	TCCGTCAATGTCGATTGTGCAGTTGAAAGGAACGACCTCTTCGTCGTCGGCGTTTACGGTGGCCAAAGGAGAACGCGTCACGATCACGGCACCGGGATACCAAGAGTGTGACTTCAAAAC
>39_impG_vasA-Vibrio_vulnificus_CMCP6	ATGCTGTGCCACACAAGTTCATCCTTTTGATGTCACTGACGCCCAGTTTGAAAATGCCCCTTTTAGCGGCACAGAATGTCGTATGGAGCTCGCTGCCAAGTCAGTGCTCAAACTCGAAAT
>51_impG_vasA-Vibrio_vulnificus_CMCP6	TCAATCGAACAATGCTGAGTTGAGCCTATCCACTCTGGATGATTCATGCCTGCGATTCTATCTGAGTGGTCAACGACAAGCGGCTCTGCAGCTTTATCAACAAATTTTTCAATCCTGCAT
>63_impG_vasA-Vibrio_vulnificus_CMCP6	TGGCCTAAGCTTGGTACAAGGAGGTCGATGCAAAAAAGAGCTCACGCCACGTCACATACGTTCATTGGGCTTCGACGACCAAATACAGGCGGTTCCATACAGTAAGCGTAGCTTTTCTGG
>75_impG_vasA-Vibrio_vulnificus_CMCP6	CACGCGTCTATTGATCGAGTACTTGCACTTCCCCGAAAAATTTCTCTTTTTTGAGCTGACAGACTTAGATCTCTCAGTCCTCGCTAGCGAACAAGGGAAAGTGGAAATCTGGCTCTATTT
>87_impG_vasA-Vibrio_vulnificus_CMCP6	TGCAGAGGGCAACGACTGGTTGGAGAAACAAGTCTCTGTCGAAAATATCGCCTTAGGAGCGGTTCCGGTTGTCAATCTTTATCAAGCGAAAATGAAGCCAATGAGGGTGCAAGCCTCTGA
>99_impG_vasA-Vibrio_vulnificus_CMCP6	ATATGAATATCAACTGCATCCAGAGCACTGCGATCCAGAGTCGAGTGAAGTGGTCAGTATTGATGACGTCACTTTAAGAAACTGGAATAAGGTCTTCGAAAACTTGCCCCCTTACTATGC
>111_impG_vasA-Vibrio_vulnificus_CMCP6	GGGGACGCATACCCACTATCAAACGCAATATGATCTGTTCTGGTTAATGCGTAGAGAAGATAGAAACTGGGCTGGTGGTTTTGATGAACCCGGGCGGGAAGTGTTCGTATCACTGGTTGA
>123_impG_vasA-Vibrio_vulnificus_CMCP6	TCGTAAGCACCAATTGTTTGCCCCCGATGCGAAAGAAAGTTGGTTGATGTCGATCGACACGTGGTGTTGCAATCGTAATCTCCCCGCCAAAATTCCGTTTGGTGGAGGGCTTCCTTTGGT
>135_impG_vasA-Vibrio_vulnificus_CMCP6	CACATTGCCCGAGAGTCAGGACAATTTTAGTCGCGTTCGTTGCTTGACCACGCCAACCGAAACCATTCGCGCCGAAATGGATGAGACGACTCGATGGCAGTTTGCAAAACTGATTACATT
>147_impG_vasA-Vibrio_vulnificus_CMCP6	GGATCATTTCTGCAATCAACAAGGAGCGGAAACGCTTAAGCAAATCTTAAACTTGCTGGCTTTTAGAGGTTCGCCAGAAACCAAAGCATTGATCGATTCAATTAAAGGTATGTCGACAAA
>159_impG_vasA-Vibrio_vulnificus_CMCP6	GATGACGACTGGGCGTGTGGTGCAAAATGGTCGGGTCGGTTTTTGCCACGGCAGCGAAATCACCTTAACGATTTCCGATCAGATTTTGTCTCGAGAACAGATCTTTTTGTTAGGAAACGT
>171_impG_vasA-Vibrio_vulnificus_CMCP6	GCTATCGAGTTACTTCTCACAATTCGCTGAAGTCAACACGTTCACACGGCTACTGATTAAGCTCTCCTCCACTGGGGCGTTATTCCATACATGGCCATCGATGGCGGGAGAGAGAGAGCT
>1_intSXT-Vibrio_cholerae_MO10	ATGGCGTTATCAGTTAGCTGGCTCGATGCCAGGTTAAATAAAGAAGCAAAAGAAACCGTAGTAAAAGCCGACCGAGATGGGCTAAGTGCTCGGGTATCGCCCAAGGGCAAAATTGTTTTT
>13_intSXT-Vibrio_cholerae_MO10	CAGTTTCGTTATCGTTTCGATGGCAAGCAACAGCGGGTAGACATTGGTACTTACCCACTTATGAAGCTTGCTGAAGCTAGGAATGAGCTGGATAGGTTAAGGGCGGTACTCGACCAGGGC
>25_intSXT-Vibrio_cholerae_MO10	AGAAACCCCAAGCTCTACCTACAGCAGGAACGGGCCAAGTATTCTGCCAATCAAAGCTTCGAATCGATTTTTCGAGACTGGATAGACTCTGCCGGTAAGCAAGGGCTAAAGGAGAAAACG
>37_intSXT-Vibrio_cholerae_MO10	TGGCACTACCAAAAACGCAGCAGTGAAATATATTTGCTGCCCCGACTTGGCAAGTACCCATTAACTGACATCAATGAATTGTCCTTGCGAAACTGTCTTCGTGAGGTTTCGGAGTCGTCC
>49_intSXT-Vibrio_cholerae_MO10	CCTTCAAACACAGAACGTCTGGTGTCTGTGCTGCACAAGTTTTATGACTGGCTGATTGATGAACAAATTTTGGAAATTAACGCTGCCGCTGGGATCACAGCAAAAAAGGTTAGCGGTAAG
>61_intSXT-Vibrio_cholerae_MO10	AAAGGCAAACGAACTCGGGTGCTAAATGACAACGAGATCAGGATACTTTGGCGCTATTTGCATGAGTCAAAAATCACTGAGAAGAATCGCATCTACATAAAACTGCTTCTCTTATTGGGA
>73_intSXT-Vibrio_cholerae_MO10	GGGCGCAAGGGCGAACTCATTCAAGCTGAAAAGCATCACTTTGACTTGCAATCTGCAATGTGGACAGTGCCCATAGAGATCCGCAAACAAGGTGAGAAAATTGGAGCGCCGATCATGCGG
>85_intSXT-Vibrio_cholerae_MO10	CCATTGATTAAGCCAGCTATTGAGCTGATTGAACTGGCGATGCAGATGAGCAAATCAACCTACTTGTTTCCCGCGAACGGACAAGAAGAGCTTGCCACAAATGGCTTTGATACCACTATT
>97_intSXT-Vibrio_cholerae_MO10	CCTAACAATGTGAAAATATGGGCTCGCAGGTCGCTTAGTGTCGAGATGGAACATTGGTCTATGCATGATCTTCGCAGAACTATGCGAACGCGAATGTCGGCCATCACGACGCAAGAAGTT
>109_intSXT-Vibrio_cholerae_MO10	GCCGAGTTGATGATTGGCCACAGCAAAAAAGGGTTGGATGCTATCTACAACCAATATCAGTACCTGGATGAAATGCGTCATGCTTACGACGTTTGGTATCAACAGCTAGAGACCATCATC
>113_intSXT-Vibrio_cholerae_MO10	CTATCTACAACCAATATCAGTACCTGGATGAAATGCGTCATGCTTACGACGTTTGGTATCAACAGCTAGAGACCATCATCGAGCCGACAGGCTTTCCGTTCAACTGGCGTTTCGGACAAT
>1_luxS-Vibrio_cholerae_O1_biovar_El_Tor_str_N16961	ATGCCATTATTAGACAGTTTTACCGTCGATCATACTCGTATGAATGCACCGGCGGTGCGTGTTGCCAAAACCATGCAAACCCCAAAAGGGGATACGATTACCGTATTTGATTTGCGTTTT
>3_luxS-Vibrio_cholerae_O1_biovar_El_Tor_str_N16961	TACCGTCGATCATACTCGTATGAATGCACCGGCGGTGCGTGTTGCCAAAACCATGCAAACCCCAAAAGGGGATACGATTACCGTATTTGATTTGCGTTTTACTATGCCAAACAAAGATAT
>15_luxS-Vibrio_cholerae_O1_biovar_El_Tor_str_N16961	CTTGTCTGAGCGCGGTATCCATACTCTAGAGCATCTCTACGCGGGCTTTATGCGCAATCACCTTAACGGCAGCCAAGTGGAGATCATCGATATTTCACCAATGGGTTGCCGTACAGGTTT
>27_luxS-Vibrio_cholerae_O1_biovar_El_Tor_str_N16961	CTACATGAGCTTGATTGGTGCGCCGACAGAACAGCAAGTGGCACAAGCATGGCTAGCCGCAATGCAAGATGTGTTGAAAGTTGAAAGCCAAGAGCAAATTCCTGAGCTGAATGAGTACCA
>39_luxS-Vibrio_cholerae_O1_biovar_El_Tor_str_N16961	GTGCGGCACTGCGGCGATGCACTCGCTCGAAGAAGCCAAAGCGATTGCGAAAAACGTGATTGCGGCAGGCATCTCGGTTAACCGTAACGATGAGTTGGCGCTGCCCGAATCTATGCTCAA
>40_luxS-Vibrio_cholerae_O1_biovar_El_Tor_str_N16961	GCGGCGATGCACTCGCTCGAAGAAGCCAAAGCGATTGCGAAAAACGTGATTGCGGCAGGCATCTCGGTTAACCGTAACGATGAGTTGGCGCTGCCCGAATCTATGCTCAATGAGCTGAAG
>1_luxS-Vibrio_fischeri_ES114	ATGCCATTGTTAGATAGTTTTACTGTAGATCATACTCGTATGGAAGCACCGGCGGTTCGTGTTGCGAAAACAATGCAAACACCTAAAGGCGATACAATTACTGTATTTGATTTACGCTTT
>3_luxS-Vibrio_fischeri_ES114	TACTGTAGATCATACTCGTATGGAAGCACCGGCGGTTCGTGTTGCGAAAACAATGCAAACACCTAAAGGCGATACAATTACTGTATTTGATTTACGCTTTACGGCACCAAATAAAGATAT
>15_luxS-Vibrio_fischeri_ES114	TCTGTCAGAGAAAGGCATTCATACATTAGAGCATTTATACGCAGGTTTTATGCGTAACCACCTTAATGGCAGCGGTGTTGAAATTATTGATATCTCGCCAATGGGGTGTCGTACTGGCTT
>27_luxS-Vibrio_fischeri_ES114	CTATATGAGCTTGATCGGTACACCAGCTGAGCAAGCGGTTGCTGATGCATGGGTTTCATCAATGGAAGATGTGCTGAAAGTAGAAGCTCAAAATAAAATTCCTGAACTGAATGAGTATCA
>39_luxS-Vibrio_fischeri_ES114	ATGTGGTACTTATGAAATGCATTCACTTGATGAAGCAAAAGCAATCGCAAGCACAGTGCTTGCATCAGGTATCAGCGTAAATAAAAATGATGAACTTGCACTATCTGATTCAATGCTAAA
>40_luxS-Vibrio_fischeri_ES114	TATGAAATGCATTCACTTGATGAAGCAAAAGCAATCGCAAGCACAGTGCTTGCATCAGGTATCAGCGTAAATAAAAATGATGAACTTGCACTATCTGATTCAATGCTAAAAGAATTATCT
>1_luxS-Vibrio_parahaemolyticus_RIMD_2210633	ATGCCTTTACTCGATAGCTTCACCGTAGACCACACTCGCATGAATGCACCAGCAGTGCGTGTCGCGAAAACCATGCAAACTCCAAAAGGAGATACCATTACGGTTTTCGACTTACGCTTC
>3_luxS-Vibrio_parahaemolyticus_RIMD_2210633	CACCGTAGACCACACTCGCATGAATGCACCAGCAGTGCGTGTCGCGAAAACCATGCAAACTCCAAAAGGAGATACCATTACGGTTTTCGACTTACGCTTCACTGCGCCTAACAAAGACAT
>15_luxS-Vibrio_parahaemolyticus_RIMD_2210633	TCTTTCAGAGAAAGGCATTCATACACTAGAGCACTTGTACGCAGGTTTCATGCGCAATCACCTGAATGGTGACAGTGTGGAAATCATTGATATCTCACCGATGGGATGTCGCACTGGTTT
>27_luxS-Vibrio_parahaemolyticus_RIMD_2210633	TTACATGAGTCTCATTGGTACGCCTTCTGAACAGCAAGTTGCAGACGCATGGCTTGCTTCTATGGAAGATGTGCTAAAAGTGGAAAGCCAGAACAAAATCCCTGAGCTAAATGAGTACCA
>39_luxS-Vibrio_parahaemolyticus_RIMD_2210633	GTGTGGTACTGCAGCGATGCATTCTTTAGAAGAAGCACAGCAAATTGCCAAGAACATTCTAGCCGCAGGTGTGTCTGTTAATAAAAACGACGAGTTGGCTTTGCCAGAATCAATGCTAAA
>40_luxS-Vibrio_parahaemolyticus_RIMD_2210633	GCAGCGATGCATTCTTTAGAAGAAGCACAGCAAATTGCCAAGAACATTCTAGCCGCAGGTGTGTCTGTTAATAAAAACGACGAGTTGGCTTTGCCAGAATCAATGCTAAAAGAGCTGCGC
>1_luxS-Vibrio_vulnificus_CMCP6	ATGCCATTATTAGATAGTTTTACCGTTGACCACACTCGCATGCATGCACCCGCGGTGCGTGTGGCAAAAACCATGCAGACGCCAAAAGGCGACACCATTACCGTGTTTGACTTACGTTTC
>3_luxS-Vibrio_vulnificus_CMCP6	TACCGTTGACCACACTCGCATGCATGCACCCGCGGTGCGTGTGGCAAAAACCATGCAGACGCCAAAAGGCGACACCATTACCGTGTTTGACTTACGTTTCACTGCACCTAACAAAGATAT
>15_luxS-Vibrio_vulnificus_CMCP6	TTTGTCAGAGAAAGGCATTCACACTTTGGAGCACCTGTACGCAGGCTTTATGCGTAAGCATCTTAATGGCGCATCGGTTGAGATCATCGATATCTCACCGATGGGTTGTCGTACCGGTTT
>27_luxS-Vibrio_vulnificus_CMCP6	CTACATGAGCTTAATTGGTGCGCCGAGTGAGCAAGACGTGGCATCTGCGTGGACGGCTTCGATGGAAGATGTGTTGAAAGTGGAAAGCCAAAACAAGATCCCTGAGTTGAACGAGTATCA
>39_luxS-Vibrio_vulnificus_CMCP6	GTGCGGTACCGCAGCCATGCACTCGCTAGATGAAGCGAAGCAAATCGCACAAAACATTCTGGCAGCAGGAATTTCGGTGAATAAAAATGATGAACTGGCATTGCCAGAAGCGATGTTGAA
>40_luxS-Vibrio_vulnificus_CMCP6	GCAGCCATGCACTCGCTAGATGAAGCGAAGCAAATCGCACAAAACATTCTGGCAGCAGGAATTTCGGTGAATAAAAATGATGAACTGGCATTGCCAGAAGCGATGTTGAAAGAGCTCAAA
>15_luxS-Vibrio_vulnificus_YJ016	TTTGTCAGAGAAAGGCATTCACACGTTAGAGCACCTGTACGCAGGCTTTATGCGTAAGCATCTTAATGGCGCATCGGTTGAGATCATCGATATCTCACCGATGGGTTGTCGCACCGGTTT
>39_luxS-Vibrio_vulnificus_YJ016	GTGTGGTACCGCGGCCATGCACTCGCTAGATGAAGCGAAGCAAATCGCGCAGAACATTCTGGCAGCAGGAATTTCGGTGAATAAAAACGATGAACTGGCATTGCCAGAAGCGATGTTGAA
>40_luxS-Vibrio_vulnificus_YJ016	GCGGCCATGCACTCGCTAGATGAAGCGAAGCAAATCGCGCAGAACATTCTGGCAGCAGGAATTTCGGTGAATAAAAACGATGAACTGGCATTGCCAGAAGCGATGTTGAAAGAGCTCAAA
>1_mshA-Vibrio_cholerae_O1_biovar_El_Tor_str_N16961	ATGAAAAGACAAGGTGGTTTCACCCTAATCGAATTGGTCGTGGTGATTGTAATTCTCGGTATCTTGGCCGTCACAGCAGCGCCACGTTTCTTAAACCTGCAAGGCGATGCGCGAGAAGCG
>3_mshA-Vibrio_cholerae_O1_biovar_El_Tor_str_N16961	CACCCTAATCGAATTGGTCGTGGTGATTGTAATTCTCGGTATCTTGGCCGTCACAGCAGCGCCACGTTTCTTAAACCTGCAAGGCGATGCGCGAGAAGCGTCTTTAGAAGGTCTTCGAGG
>15_mshA-Vibrio_cholerae_O1_biovar_El_Tor_str_N16961	TGCAGTTGCTGGTGCAATGGGTATCTCATATGGACGAGCTGCAATTAAAGGCATTGAAACGTTAGACTACACAGCATATACAGATGCAAATACACCTGGAACAGTTATTGATGGCATTGC
>27_mshA-Vibrio_cholerae_O1_biovar_El_Tor_str_N16961	CCATAAGTTTGGTTATCCAACGGCAGTAAATGATTCAACAGCAAATCTAGGTGGTATTATGCAAACGCTAGATACTTCGAGTGAGTTTATTGCGTTGCAATCGTCTACAGGAACAAATAG
>39_mshA-Vibrio_cholerae_O1_biovar_El_Tor_str_N16961	TAATCAAGCTAATTTATGGATTGACATAGGCTTCAATGGTTATAACGATCTATGTGTCCGTTATACAGCTGCAACCTCTAATAATCCTGCAACGGTTGCTATGCAGACTGGGGTTGCTGG
>41_mshA-Vibrio_cholerae_O1_biovar_El_Tor_str_N16961	TTGACATAGGCTTCAATGGTTATAACGATCTATGTGTCCGTTATACAGCTGCAACCTCTAATAATCCTGCAACGGTTGCTATGCAGACTGGGGTTGCTGGAACTGCTTGTGGTAAACCAG
>1_mshA-Vibrio_fischeri_ES114	ATGAAAAGACAAGGTGGTTTCACCCTTATCGAGTTAGTGGTTGTTATCGTGATTTTAGGTATTCTTGCAGTAACTGCAGCACCTAAATTCTTAAACCTGCAATCTGATGCGCGTGCATCA
>2_mshA-Vibrio_fischeri_ES114	AAGGTGGTTTCACCCTTATCGAGTTAGTGGTTGTTATCGTGATTTTAGGTATTCTTGCAGTAACTGCAGCACCTAAATTCTTAAACCTGCAATCTGATGCGCGTGCATCATCTCTGCAAG
>14_mshA-Vibrio_fischeri_ES114	GTCTAAAAGGTGCAATGGCTGGTGCAGCTGGTATCGTTTATGGTAAAGCCGCGATTGATGGTAAAGAAACAGCTTCAACAGAAACTGATGTTGATGGTATTGCTACAAAATACGGTTATC
>26_mshA-Vibrio_fischeri_ES114	CAATGGCTAAAGATACAGGTATTGCTGAAGCGGTAGTTGGTCTATCTGAAGACTGGAGCAGTGCTACATCAGGTGCTACAATTTTAGTTGTTGGCTTTAAATCAGATAACGCAACTGCAG
>35_mshA-Vibrio_fischeri_ES114	TTGGCTTTAAATCAGATAACGCAACTGCAGCATCAATTGTTGCAACTAACTGTTTTGTTACATACGGAGAAGCAACAACTGTATCTTCTGGCGTATCAACAATCGTTACTGATACTGGTT
>1_mshA-Vibrio_parahaemolyticus_RIMD_2210633	ATGCGTAAATCATCGGGTCTTAGTGCAATTGAGTTTGTGGTTGTGCTGATTATCTTAGGTGTCGTCGGTTATGTGGTATTACCAAGATTTATCAGCTTTGAACCAGAAACTTATGAAGCC
>12_mshA-Vibrio_parahaemolyticus_RIMD_2210633	TTATGAAGCCAAGTGGGAGCAAACTAAGCAAACCGCTGAGCACGTTTCTGAGACGCTAAGCAACAAAGAAACTTACGATCGAATTGAAGAAGAAATTGGCCGTTCAAAAGGGCAAAATAA
>1_mshA-Vibrio_vulnificus_CMCP6	ATGAAAAGACAAGGCGGTTTCACCCTGATTGAGTTAGTTGTGGTGATTGTAATTCTAGGTATTTTGGCAGTAACTGCGGCTCCGCGTTTTCTAAATCTGCAGGATGATGCGCGTTCATCG
>3_mshA-Vibrio_vulnificus_CMCP6	CACCCTGATTGAGTTAGTTGTGGTGATTGTAATTCTAGGTATTTTGGCAGTAACTGCGGCTCCGCGTTTTCTAAATCTGCAGGATGATGCGCGTTCATCGGCGTTGCAAGGATTGAAAGG
>15_mshA-Vibrio_vulnificus_CMCP6	TGCAATGGCAGGTGCTGCAGGTATTGTATATGGTAAGGCTGCAATTGAAGGTCTTGAAGCGATTTCTTCAGGTCGTTCGATTTCTGGAGCAAATGGGAACAATATCAACCTTGTTTTTGG
>27_mshA-Vibrio_vulnificus_CMCP6	TTATCCTGAAGCCTCAGCTAATGGTATTGGACGCGCAGTTGCTGGTATTGACGAAGATTGGTCAGTGATCTCATCAGGTACTGGAACAATCACGTATGGTTTCGAGAATAATACTGCATG
>34_mshA-Vibrio_vulnificus_CMCP6	TCATCAGGTACTGGAACAATCACGTATGGTTTCGAGAATAATACTGCATGTTTTGTTACTTATGCTATTAACGCAACAGCAGCTACCGCTCAGGAGCCTGCAATCACGGTCACCGAATGT
>1_mshA-Vibrio_vulnificus_YJ016	ATGAAAAGACAAGGCGGTTTCACCCTGATTGAGTTGGTTGTGGTGATTGTAATTCTAGGTATTTTGGCAGTAACTGCGGCTCCGCGTTTTCTAAATCTGCAGGATGATGCGCGAGCTGCA
>7_mshA-Vibrio_vulnificus_YJ016	ATTTTGGCAGTAACTGCGGCTCCGCGTTTTCTAAATCTGCAGGATGATGCGCGAGCTGCATCGCTTCAAGGTCTTAAAGGCGCGATGGAAGGGGCGGCAGGTATTGTTTACGGTCGTGCT
>19_mshA-Vibrio_vulnificus_YJ016	GCTATCGATGGTAAAGAAGGCAGTGCAACTGGTCAGGCTGTATCTGTTGGTAGCGATACTGTGAAACTAACGTGGGGTTATCCAGAAGCATCAACCGATGGTATCGGCAAAGCGGTATCT
>31_mshA-Vibrio_vulnificus_YJ016	GGCCTTTCAACTGATTGGGCTGTAGTTGCTTCAACAGGAACAACTTCAATTTCATACAGCTTCCAAAGTGGTGTGACGGGCGCGACTGCTGACAAATGTTCAGTGACGTACGCACTGAAT
>36_mshA-Vibrio_vulnificus_YJ016	TTCATACAGCTTCCAAAGTGGTGTGACGGGCGCGACTGCTGACAAATGTTCAGTGACGTACGCACTGAATACATCACCAAGTAATGCTCAACCTACTATTACGGTAAAAGCTTGTAATTA
>1_nanH-Vibrio_cholerae_O1_biovar_El_Tor_str_N16961	ATGCGTTTCAAAAACGTAAAGAAAACCGCTTTAATGCTTGCAATGTTCGGTATGGCGACAAGCTCAAACGCCGCACTTTTTGACTATAACGCAACGGGTGACACTGAGTTTGACAGTCCA
>4_nanH-Vibrio_cholerae_O1_biovar_El_Tor_str_N16961	TTAATGCTTGCAATGTTCGGTATGGCGACAAGCTCAAACGCCGCACTTTTTGACTATAACGCAACGGGTGACACTGAGTTTGACAGTCCAGCCAAACAGGGATGGATGCAAGACAACACG
>16_nanH-Vibrio_cholerae_O1_biovar_El_Tor_str_N16961	AATAATGGCAGCGGCGTTTTAACCAATGCAGATGGAATGCCCGCTTGGTTGGTGCAAGGTATTGGAGGGAGAGCTCAATGGACATATTCTCTCTCTACTAATCAACATGCCCAAGCATCA
>28_nanH-Vibrio_cholerae_O1_biovar_El_Tor_str_N16961	AGTTTCGGTTGGCGAATGACGACAGAAATGAAAGTGCTCAGTGGTGGAATGATCACAAACTACTACGCCAACGGCACTCAGCGTGTCTTACCCATCATTTCATTAGATAGCAGTGGTAAC
>40_nanH-Vibrio_cholerae_O1_biovar_El_Tor_str_N16961	TTAGTTGTTGAGTTTGAAGGGCAAACTGGACGCACCGTTTTGGCAACCGGCACAGCAGCAACGGAATATCATAAATTTGAATTGGTATTCCTTCCTGGAAGTAACCCATCCGCTAGCTTT
>52_nanH-Vibrio_cholerae_O1_biovar_El_Tor_str_N16961	TACTTCGATGGCAAACTCATTCGTGACAACATCCAGCCGACTGCATCAAAACAAAATATGATCGTATGGGGGAATGGCTCATCAAATACGGATGGTGTCGCCGCTTATCGTGATATTAAG
>64_nanH-Vibrio_cholerae_O1_biovar_El_Tor_str_N16961	TTTGAAATTCAAGGCGACGTCATCTTCAGAGGCCCAGACCGTATACCGTCCATTGTAGCAAGTAGCGTAACACCAGGGGTGGTAACCGCATTTGCAGAGAAACGTGTGGGGGGAGGAGAT
>76_nanH-Vibrio_cholerae_O1_biovar_El_Tor_str_N16961	CCCGGTGCTCTGAGTAATACCAATGACATAATCACTCGTACCTCACGAGATGGCGGTATAACTTGGGATACCGAGCTCAACCTCACTGAGCAAATCAATGTCAGTGATGAGTTTGATTTC
>88_nanH-Vibrio_cholerae_O1_biovar_El_Tor_str_N16961	TCCGATCCTCGGCCTATCTATGATCCTTCCTCCAATACGGTTCTTGTCTCTTATGCTCGATGGCCGACCGATGCCGCTCAAAACGGAGATCGAATAAAACCATGGATGCCAAACGGTATT
>100_nanH-Vibrio_cholerae_O1_biovar_El_Tor_str_N16961	TTTTACAGCGTCTATGATGTTGCATCAGGGAACTGGCAAGCGCCTATCGATGTTACCGATCAGGTGAAAGAACGCAGTTTCCAAATCGCTGGTTGGGGTGGTTCAGAGCTGTATCGCCGA
>112_nanH-Vibrio_cholerae_O1_biovar_El_Tor_str_N16961	AATACCAGCCTAAATAGCCAGCAAGACTGGCAATCAAACGCTAAGATCCGAATTGTTGATGGTGCAGCGAACCAGATACAAGTTGCCGATGGTAGCCGAAAATATGTTGTCACACTGAGT
>124_nanH-Vibrio_cholerae_O1_biovar_El_Tor_str_N16961	ATTGATGAATCAGGTGGTCTAGTCGCTAATCTAAACGGTGTTAGTGCTCCGATTATCCTGCAATCTGAACACGCAAAGGTACACTCTTTCCATGACTACGAACTTCAATATTCGGCGTTA
>136_nanH-Vibrio_cholerae_O1_biovar_El_Tor_str_N16961	AACCACACCACAACGTTATTCGTGGATGGTCAGCAAATCACAACTTGGGCTGGCGAAGTATCGCAGGAGAACAACATTCAGTTTGGTAATGCGGATGCCCAAATTGACGGCAGACTGCAT
>148_nanH-Vibrio_cholerae_O1_biovar_El_Tor_str_N16961	GTGCAAAAAATTGTTCTCACACAGCAAGGCCATAACCTCGTGGAGTTTGATGCTTTCTATTTAGCACAGCAAACCCCTGAAGTAGAGAAAGACCTTGAAAAGCTTGGTTGGACAAAAATT
>160_nanH-Vibrio_cholerae_O1_biovar_El_Tor_str_N16961	AAAACGGGCAACACCATGAGTTTGTATGGAAATGCCAGTGTCAACCCAGGACCGGGTCATGGCATCACCCTTACTCGACAACAAAATATCAGTGGCAGCCAAAACGGCCGCTTGATCTAC
>172_nanH-Vibrio_cholerae_O1_biovar_El_Tor_str_N16961	CCAGCGATTGTGCTTGATCGTTTCTTCTTGAACGTCATGTCTATTTACAGTGATGATGGCGGTTCAAACTGGCAAACCGGTTCAACACTCCCTATCCCCTTTCGCTGGAAGAGTTCGAGT
>184_nanH-Vibrio_cholerae_O1_biovar_El_Tor_str_N16961	ATCCTAGAAACTCTCGAACCTAGTGAAGCTGATATGGTTGAACTCCAAAACGGTGATCTACTCCTTACTGCACGCCTTGATTTTAACCAAATCGTTAATGGTGTGAACTATAGCCCACGC
>196_nanH-Vibrio_cholerae_O1_biovar_El_Tor_str_N16961	CAGCAATTTTTGAGTAAAGATGGTGGAATCACGTGGAGCCTACTTGAGGCTAACAACGCTAACGTCTTTAGCAATATCAGTACTGGTACCGTTGATGCTTCTATTACTCGGTTCGAGCAA
>208_nanH-Vibrio_cholerae_O1_biovar_El_Tor_str_N16961	AGTGACGGTAGCCATTTCTTACTCTTTACTAACCCACAAGGAAACCCTGCGGGGACAAATGGCAGGCAAAATCTAGGCTTATGGTTTAGCTTCGATGAAGGGGTGACATGGAAAGGACCA
>220_nanH-Vibrio_cholerae_O1_biovar_El_Tor_str_N16961	ATTCAACTTGTTAATGGTGCATCGGCATATTCTGATATTTATCAATTGGATTCGGAAAATGCGATTGTCATTGTTGAAACGGATAATTCAAATATGCGAATTCTTCGTATGCCTATCACA
>223_nanH-Vibrio_cholerae_O1_biovar_El_Tor_str_N16961	TCTGATATTTATCAATTGGATTCGGAAAATGCGATTGTCATTGTTGAAACGGATAATTCAAATATGCGAATTCTTCGTATGCCTATCACATTGCTAAAACAGAAGCTGACCTTATCGCAA
>1_ompK-Vibrio_alginolyticus_40B	TTAGAACTTGTAAGTTACAGCAAGGTAGTGGCCAAAGCCAGTTGACTTGAACCCATCAGTATCTTTGATACCGTACACGTCTTTGTAACCTTTTAGACCGTAACCCACTGCGAAGCGGTC
>5_ompK-Vibrio_alginolyticus_40B	GTTGACTTGAACCCATCAGTATCTTTGATACCGTACACGTCTTTGTAACCTTTTAGACCGTAACCCACTGCGAAGCGGTCTGAGTGCCAGTAGATACCGTTGAACATTGCACCACCGTTT
>17_ompK-Vibrio_alginolyticus_40B	GACGCGGTTGAACCAAACTTGTTACCAGCATCATCATCCATACCGAATTGGTAATCGATGTAGCCTTGGTAAGAGATGAATGAACCGTTCTCGAAGAAGTAGAATGGTTTGAACCAGTTA
>29_ompK-Vibrio_alginolyticus_40B	GTCGAGATTTGGAAACCGTTCCAATCCTTTTTGTTGCCGTCGTAAGTGCCGTATAGGTTAACACCAACTTTACCAAACCAAGGAACCATTACGTCAGAACCTAGACCGATTTTTTGAGAG
>41_ompK-Vibrio_alginolyticus_40B	TTAACACCAGAGTTACCACCCCACTCGATTAGAGTTGCAACGTATAGCTCTTGAACTGGACCGAAAGATAGGTCTTTACCAGTTACCGCATCTAGAGACATACGTGGAGCGAATTTCATA
>53_ompK-Vibrio_alginolyticus_40B	AAGATCTTCTCTGCGCCAGCTTTGTCGCTACCTGGATCAGAAGTTAGGTTGAATACATCAACGTAGCCGTAAAGGTCGAAGATACCAGAGCGGCCGCCGAATTCCATTTCTAGGTAGTCG
>65_ompK-Vibrio_alginolyticus_40B	TGTGAAGATTCACCTGGAAGTTCGTCAAATGCACCCATTAGGTTAAATTGCATCCACTTGTAATCGTTTTTGTGAATATCGCCGTCAGAGTAATCTGCCGCCATAACTGGAGCTGAAGTA
>68_ompK-Vibrio_alginolyticus_40B	GCACCCATTAGGTTAAATTGCATCCACTTGTAATCGTTTTTGTGAATATCGCCGTCAGAGTAATCTGCCGCCATAACTGGAGCTGAAGTAGCCGCTAGAAGGCTAAGAGCTAAAAGTGAT
>1_ompK-Vibrio_alginolyticus_ATCC_17749	ATGCGTAAATCACTTTTAGCTCTTAGCCTTCTAGCGGCTACTTCAGCTCCAGTTATGGCGGCAGATTACTCTGACGGCGATATTCACAAAAACGATTACAAGTGGATGCAATTTAACCTA
>4_ompK-Vibrio_alginolyticus_ATCC_17749	CTAGCGGCTACTTCAGCTCCAGTTATGGCGGCAGATTACTCTGACGGCGATATTCACAAAAACGATTACAAGTGGATGCAATTTAACCTAATGGGTGCATTTGACGAACTTCCAGGTGAG
>16_ompK-Vibrio_alginolyticus_ATCC_17749	TCTTCACACGACTACCTAGAAATGGAATTCGGCGGCCGCTCTGGTATCTTCGACCTTTACGGCTACGTTGATGTATTCAACCTAACTTCTGATCCAGGTAGCGACAAAGCTGGCGCAGAG
>28_ompK-Vibrio_alginolyticus_ATCC_17749	AAGATCTTTATGAAATTCGCTCCACGTATGTCTCTAGATGCGGTAACTGGTAAAGACCTATCTTTCGGTCCAGTTCAAGAGCTATACGTTGCAACTCTAATCGAGTGGGGTGGTAACTCT
>40_ompK-Vibrio_alginolyticus_ATCC_17749	GGTGTTAACTCTCAAAAAATCGGTCTAGGTTCTGACGTAATGGTTCCTTGGTTTGGTAAAGTTGGTGTTAACCTATACGGCACTTACGACGGCAACAAAAAGGATTGGAACGGTTTCCAA
>52_ompK-Vibrio_alginolyticus_ATCC_17749	ATCTCGACTAACTGGTTCAAACCATTCTACTTCTTCGAGAACGGTTCATTCATTTCTTACCAAGGCTACATCGATTACCAATTCGGTATGGATGATGATGCTGGTAACAAGTTTGGTTCA
>64_ompK-Vibrio_alginolyticus_ATCC_17749	ACCGCGTCAAACGGTGGTGCAATGTTCAACGGTATCTACTGGCACTCAGACCGCTTCGCAGTGGGTTACGGTCTAAAAGGTTACAAAGACGTGTACGGTATCAAAGATACTGATGGGTTC
>68_ompK-Vibrio_alginolyticus_ATCC_17749	GGCACTCAGACCGCTTCGCAGTGGGTTACGGTCTAAAAGGTTACAAAGACGTGTACGGTATCAAAGATACTGATGGGTTCAAGTCAACTGGCTTTGGCCACTACCTTGCTGTAACTTACA
>1_ompU-Vibrio_cholerae_O1_biovar_El_Tor_str_N16961	TTAGAAGTCGTAACGTAGACCGATAGCCAGTTCGTCTTCTGATGCTACTTTACCAACTTTGTCTGAATCTAGCAGATTGAACTGGTAAGAGATGTAAGAGCGGAAGTTTGGCTTGAAGTA
>10_ompU-Vibrio_cholerae_O1_biovar_El_Tor_str_N16961	GATGTAAGAGCGGAAGTTTGGCTTGAAGTAGTAAGTTGCGTCGATAGCAAAATTATCTGCTGAAGTTTCTTTCGCTGTTTCTGCATTGTTGTATGTCGCAGTAAACGCAGCTTGACCTAG
>22_ompU-Vibrio_cholerae_O1_biovar_El_Tor_str_N16961	TTTGTAACCAGCAGCTAGCTCGTAGCCAGTGTAGTCAACGTCTTTCGCTAGCTCACCGTCAGTGAACAGTCCTGCGAAGTACAGGTTTTCCATGCGGTAAGAAGCGGCTAGCATGTATTC
>34_ompU-Vibrio_cholerae_O1_biovar_El_Tor_str_N16961	GTTTTGATCGTCTTGATCTGCGTAGCCAGCACCTACGTTAAAGCCAGTGTCACCGAAAGTGTAGATAGCAGACAGAGAGTAACCATCTTCACCGTTGTCAGAGTACTTGGCAGCGTTTGT
>46_ompU-Vibrio_cholerae_O1_biovar_El_Tor_str_N16961	TTCAGTTACAACATTACCCATTGCGTCAACAGCGTTACGGTCAGCAAAACGGTAGCTTGCTTTTACGCCTAGGTCACCAAATTGGCCTTTGTAAGCCAGCATGTTGTCAACACGGTCTGC
>58_ompU-Vibrio_cholerae_O1_biovar_El_Tor_str_N16961	TACAGCAATTTTTTCTGCGGCTGTGTTACCGTGGTAAGACATGATATCGGTGAAGTCAGTGATTACGCCCAATGCGCCATCGTTTTTACCGTAAGTCACTTCACCGTAAGTGCCACCGAT
>70_ompU-Vibrio_cholerae_O1_biovar_El_Tor_str_N16961	ACCAGCGTAGGTATAACGGTTGTCTAGGCTGTTGTTAGACGCGTTTTTACCTTGATCATTAGTAGTAAACTCGCCTTCGTAGAAACCAACACCGTATAGGCTGTCATTGATTTCTGCTTT
>82_ompU-Vibrio_cholerae_O1_biovar_El_Tor_str_N16961	ACCCAAGAAGTTTAGACGTACGCGAGAGTTGTCTTGTGCCTTACCATCTTTCAGAGATAGGCGAGCTTCAGCACGGCCACCAACTTCTAGAGAAGTACCTTTCGCGCTGTAAACGGTTGA
>94_ompU-Vibrio_cholerae_O1_biovar_El_Tor_str_N16961	ACCTGCTTTGTCACCGCTTTGGTTGATTCCGTCAGCGTAAGCGCCAGTAGCCACTGCAGCAGCTGATACAGCAAGAGCAATCAGAGTCTTGTTCATCTTATTAAGTCCTAATTTATTGTC
>1_ompW-Vibrio_cholerae_O1_biovar_classical_str_O395	TTAGAACTTATAACCACCCGCGATCATAAATACCCAAGGATTGATTTCAACATCCGTGGATTTGGCATCTGCACCTGCTTTGTAGGTTGCCGTTGTTTCAATATTGGCATACCACACAGA
>3_ompW-Vibrio_cholerae_O1_biovar_classical_str_O395	CGATCATAAATACCCAAGGATTGATTTCAACATCCGTGGATTTGGCATCTGCACCTGCTTTGTAGGTTGCCGTTGTTTCAATATTGGCATACCACACAGAAGCGTTGAGGAACCAGCTAT
>15_ompW-Vibrio_cholerae_O1_biovar_classical_str_O395	CATTGAGCATATAATCAAAGCCAACGTTAGCAGCAAGTCCCCATGAGTCGTCCAGTTTTAAATCACTCAATGCATTATTAGTACCCGTACTATTAAAGCTTTCATCAAAGAAAGTGGTGT
>27_ompW-Vibrio_cholerae_O1_biovar_classical_str_O395	AATTCAAACCCGCACCAACATATGGACGGAAAGTCGAATTAGCTTCACCAAAGTAGTATTGGACCATAAAGGTAGGTGGCAAATGTTTTGTTTCACCAATATCACCAAGGCTACCTAACT
>39_ompW-Vibrio_cholerae_O1_biovar_classical_str_O395	CACCACCAGAGGTAGAAATCTTATGTGAAAATGGCGTAGCAGCGAGGACTTCAAAACTGATGTTGTCAGTAAACATATAGCCAAGCGTTAACCCTAACTGGGTATTGCTATTAACTGCCA
>51_ompW-Vibrio_cholerae_O1_biovar_classical_str_O395	ACTCACTTTGAGTGTTTAACACTTTATCGCTACTGTCATTAGGTACTACCGAGGCAATACCCGCGCGCACAATAAAGTCACCTTCTTGGTGAGCAAATACAGGAGCGGAGCTTAGGGCTG
>54_ompW-Vibrio_cholerae_O1_biovar_classical_str_O395	TACTGTCATTAGGTACTACCGAGGCAATACCCGCGCGCACAATAAAGTCACCTTCTTGGTGAGCAAATACAGGAGCGGAGCTTAGGGCTGCAAGTACGGCTAGGCCGCAAATGGTTTGTT
>15_ompW-Vibrio_cholerae_O1_biovar_El_Tor_str_N16961	CATTGAGCATATAATCAAAGCCAACGTTAGCAGCAAGTCCCCATGAGTCGTCAAGTTTTAAATCACTCAATCCAGCATTAGTACCCGTACCATTAAAGCTTTCATCAAAGAAAGTGGTGT
>39_ompW-Vibrio_cholerae_O1_biovar_El_Tor_str_N16961	CACCACCAGAGGTAGAAATCTTATGTGAAAATGGCGTAGCAGCGAGGACTTCAAAACTGATGTTGTCAGTAAACATATAGCCAAGCGTTAACCCTAACTGGGTATTACTATTAACTGCCA
>1_ompW-Vibrio_cholerae_RFB16	ATGAAACAAACCATTTGCGGCCTAGCCGTACTTGCAGCCCTAAGCTCCGCTCCTGTATTTGCTCACCAAGAAGGTGACTTTATTGTGCGCGCGGGTATTGCCTCGGTAGTACCTAATGAC
>4_ompW-Vibrio_cholerae_RFB16	CTTGCAGCCCTAAGCTCCGCTCCTGTATTTGCTCACCAAGAAGGTGACTTTATTGTGCGCGCGGGTATTGCCTCGGTAGTACCTAATGACAGTAGCGATAAAGTGTTAAACACTCAAAGT
>16_ompW-Vibrio_cholerae_RFB16	GAGTTGGCAGTTAATAGCAATACCCAGTTAGGGTTAACGCTTGGCTATATGTTTACTGACAACATCAGTTTTGAAGTCCTTGCTGCTACGCCATTTTCACATAAGATTTCTACCTCTGGT
>28_ompW-Vibrio_cholerae_RFB16	GGTGAGTTAGGTAGCCTTGGTGATATTGGTGAAACAAAACATTTGCCACCTACCTTTATGGTCCAATACTACTTTGGTGAAGCTAATTCGACTTTCCGTCCATATGTTGGTGCGGGTTTG
>40_ompW-Vibrio_cholerae_RFB16	AATTACACCACTTTCTTTGATGAAAGCTTTAATAGTACGGGTACTAATAATGCATTGAGTGATTTAAAACTGGACGACTCATGGGGACTTGCTGCTAACGTTGGCTTTGATTATATGCTC
>52_ompW-Vibrio_cholerae_RFB16	AATGATAGCTGGTTCCTCAACGCTTCTGTGTGGTATGCCAATATTGAAACAACGGCAACCTACAAAGCAGGTGCAGATGCCAAATCCACGGATGTTGAAATCAATCCTTGGGTATTTATG
>54_ompW-Vibrio_cholerae_RFB16	CGCTTCTGTGTGGTATGCCAATATTGAAACAACGGCAACCTACAAAGCAGGTGCAGATGCCAAATCCACGGATGTTGAAATCAATCCTTGGGTATTTATGATCGCGGGTGGTTATAAGTT
>1_orf8-Vibrio_parahaemolyticus_RIMD_2210633	ATGAAGGGATTAGATATGAAATACGTCTTTAGAGGGAAAAGTTATACGACATTGACATCATGTTACCGAGACAATACAGATCAAGTAACTGTTGGTATAGGAACTGTAAGAACACGATTG
>2_orf8-Vibrio_parahaemolyticus_RIMD_2210633	TAGATATGAAATACGTCTTTAGAGGGAAAAGTTATACGACATTGACATCATGTTACCGAGACAATACAGATCAAGTAACTGTTGGTATAGGAACTGTAAGAACACGATTGAAAAACGGTT
>14_orf8-Vibrio_parahaemolyticus_RIMD_2210633	GGAGTTTAAATAAAGCTCTGTTGCACCCTAAACAAAAAACAATAAAAACAAAGTTAGGTTCGCATACAGTTGAGGGGAAAGTATACGAAAATTTGCCAAGTATTGCTGAAGAGTACGGCA
>26_orf8-Vibrio_parahaemolyticus_RIMD_2210633	TGACTTTAAATACAATTTATAAGCGATATTCTAGAGGCTGTCGTGGGGATGATCTTGTACCTCTAAAAAAGAGAAAGTCTTATGTGGCTCCTGATGATGAAGCTAATTTCCGCTTTTATG
>38_orf8-Vibrio_parahaemolyticus_RIMD_2210633	CTAACGGAGTTGGATATAAAAGTGCTGCAGATGCATGCAGAAAGCTGAATGTAAAATATGGAACTTATAGGCTTCACATGTCCAATGGTTTTACAGTCGAACAAGCTTTAGGTATCGAGA
>50_orf8-Vibrio_parahaemolyticus_RIMD_2210633	AGGTACAAGACGGAAGAAAGGTTAGAGGAACCAAGTTTAATGTCGATGGAAAGGAGTACACGATAAATGAGCTGTCTATCTTACATAATGTACCGGAAGCTACAATTAGGGATCGTTTAA
>62_orf8-Vibrio_parahaemolyticus_RIMD_2210633	GTCGAGGGGCTACAATTATACAGTCAATAGGATTGGACGAAATACCAAAAGGGACTTTAAAGAAACAACGAGACGTTGCTAAAAATAAGAGAAAACCGATACGTTTAACCGTTAATGGAA
>74_orf8-Vibrio_parahaemolyticus_RIMD_2210633	AGTTGTATACAAGCTATAAAGCTCTAGCTGATGCTTATGGCTTACCTCAGTACACAGTTCGCCAGAGAATCGTGGTCTATGGTTACTCACCTGAGGACGCAGTTACGCTTGATGGAAAAA
>86_orf8-Vibrio_parahaemolyticus_RIMD_2210633	GTAAGCCATTAACAGTTGAAGGCGTTGACTTTAGTAGTAAGGCTGCTGCAGCTGAGGCTTACGGGCTCACTCCTGCTGTACTTTTAGCTCGGTTAGCTGGCGGTTCTACAATTGAACAAG
>98_orf8-Vibrio_parahaemolyticus_RIMD_2210633	CATTAGGTATTGAAGATAAAGAAACATCAAGAACAATAACTTATGAAGGCGAAATGTATAACTCTTTGAAAGATTTAGCTGATAAAAAAGGTATTTCCGTCGGTACGCTTAGGTCAAGAG
>110_orf8-Vibrio_parahaemolyticus_RIMD_2210633	TACAATCAGGATTATCGCTAGAAGAAGCAATTAAAGCAGGAAACCGAATTATAAATTCAGGTAGGTATAACTTAACTATTCTACAAAGGGACAATGCGTTAGCAAACAAACCTGCTTGGT
>122_orf8-Vibrio_parahaemolyticus_RIMD_2210633	TGTATTTTGTTCGCATTCATATAGAAAACAAAGAGCGCTTCAAAGTGGGGATTACAACTCAAACTGTAGATAAACGTTTGAAACAAGAAGCTTACGAATTTCAAACGATTAAAGTTGTTG
>134_orf8-Vibrio_parahaemolyticus_RIMD_2210633	ATGGTACTTTGTTAGACTGTTTTTTATTAGAGCAAGAAATTATCGACCTTTTATTTGATAAGCGTGATCTTGAAGTAACCTCCGATATGTTAGATGGCTATTCTGAAATATTTATTCTTA
>138_orf8-Vibrio_parahaemolyticus_RIMD_2210633	TATCGACCTTTTATTTGATAAGCGTGATCTTGAAGTAACCTCCGATATGTTAGATGGCTATTCTGAAATATTTATTCTTAATGAAAGTGATATAGAAATAGTAAATGAAATATTAGATAT
>1_pilA-Vibrio_cholerae_O1_biovar_El_Tor_str_N16961	ATGAAAGCGTATAAAAACAAACAACAGAAAGGTTTTACCTTAATTGAATTGATGATTGTGGTGGCAGTGATTGGTGTGTTGGCAGCGATTGCAATTCCTCAATATCAAAATTATGTAAAA
>7_pilA-Vibrio_cholerae_O1_biovar_El_Tor_str_N16961	GTGGCAGTGATTGGTGTGTTGGCAGCGATTGCAATTCCTCAATATCAAAATTATGTAAAAAAATCAGCTATTGGGGTTGGCTTAGCAAACATCACAGCACTGAAAACTAATATTGAAGAT
>19_pilA-Vibrio_cholerae_O1_biovar_El_Tor_str_N16961	TATATTGCGACAGAAGGCTCTTTTCCTGCAACAACTGCAGGTACGGCCGCAGGATTTACACGCTTAGGTACTGTTGAAGACATGGGTGACGGTAAGATTGTAATTGCCCCAACAGCATCA
>31_pilA-Vibrio_cholerae_O1_biovar_El_Tor_str_N16961	GGTGCATTAGGAGGTACAATAAAATACACATTCGATGCTGGTGTAGTATCTAGTTCAAAAATCCAATTAGCAAGAGATGCCAATGGATTATGGACTTGTAGTACCACCGTTACTAGTGAA
>35_pilA-Vibrio_cholerae_O1_biovar_El_Tor_str_N16961	GTGTAGTATCTAGTTCAAAAATCCAATTAGCAAGAGATGCCAATGGATTATGGACTTGTAGTACCACCGTTACTAGTGAAATAGCACCAAAAGGCTGTACTGCAGGTGCAACAATTAACT
>1_pilA-Vibrio_fischeri_ES114	ATGAAAAAGCGTCAAGGACAGAAAGGTTTTACCCTAATTGAATTAATGATTGTAGTTGCCGTAATTGGTGTGTTATCAGCAATTGCGATTCCTAAATATCAAGAGTTTGCTAAAAAAGGA
>5_pilA-Vibrio_fischeri_ES114	AATTAATGATTGTAGTTGCCGTAATTGGTGTGTTATCAGCAATTGCGATTCCTAAATATCAAGAGTTTGCTAAAAAAGGAGCTGTCGCTTCTGGTATTGCAACTCTTTCGGCACTAAAAA
>17_pilA-Vibrio_fischeri_ES114	CAAATGTCGAAGACCATATGGCTACCAACGGCTCTTTTCCTGCCAATATTACTGACATTGGAGCTATTGATTCTAGCATTGGTGTAGTCGCTTTTGATGGAACTGTAAGTAATGGAATTA
>29_pilA-Vibrio_fischeri_ES114	AAATAACGTTCAATGATGGGGCAGTGAGTGGCTCAACAGTGACCATATCTCGTCAAGACACTGGAAAATGGGATTGTCAATATTCTGTAAGTGATTTAAATATCCCAGGCTGTCAAGGCC
>1_pilA-Vibrio_parahaemolyticus_RIMD_2210633	ATGAAACACAGTAAACAGAAAAAACAACAGGGTTTCACTCTGATTGAGTTAATGATTGTGGTAGCGATTATCGGCGTTTTGGCTGCAGCTGCTATCCCTGCTTATCAAAATTATGTGACT
>4_pilA-Vibrio_parahaemolyticus_RIMD_2210633	GGTTTCACTCTGATTGAGTTAATGATTGTGGTAGCGATTATCGGCGTTTTGGCTGCAGCTGCTATCCCTGCTTATCAAAATTATGTGACTCGCTCTGAAGTTACATCAGGGTTAGCAACC
>16_pilA-Vibrio_parahaemolyticus_RIMD_2210633	GTTAAAGCTCTGATCACACCGGCTGAGCTGCATTACCAAGAAAATGGTATCGCGGCGGCTGCAACATTAGCCCAATTGGGAGTTGATGTTGCAGCTAATGACTTAGGAGCTATTGATTCT
>28_pilA-Vibrio_parahaemolyticus_RIMD_2210633	GCCCTTGCAGGTGGTAGTCCAACTCTGACATTTACCTTCGATGCAGACAGTTCTATCGACGGTGGGATACTAACGTTCACAAGAGACGCTGCAACTGGTTGGTCATGTTTACCTACTGCA
>31_pilA-Vibrio_parahaemolyticus_RIMD_2210633	TTTACCTTCGATGCAGACAGTTCTATCGACGGTGGGATACTAACGTTCACAAGAGACGCTGCAACTGGTTGGTCATGTTTACCTACTGCACCAGCAATTGCAGTCGATGGTTGCAGTTAA
>1_pilA-Vibrio_vulnificus_CMCP6	ATGAAGAAATTGAACAAAACCAAGAAACAACAAGGTTTTACCTTGATTGAGTTAATGATAGTGGTGGCGATTATTGGTGTATTGGCTGCTGTTGCTATTCCAGCGTATCAGAATTACGTT
>9_pilA-Vibrio_vulnificus_CMCP6	ATTGGCTGCTGTTGCTATTCCAGCGTATCAGAATTACGTTCAAAAAACTGAAGTTGCATCGGCATCAGCAACAGTAAGAGGATTACTAACAAACATTGATATGTATCAGCAAGAAAATGG
>21_pilA-Vibrio_vulnificus_CMCP6	CGGAACTTTTCCAAACAATGCCAATTTAGTTGGCGGCACTTCAACAATGAATGCTCTTGGTACCATAACACTGTTGCCAGTTGGTACTAGTGGTGGAACAGCAACTTTTGCCTTTACCGA
>33_pilA-Vibrio_vulnificus_CMCP6	AGGTACACTCAAAGGCAAAACTGCCTCAGTCCAGTACTCGAAAAACAACACTACTGGTTGGAGCTGTGCGACAAAAAATGTACCTGCAGATTCTCGTCCAAATAGTTGTACTGCCACTTA
>1_pilA-Vibrio_vulnificus_YJ016	ATGAAGAAATTGAACAAAACCAAGAAACAACAAGGTTTTACCTTGATTGAATTAATGATAGTGGTGGGTATAATCGGTATTTTGAGCGCTCTCGCTGTGCCTGCATATAAAAGCTATGTC
>13_pilA-Vibrio_vulnificus_YJ016	ATTAAAACTGAAGCCAATACGGCGGTAGGTATCCCAAGAACACTTTTATCCAATATTGATCTATACATACAAGAAAAAGGAGCATTTCCAGAAACCGCAAACATTGCAGATGTCGGTGGA
>25_pilA-Vibrio_vulnificus_YJ016	GCAACGGATATGAGTGCTCTTGGAGGCTTAGCACTAACCAAAGATGGAACTACAGCAACAAACGGAACGCTTATTTTCACAATTAGTAATGGACAAGCCTCACTAAATAACAAAAAAATA
>37_pilA-Vibrio_vulnificus_YJ016	ACTTATACAAGAACAGGTGGTGGCTGGAAATGTACACACGACATTCCGACAACACTGCTAACGGAAGAGTTAAAGAGTTGCAAAGCTACCACAGCGCAACAACAAACTCCATCATCATAA
>1_pirA-Vibrio_parahaemolyticus_str_3HP	ATGAGTAACAATATAAAACATGAAACTGACTATTCTCACGATTGGACTGTCGAACCAAACGGAGGCGTCACAGAAGTAGACAGCAAACATACACCTATCATCCCGGAAGTCGGTCGTAGT
>5_pirA-Vibrio_parahaemolyticus_str_3HP	ATTGGACTGTCGAACCAAACGGAGGCGTCACAGAAGTAGACAGCAAACATACACCTATCATCCCGGAAGTCGGTCGTAGTGTAGACATTGAGAATACGGGACGTGGGGAGCTTACCATTC
>17_pirA-Vibrio_parahaemolyticus_str_3HP	AATACCAATGGGGTGCGCCATTTATGGCTGGCGGCTGGAAAGTGGCTAAATCACATGTGGTACAACGTGATGAAACTTACCATTTACAACGCCCTGATAATGCATTCTATCATCAGCGTA
>22_pirA-Vibrio_parahaemolyticus_str_3HP	TCACATGTGGTACAACGTGATGAAACTTACCATTTACAACGCCCTGATAATGCATTCTATCATCAGCGTATTGTTGTAATTAACAATGGCGCTAGTCGTGGTTTCTGTACAATCTATTAC
>1_rfbV-O1-Vibrio_cholerae_O1_biovar_El_Tor_str_N16961	TCAACAGACATTTCCGAAGAGTTCACTATACAGTTTAGTATAGCTTTGTGCATAGCGATGTGCTGTGAATTCCTGTTCAAAACGTTTGCGAGCATTAATACCTAATTTTTCACAAAGTTT
>4_rfbV-O1-Vibrio_cholerae_O1_biovar_El_Tor_str_N16961	CAGTTTAGTATAGCTTTGTGCATAGCGATGTGCTGTGAATTCCTGTTCAAAACGTTTGCGAGCATTAATACCTAATTTTTCACAAAGTTTTGTATCATGTTCTATTTTTAACATTGCATC
>16_rfbV-O1-Vibrio_cholerae_O1_biovar_El_Tor_str_N16961	GGAAAAGCTTTGACTGTCAGCTGGCGGAACAACTAACCCTGTTTCGCCATTGATGTTCACATAAGATGAACCTGTGCCAATATCACTACTAATAATGGCTTTACAGTACATTTGTGCTTC
>28_rfbV-O1-Vibrio_cholerae_O1_biovar_El_Tor_str_N16961	GATAAGTGATATACCAAAAGCTTCTGAGCGTAGGTGAGATGGGAAAACAAAAGCTTTAGAAAGTAAATGTAATATGACTTTGTCTTCCTCAGAAATGAATCCTACTAGCTTAACGTTTTC
>40_rfbV-O1-Vibrio_cholerae_O1_biovar_El_Tor_str_N16961	AAGATTGTGTTTGGCAATATAAGACTCTAGTTTTACTCTTTCCGGACCGTCACCAGCAATTATAACAGGTAGCTGGTTGATTTTTGCTGCTTCAAGTAAGAAATCTAGACCCTTGTAGTA
>52_rfbV-O1-Vibrio_cholerae_O1_biovar_El_Tor_str_N16961	CCGTAATACGCCAACAAATAAGAAAAAACCTTCCCCTACTTTTTCTCGCCATTTATTAATATTATCGTTTGATGGGATAGGATAAGTATTCTCATCAACGGCAAGTGGAATTATTTTTAC
>64_rfbV-O1-Vibrio_cholerae_O1_biovar_El_Tor_str_N16961	CTTATTTTTATGCCTTAACAAATTCTCGCTTGTGTGTGCATATTGTGGTGATGTTGCCACAAGGATATTTGCTTGATTTAAAAAATGACTCTCAAGTGGTTGATATAATTTCTTTAAGCA
>76_rfbV-O1-Vibrio_cholerae_O1_biovar_El_Tor_str_N16961	CTTTTGACGAATAATATCGGAATGATACGTTACAATACTTGGATTCGATGAGCCAAATAAAGAGAGAAAGTCTCCGGTTGGCCATGGATAATGGTAATGGATTATGTCAGCCCATTTTGA
>88_rfbV-O1-Vibrio_cholerae_O1_biovar_El_Tor_str_N16961	AAGTTTCTTGAATTGTCTAATTAGCTTCCACGAGAATCCATTTGAAGAGATTTCAATCGATTTTTTTACTGAGATTATTTCTGTTCCTTCACAATAATAAGAAGAAGTTTGATTATCAGA
>100_rfbV-O1-Vibrio_cholerae_O1_biovar_El_Tor_str_N16961	TAATGTAAGTATTTTAGTTTCTATTCCTAACGGTTTTGTTCCCGATGCTATAAATCGAATAACTTGCTCAACACCGCCTTTTGTTTCAGGATAACAGGTTCTATATACATGCAATACTTT
>112_rfbV-O1-Vibrio_cholerae_O1_biovar_El_Tor_str_N16961	CATTTTATTCTCATTTTTGTGGCGAATAACCCGTAGGTGCATCAAGTAAAATTCGCTTAATACATTCAACATCAAAGTTATGACAGCATACATCAAGTTCCGTGAGTAGGTCTTCCATGG
>1_rstR-Vibrio_cholerae_O1_biovar_classical_str_O395	ATGTTTAGTTCAAAAATTAGGGATTTAAGAGTTGAGAGAGATCTAAACCAAGAAGAAGTAGCAAATGGTATCGGCGTTGGAAAAAATACCTATTTAGCTTATGAAAAAGGCACACAATCA
>2_rstR-Vibrio_cholerae_O1_biovar_classical_str_O395	CAAAAATTAGGGATTTAAGAGTTGAGAGAGATCTAAACCAAGAAGAAGTAGCAAATGGTATCGGCGTTGGAAAAAATACCTATTTAGCTTATGAAAAAGGCACACAATCACCAAAACTGG
>14_rstR-Vibrio_cholerae_O1_biovar_classical_str_O395	AAACTGTAGAAAAATTAGCAAAATTCTATGGTGTACCAATAGCTGAACTTGTCAGCGATAGCGAAACAAACATTGACGAAAAGCTGAAATCGAAAATCCGAATGATTGAATCACTTGATG
>22_rstR-Vibrio_cholerae_O1_biovar_classical_str_O395	AAGCTGAAATCGAAAATCCGAATGATTGAATCACTTGATGAACCAGAAAAAGAGTCATTATTCATTTTGATGGAGGCTTTGCTGATGAGAAGTAAGAGTCGAGAAATACAAAAAGAATTT
>1_rstR-Vibrio_cholerae_O1_biovar_El_Tor_str_N16961	CTAAGCACCATGATTTAAGATGCTCTTGGTAGAATGTCTTATCAGCATACTTTCTAAAACCATGCTTATTGCTTTTTGCTCTTCTTCATCTAACTGTTGGATTTTTTTTAACCTGAGCAT
>7_rstR-Vibrio_cholerae_O1_biovar_El_Tor_str_N16961	CATGCTTATTGCTTTTTGCTCTTCTTCATCTAACTGTTGGATTTTTTTTAACCTGAGCATAAGCTCTTGATTTTCATCTGTGGCCCATCTTCCGCATAGTTCATCAATTGAGATCTCCAG
>19_rstR-Vibrio_cholerae_O1_biovar_El_Tor_str_N16961	AGCATCTGCGATCTTCACAAGGTTTTCCATTGTAGGCAAACCTTCCCCAGATTCGTATTTTTTGTACGATGTTAGACTAATTCCAATTTCATCAGCCATTTGTGCCTGAGTCTTATTAAT
>22_rstR-Vibrio_cholerae_O1_biovar_El_Tor_str_N16961	TGTAGGCAAACCTTCCCCAGATTCGTATTTTTTGTACGATGTTAGACTAATTCCAATTTCATCAGCCATTTGTGCCTGAGTCTTATTAATTGCCTTTCTTTGGTTGGCTAGCCTTTCTTT
>1_rtxA-Vibrio_cholerae_O1_biovar_classical_str_O395	ATGACTTCTATGTTCTCTGAAACAAATAGCAAGAGCATTGTTGTTCCTACCAAAGTCTCGCCTGAACCAGAGCGCCAAGAAGTGACTCGTAGAGACGTCCGTATCTCAGGGGTGAACCTC
>2_rtxA-Vibrio_cholerae_O1_biovar_classical_str_O395	TGTTCTCTGAAACAAATAGCAAGAGCATTGTTGTTCCTACCAAAGTCTCGCCTGAACCAGAGCGCCAAGAAGTGACTCGTAGAGACGTCCGTATCTCAGGGGTGAACCTCGAAAGTCTAA
>14_rtxA-Vibrio_cholerae_O1_biovar_classical_str_O395	GTGCGGTACAGGGAAGTCAACCAACGGGTCAACTGGCTTCGAAAAGTGTCCCCGGATTTAAAAGCCATTTCGCATCGACATCCATTGGTATAGAAAATGAGTTATCCGGTCTGGTGGTGG
>26_rtxA-Vibrio_cholerae_O1_biovar_classical_str_O395	TTTTACCGAAAAACTCAGCGCAGACTTTTGGCTATGTGCATGATTCACAAGGTAACCCATTGTTCATGCTAACCAAGGATATGAATCAAGGTGGTTATAGCAACCCAGTGGGTATCAATG
>38_rtxA-Vibrio_cholerae_O1_biovar_classical_str_O395	ATATTCAAGGGGTGAACAACTGGCAGACGCATACGATTGAACTGGTTACATATCCTAGTGAAATCAGTGATACAGCAGCGGTTGAAAGTCGTAAAGAGGCAATGCTATGGCTTGCGAAAG
>50_rtxA-Vibrio_cholerae_O1_biovar_classical_str_O395	AGTTTACCGATCATATCAATCAGTCTAACCACCAAAGCTTACCTCATTTAGTGAGTGATGACGGTCGTTTCACTCTGGTTATATCGAACTCTAAGCATCTTATTGCGGCGGGTAACGGAA
>62_rtxA-Vibrio_cholerae_O1_biovar_classical_str_O395	CCTCTATTGATGCACAAGGCAAGACCATAGGAATGACCCCTAGTGGCCAACAAGCAACAATGGCGATCAGTGCGAAAGAATTTGGTACAAGCTCGTCGCCGGAAGTCAGACTGCTTGAAT
>74_rtxA-Vibrio_cholerae_O1_biovar_classical_str_O395	CTGCGCCTTGGTATCAAGCAGGGTTGAGAGATGAGTTTTTAGCAAACGCGAAAAACACCACGTTGGATGATCCCGCTACAGCACAAAATGTGTATGCCTATCTCACGTCTGTCTATTCAA
>86_rtxA-Vibrio_cholerae_O1_biovar_classical_str_O395	AAACAGCAGATTTGGCCAAAGAGTATGGGATCTACATCAATGATTGGGATCCTGCCTCTGAAGGTTTTTCACCGAATGCTCAAGGGTTAACGGATCCGAAAGTCAAAAATGCTTGGAGCA
>98_rtxA-Vibrio_cholerae_O1_biovar_classical_str_O395	TATTGCCAAGAACTAAACCCGTTAGAATGCTGGAACTTCTGAGTGCGGAAGACTCACGCTACGTAAGGCAACAAATTGCGGAAAAGCTGAAAGGCACCTATTCAGAAAGCCTTGCTAAGA
>110_rtxA-Vibrio_cholerae_O1_biovar_classical_str_O395	ACGTGTTTGAATACTTCCAATATGGTGGAGAAGTCGCTGGACATGGAATCAATAATGCGACGACAGGAAGTGTGCAACAGCCTGAACCAGCGATCTTATTTGAGTTTCGCAGTGTACCGA
>122_rtxA-Vibrio_cholerae_O1_biovar_classical_str_O395	GTGCATTAAGTGACTTTGTACCCAAAACAGCGTCAACGGTGAAAGTGGATGTTAAGGCACTCGATCATTTTGACTCGGCAAGCCGTAAAGCCATCATTACTGAAGTAAATGCTTTGGTTA
>134_rtxA-Vibrio_cholerae_O1_biovar_classical_str_O395	GCGGTAGTGAGGATTTCGATGCTTGGTATCAGGAGTATCGAGCAAGCAAAGGACAGCCGCCAGTCAAAAATCCTAAGTCCAGTGCATCCGCCAATCACAAAGCTGAATGGTTGATGACGC
>146_rtxA-Vibrio_cholerae_O1_biovar_classical_str_O395	AGCATGCTGAACAATGGGCGAAAATTACCGCTCCTTATACTGATAACCATGAGACGCTCACATCTACCAAGCTTGCTTCTAACGATAAAGAAGAATTACACGCTTTAGGTGAAACGTCGA
>158_rtxA-Vibrio_cholerae_O1_biovar_classical_str_O395	ATCTAGAGAATAACAAGCAGCAAGAAAACGTCGCTTCCATAATTAACACCATGTTAAATGACATGCTGCCATTCTATGCACTTCGTACCGAACGAAATCTACTGGTACAAGAAGGAGATG
>170_rtxA-Vibrio_cholerae_O1_biovar_classical_str_O395	AAGGCTTCGAAGTGCGTGCTTGGCCAGGAACCGAAGACAAGAGTAAAACCATTATTCTTGAGGATCCTGAAGACGCGGCTCAGCACAAAGCCATCGAACGCTTCATTCTGGCCAACTTCG
>182_rtxA-Vibrio_cholerae_O1_biovar_classical_str_O395	ATAATTTCGAACAAATGCCAGACGAGCTCTTCTTGGTGGATAACAAAGTGATTTCACACCATGAAGGTCGTACACATGTGTTGGCGCAAAAAGTCGATGGTGCATGGCAATACAACGCCA
>194_rtxA-Vibrio_cholerae_O1_biovar_classical_str_O395	CAGTCGAGCTGATGTCAGTCACTGAACTACTGGATGCGGCGAATGTAACGGGTAAGATCCGCGGTGAAAGCTATCAGCAAGTGATCGACGCATTGACTGATTACCACGCCAGCATCACTG
>206_rtxA-Vibrio_cholerae_O1_biovar_classical_str_O395	AGCACGCAGATTATGAACCGGAGTCCGTGGAAAAACTGCTCAACTTGCGTAAAAAAATTGAAGGTTATGTACTCGGACACCCAGACTCAGGCCGTGTTGAAGCGATGAATTCACTGTTAA
>218_rtxA-Vibrio_cholerae_O1_biovar_classical_str_O395	ATCAGGTGAATACGCGTTTAGATGAAGTTTCACTGCTGTCAGTTGCTGAGCAAACTATCCAAGCGCAAAACAGTTTCAGCCGACTATATGACCAGCTAGAAGCCGCTAACTTGAAAGAGA
>230_rtxA-Vibrio_cholerae_O1_biovar_classical_str_O395	GTAAGCACCTTTATCTGGATCAAAATGGTGACTTTGTTACCAAAGGCAAAGGTAATCTTGCCAATATCGATCTGCTAGGTAGCCGCGAAGCTGTGCTTGAAAAAGTGAAGTTAACAGTAA
>242_rtxA-Vibrio_cholerae_O1_biovar_classical_str_O395	GTAACGAGTACGGTCAAACCGTTGCGGATACAATTTTTGCTGGATTATCAGCCAAAGATCTTGCCAAAGACGGTAAAGGGGTTGATATCGCGGGTTTGAATAAAGTACATCAAGCGATTG
>254_rtxA-Vibrio_cholerae_O1_biovar_classical_str_O395	AACAGCATCTGTCACCTGTCAGCGCCACGTTGTACATTTGGAAACCGAGTGATCATAGCGCGCTAGGTCATGCCGCATTGCAAATAGGCCAAGGTCGCACGCAACTTGAAGGTCAAGCTG
>266_rtxA-Vibrio_cholerae_O1_biovar_classical_str_O395	CAGCTGATTTTAACCAGCAAAATTACGTAAGCTGGTGGCCACTAGGCAGCAAGTCATCCAATATCAGCAATATCTTGAATGTGGCCACAAAAGACCAACCTGATCTTAAGCTGCGCTGGA
>278_rtxA-Vibrio_cholerae_O1_biovar_classical_str_O395	GCGACTTCAGTCAACCTGCACATCAAAATGACACGCTTGAGCATGATGTTGCTTCGGAAGAAAACGATGGCTTTGGTTTGCATGATGGCGACATTAAGCTGAAACGCTTTATCGAGAAGC
>290_rtxA-Vibrio_cholerae_O1_biovar_classical_str_O395	TCAATGCCGCGAAAGGAATTGACGCTTCATTTAAAGAGGCTTCTGAAGGTTACGCGAGCGTACTACTGGGTAACCCAGATATGCTCGAAACGACAGGTATTCCTGCACATGTTTTCCAAC
>302_rtxA-Vibrio_cholerae_O1_biovar_classical_str_O395	CATTTGTCGAACAATGGAATGACACCAGTTATGACATGATGGACGTGGCACACCGTTTTGCGCAAGAGCTCAGACTACAGGCTCAAAGAAGTGACGATCCCGAACTGCTTGAAAAGCGCA
>314_rtxA-Vibrio_cholerae_O1_biovar_classical_str_O395	TCGGCAATGTGATTCGCCAATTTGCAGAAAGAGCACTGGAAGAGATCGAAACCTTCAAAGCAAGCCAAGCCGATCAAGGTCGAGTATTCCGAATTAACCTTGAAGGCCTCGATGTGGCGG
>326_rtxA-Vibrio_cholerae_O1_biovar_classical_str_O395	CAATGCAAGCAGAATGGCATCGTCTAAGCAACGATCCGGATGCTCGTTATCAATTACTGACCAAAAACTGCTCCAGCACAGTGGCTAAAGTGTTGAAAGCCGGCGGGGCGGATAAACTGA
>338_rtxA-Vibrio_cholerae_O1_biovar_classical_str_O395	TTGGCCATACATGGCTGCCTAAGTTTGGTGTTTGGACGCCGACCGAGCTTTTCAACTTTGGTCAGGCACTGCAGGAAGCTCAGCTGGAAATTGCCGCGAAGAAGCAAAGTCATCAAGTCA
>350_rtxA-Vibrio_cholerae_O1_biovar_classical_str_O395	CTGATGTCCTTGATGCCTTGTCAGGCAATGAGAAGCCTAAAGAAAACGTGGCGATTGAAAATGATGGTACGCCACCGCGCGATAAAGAATCTCTGAGCCCATTGACTCGATTCCTCAATA
>362_rtxA-Vibrio_cholerae_O1_biovar_classical_str_O395	ACGAGTTGTATGGTGATAAAGAGGCTCGCCGTAAGATTGGCGAAATCACGCAAACCCTACTTGATCACGCGGTGGAAAAAGGTGAATCGCAGAAAATCACTCTGCAAGGAGAAGCGGGCC
>374_rtxA-Vibrio_cholerae_O1_biovar_classical_str_O395	GTCTAACGGGGTATTACCATCAGGGAACAGCCCCAAGCGAAGGTGAAACGAGCTCGCCAAGCGGCAAAGTCGTATTGTTCCTGCACGGTTCTGGTTCTTCTGCTGAAGAGCAAGCGAGCG
>386_rtxA-Vibrio_cholerae_O1_biovar_classical_str_O395	CGATTCGAAATCACTACCAGAAGCAAGGTATCGATATGCTCGCAGTCAACCTGCGTGGCTATGGTGAAAGCGACGGTGGACCAAGCGAAAAAGGCTTGTACCAAGATGCTCGCACCATGT
>398_rtxA-Vibrio_cholerae_O1_biovar_classical_str_O395	TCAACTACCTAGTGAATGATAAGGGTATTGACCCAAGCAACATCATCATTCACGGCTACTCAATGGGCGGTCCAATTGCCGCAGATTTAGCACGTTATGCCGCGCAAAACGGCCAAGCGG
>410_rtxA-Vibrio_cholerae_O1_biovar_classical_str_O395	TGTCTGGCTTATTGCTTGACCGTCCTATGCCAAGCATGACCAAAGCAATCACCGCTCACGAAGTGGCGAATCCAGCGGGCATTGTGGGGGCTATCGCGAAAGCGGTTAACGGCCAGTTCT
>422_rtxA-Vibrio_cholerae_O1_biovar_classical_str_O395	CTGTAGAGAAAAATCTCGAAGGTTTGCCAAAAGAGACATCCATTCTGCTGTTGACCGATAACGAAGGTTTGGGTAACGAAGGTGAGAAACTTCGTACCAAACTCACTGCCTCTGGTTACA
>434_rtxA-Vibrio_cholerae_O1_biovar_classical_str_O395	ACGTCACTGGCGAGCAGACATTCTATGGTCACGAAGCAAGCAACCGTTTGATGAGTCAATATGCGGATCAAATTGTCTCCGGTTTGTCCAGCAGTGCAAGTGTAGATGAAGACCTAGATC
>446_rtxA-Vibrio_cholerae_O1_biovar_classical_str_O395	AACAAGGGTTGGATACCACATCAACCAAGGATCAAGGTATCTCAAATAAGAATGATCATCTGCAAGTGGTGGATAGTAAAGAAGCATTAGCGGATGGAAAAATACTCCATAATCAAAATG
>458_rtxA-Vibrio_cholerae_O1_biovar_classical_str_O395	TTAATAGCTGGGGCCCGATTACGGTTACACCAACGACAGATGGTGGTGAAACCCGCTTCGACGGTCAAATCATCGTTCAAATGGAAAACGACCCGGTAGTAGCAAAAGCGGCAGCCAATT
>470_rtxA-Vibrio_cholerae_O1_biovar_classical_str_O395	TAGCAGGTAAACATGCTGAAAGCAGTGTGGTGGTGCAGCTCGATTCAGACGGCAACTATCGCGTGGTGTATGGCGATCCGTCAAAACTGGATGGAAAGCTACGTTGGCAGTTGGTGGGGC
>482_rtxA-Vibrio_cholerae_O1_biovar_classical_str_O395	ATGGTCGCGACCACTCAGAAACTAACAATACTCGCTTAAGTGGTTACAGTGCCGATGAGTTGGCCGTGAAATTGGCCAAGTTCCAACAGTCGTTTAATCAAGCCGAAAACATCAACAACA
>494_rtxA-Vibrio_cholerae_O1_biovar_classical_str_O395	AACCGGATCACATCAGTATTGTTGGTTGTTCTTTGGTGAGTGACGACAAGCAAAAAGGCTTTGGTCATCAGTTTATTAACGCGATGGATGCGAATGGTCTTCGTGTCGATGTCTCTGTTC
>506_rtxA-Vibrio_cholerae_O1_biovar_classical_str_O395	GTAGTTCTGAACTGGCCGTAGACGAGGCGGGACGTAAGCATACCAAGGACGCGAATGGCGATTGGGTTCAAAAGGCAGAAAACAACAAAGTTTCGCTAAGCTGGGACGCGCAAGGTGAAG
>518_rtxA-Vibrio_cholerae_O1_biovar_classical_str_O395	TTGTTGCCAAGGATGAACGTATTCGCAATGGTATTGCGGAAGGCGACATCGATCTCTCTCGTATTGGTGTCAACAATGTCGATGAACCTGCTCGTGGCGCGATCGGTGACAATAATGACG
>530_rtxA-Vibrio_cholerae_O1_biovar_classical_str_O395	TGTTTGATGCGCCAGAAAAACGCAAACCAGAAACGGAAGTGATTGCCAATTCTAGCAGCAGTAATCAATTCAGCTACTCAGGTAACATTCAAGTTAACGTGGGCGAAGGGGAGTTTACGG
>542_rtxA-Vibrio_cholerae_O1_biovar_classical_str_O395	CGGTGAACTGGGGGACATCGAATGTGGGCATTAAAGTCGGTACTGGTGGCTTTAAATCGCTGGCCTTTGGTGACAATAACGTTATGGTTCATATCGGTGACGGTGAAAGCAAACACAGTG
>554_rtxA-Vibrio_cholerae_O1_biovar_classical_str_O395	TTGATATCGGTGGCTATCAAGCACTGGAAGGTGCGCAAATGTTCCTCGGTAACCGTAATGTGAGCTTTAATTTCGGACACAGTAATGATCTGATCCTAATGATGGATAAGTCGATCCCAA
>566_rtxA-Vibrio_cholerae_O1_biovar_classical_str_O395	CTCCACCACTCGTCAATCCATTCGACGGTGCCGCACGTATTTCTGGTGTGTTGCAAGGTATTGCTACGTCTGGAGAGGGAGAAGATTGGCTTGCCGCTCAAGAGCAGCAATGGACACTGT
>578_rtxA-Vibrio_cholerae_O1_biovar_classical_str_O395	CTGGCGCGAAGAAGTTCGTCAAAGATATGTCTGGTTTGGATCAAAGTAGCAGTGTGGATTACACCACATTAGTTGAATTGGATTCACAAAATGAACGTGATAGCCGTGGCCTGAAGCACG
>590_rtxA-Vibrio_cholerae_O1_biovar_classical_str_O395	ATGCAGAAGCGACACTGAATAAGCAATACAATCAGTGGCTAAGCGGTAACGGTAATAGTGGCACGAGTCAGCTCAGCCGCGCTGATAAGCTTCGTCAAGCCAATGAAAAGCTAGCATTTA
>602_rtxA-Vibrio_cholerae_O1_biovar_classical_str_O395	ACTTTGCCGTAGGTGGACAAGGGGCGGATATTCAAGTCACGACGGGTAACTGGAACTTTATGTTCGGCGATAACATTCAGTCGATTTTGGATACCAACTTAGGTTCACTGTTTGGTCTCA
>614_rtxA-Vibrio_cholerae_O1_biovar_classical_str_O395	TGACGCAGCAGTTCACCGCAACGGGACAAGCAAAAACCACCTTCACTTATACGCCACAAGATTTGCCGCGCCAGCTCAAGAATAAGCTACTCGGCCAGTTAGCTGGAGTAGGGGCTGAAA
>626_rtxA-Vibrio_cholerae_O1_biovar_classical_str_O395	CGACATTGGCGGATATTTTTGGTGTGGATTACACCGCGTCAGGTCAAATTGTTTCGCGTAATGGTCAAGCCGTCGATGGAGTGGCGATTCTCAAAGAGATGCTGGAAGTCATCGGTGAGT
>638_rtxA-Vibrio_cholerae_O1_biovar_classical_str_O395	TCAGCGGAGATCAACTGCAGGCTTTTGTCGACCCAGCTAAGTTACTGGATAGCTTGAAAGCGGGTATCGACATGGGAGCGGATGGCATCAAGTCTTTTGCTGAAACTCATGGGCTGAAAG
>650_rtxA-Vibrio_cholerae_O1_biovar_classical_str_O395	AGAAAGCGCCTGAAGAGGAAAAGGACAATTCTTCGGTTTCTGTTAATGGTGCGAACGTGAACAGTGCGCAAGGTGCGACTGTGGCTGATGGCAATACTGAAACAGCAGAAACACAAGATC
>662_rtxA-Vibrio_cholerae_O1_biovar_classical_str_O395	GTGCCTTTGGCTTTAACTCGCTTAACCTGCCTAACTTGTTTGCGACTATTTTCAGCCAAGATAAGCAGAAGGAAATGAAGTCACTGGTGGAGAATCTTAAACAGAATCTCACCGCCGATC
>674_rtxA-Vibrio_cholerae_O1_biovar_classical_str_O395	TGCTGAATATGAAGGAGAAAACGTTTGATTTCCTTCGTAATAGTGGCCATCTCCAAGGAGATGGTGATATCAACATCTCCCTAGGAAACTACAACTTCAACTGGGGTGGTGATGGTAAAG
>686_rtxA-Vibrio_cholerae_O1_biovar_classical_str_O395	ATCTCGGTGCGTATCTCGGAGATAACAACAACTTCTGGGGTGGACGAGGCGATGATGTGTTCTACGCAACAGGCAAGTCAAACATCTTCACGGGTGGAGAAGGCAACGACATGGGCGTTC
>698_rtxA-Vibrio_cholerae_O1_biovar_classical_str_O395	TGATGGGGCGTGAAAACATGATGTTTGGTGGTGATGGCAACGACACGGCAGTGGTTGCTGGACGCATTAACCATGTCTTCCTTGGTGCTGGTGACGACCAGTCGTTTGTCTTTGGCGAAG
>710_rtxA-Vibrio_cholerae_O1_biovar_classical_str_O395	GTGGTGAAATTGATACCGGTTCAGGCCGTGACTATGTGGTGACTTCTGGCAACTTCAACCGTGTGGATACGGGAGATGATCAAGACTACTCCGTTACGATTGGCAACAATAACCAAGTGG
>722_rtxA-Vibrio_cholerae_O1_biovar_classical_str_O395	AACTCGGAGCAGGTAATGACTTTGCCAATATCTTTGGTAACTATAACCGTATCAATGCCGGTGCGGGTAACGATGTGGTGAAACTGATGGGTTACCATGCCGTGCTAAACGGTGGTGATG
>734_rtxA-Vibrio_cholerae_O1_biovar_classical_str_O395	GAGATGATCACCTGATTGCAACGGCCATCTCTAAGTTCAGCCAGTTCAACGGTGGTGAAGGCCGTGATCTGATGGTACTTGGTGGTTATCAAAATACTTTCAAAGGTGGCACGGATGTGG
>746_rtxA-Vibrio_cholerae_O1_biovar_classical_str_O395	ACAGCTTTGTGGTGAGCGGTGATGTTATCGACAACCTTGTGGAAGACATTCGCAGCGAAGATAACATTGTCTTCAATGGTATCGATTGGCAGAAACTGTGGTTCGAGCGCAGCGGGTATG
>758_rtxA-Vibrio_cholerae_O1_biovar_classical_str_O395	ACCTGAAACTGTCGATTTTGCGTGATCCGTCTAACGACAGTGACCAATCGAAGTTTGAGCATATTGGTTCGGTGACATTCAGTGATTACTTTAATGGTAACCGCGCTCAAGTGGTTATCG
>770_rtxA-Vibrio_cholerae_O1_biovar_classical_str_O395	GAATGAGTGAGAAAGACCTGTCGGGTGAACGTGAATACACCATGTTATCGGATAGTGCGATTGACGCTCTGGTTCAAGCGATGAGTGGTTTTGAACCGCAAGCGGGTGACAATGGCTTTA
>778_rtxA-Vibrio_cholerae_O1_biovar_classical_str_O395	ATGAGTGGTTTTGAACCGCAAGCGGGTGACAATGGCTTTATCGACAGCCTAGAGAGTAAATCTCAAGCTGCGATCAGCATGGCGTGGTCAGACGTGGTTCACAAAAAAGGATTGATGGTG
>1_rtxA-Vibrio_cholerae_O1_biovar_El_Tor_str_N16961	ATGGGAAAACCATTTTGGAGAAGTGTTGAATACTTCTTCACAGGAAACTATTCCGCCGACGATGGAAACAACAACATTGTAGCCATTGGTTTTGGGGGACAAATTCATGCCTACGGCGGT
>13_rtxA-Vibrio_cholerae_O1_biovar_El_Tor_str_N16961	GACGACCACGTCACTGTTGGATCGATTGGTGCAACGGTGTACACCGGTAGCGGCAACGATACGGTCGTGGGCGGCTCTGCCTATCTCAAAGTGGAAGATTCCACTGGCCACCTAATTGTA
>25_rtxA-Vibrio_cholerae_O1_biovar_El_Tor_str_N16961	AAAGGCGCGGCTGGGTATGCAGACATTAATAAAAGTGGCGATGGCAATGTGTCATTCGCTGGTGCCGCCGGTGGTGTGTCGATTGACCACTTAGGCAATCATGGTGATGTCAGTTACGGC
>37_rtxA-Vibrio_cholerae_O1_biovar_El_Tor_str_N16961	GGTGCCGCGGCTTATAATGGCATTACCCGTAAAGGGTTGAGCGGCAATGTCACCTTTGCAGGCGCGGGGGGATACAATGCCCTCTGGCATGAAACCAACCAAGGGAACCTGTCTTTTACA
>49_rtxA-Vibrio_cholerae_O1_biovar_El_Tor_str_N16961	GGAGCAGGCGCAGGTAATAAATTAGACCGTACTTGGTCTAACCGTTATCAAGGCTCGCATGGCGATGTGACCTTTGATGGTGCTGGTGCCGCGAACAGCATCAGTTCACGCGTTGAGACA
>61_rtxA-Vibrio_cholerae_O1_biovar_El_Tor_str_N16961	GGTAACATCACCTTCCGTGGCGCAGGTGCGGATAACCATTTAGTCCGTAAAGGCAAAGTGGGCGATATTACTCTGCAAGGTGCTGGGGCTTCAAACCGCATTGAGCGGACACATCAGGCC
>73_rtxA-Vibrio_cholerae_O1_biovar_El_Tor_str_N16961	GAAGATGTCTACACGCAAACCCGCGGCAATATTCGTTTTGAAGGTGTGGGTGGTTACAACAGTCTTTACTCTGATGTGGCTCATGGTGACATTCATTTCTCGGGTGGCGGTGCGTACAAC
>85_rtxA-Vibrio_cholerae_O1_biovar_El_Tor_str_N16961	ACCATTATTCGTAAAGGTTCTGGAAATGACTTTGCGAAAGAAGGCATGACCAATGCTAAGGCTGATGAGATTGTATTAACTAAGGCCGTGATGAGTGGCTCATGGATAGGGCAAGATCAT
>97_rtxA-Vibrio_cholerae_O1_biovar_El_Tor_str_N16961	CATGTCACAGCGGTGAAATCGGCTAGCGAGCCTAATACATATCTTTTTGCTTTCGCAGACTCTACGTATACCAAAATTAACAAAGTACAGTTACGCAATGATCCTCAAACTGGAGAACTG
>109_rtxA-Vibrio_cholerae_O1_biovar_El_Tor_str_N16961	AAATATTACTCTACGGCTTGGTATAAAGAGGTTAACCATCTAAGCAACTTAGCGAATCAAGACATTTCCGACAACGGTGGTTTCACAGCCGTTAATATCAATGGCGCCTACACGCTATCT
>121_rtxA-Vibrio_cholerae_O1_biovar_El_Tor_str_N16961	GACCTCAAAGTTGAACATCAGCAATCCGTCACCGTTCATGCGGTTGAAAAAAGCCTGACTGAATATGAGTGGGTGACTTACGCCAATGGTGCGGTGATTGATGCGAAAGAGGTGTCATTG
>133_rtxA-Vibrio_cholerae_O1_biovar_El_Tor_str_N16961	TCGGATGCCAAAATGGGCGGTCATGCGATTTATGCTGATGGCACTAAGGTGGATGTCAAAGCGGTAAAATCCAACCGCCAACCCAACACTTACATTTATGCCAAAGTGCTTGGGCCTTAC
>145_rtxA-Vibrio_cholerae_O1_biovar_El_Tor_str_N16961	ACAAAAATTGTGGTGGTGGAACTGGCAAACGATCCCGAAACCGGGGCACTGAAATATCAAGCTCGCTCTTGGTATAAAGAAGGTGATCACACGGCCAATATAGCCAACCAAGATATTTCA
>157_rtxA-Vibrio_cholerae_O1_biovar_El_Tor_str_N16961	TCTGCAACTGGGTATAACCCAATGGGCAAAGGTGGCTACTCGCTCAGTGACTTGCACTACAGCGTAAACGCCGTTAGAAGTACCAGCGAAACCGTAGCGGATATCGAAGAATACACAGAT
>169_rtxA-Vibrio_cholerae_O1_biovar_El_Tor_str_N16961	CAAACCTTGTTTAAACCCGCAAACGATAGCGGTGAAAGCTCAGGTGATGTTCGTTTCAACGGTGCCGGTGGCGGTAACGTCATCAAATCAAACGTGACGCGTGGTAATGTGCATTTCAAC
>181_rtxA-Vibrio_cholerae_O1_biovar_El_Tor_str_N16961	GGTGGCGGTATTGCCAACGTGATTTTGCATAGCTCCCAATTTGGTAATACCGAATTTAACGGTGGTGGTGCGGCGAACGTCATTGTCAAAAGTGGCGAAGAAGGGGATCTCACCTTCCGC
>193_rtxA-Vibrio_cholerae_O1_biovar_El_Tor_str_N16961	GGCGCAGGTTTGGCGAACGTCTTGGTACACCAAAGCGAACAAGGCAAGATGGATGTGTACGCGGGCGGTGCGGTAAACGTGTTGGTTCGCCTTGGCGATGGGCAATATCTCGCGCATTTA
>205_rtxA-Vibrio_cholerae_O1_biovar_El_Tor_str_N16961	CTGGCTTACGGTAACATTTCAGTCCAAAAAGGCAGTGGTGATAGTCGCGTCGTGATGCTCGGTGGCTACAACACCCATACCCAAATCGGCTCTGGCAACGGATTATGGTTGGCCGCGGGC
>217_rtxA-Vibrio_cholerae_O1_biovar_El_Tor_str_N16961	GGTTTCAACGTGATGACGCAAGTCGGCAAAGGTGATGTTGCTGCGGTACTCGCTGGCGGTGCAAACGTACTGACCAAAATGGGTGAGGGTGAACTCACGTCGGGTATGCTGGGTGGCGCG
>229_rtxA-Vibrio_cholerae_O1_biovar_El_Tor_str_N16961	AACGTAATAACCCACATCAGCAATGATGATCAATTATCGAATACCACGGCTGTGGCACTTGGCGGTGCAAATATTCTCACCAAAAAAGGCAAAGGGAATACCCTTGCGGTGATGGGTGGT
>241_rtxA-Vibrio_cholerae_O1_biovar_El_Tor_str_N16961	GGCGCAAACGTGCTTACCCATGTTGGTGATGGCACCACAACGGGTGTCATGGTCGGCGGTGCGAACATTCTCACCAAAGTAGGTAACGGCGACACGACCGGCATTCTGCTTGGCGTTGGC
>253_rtxA-Vibrio_cholerae_O1_biovar_El_Tor_str_N16961	AACGTGCTGACGCATGTGGGTGATGGCCAAACCCTTGGCGTAATGGGCGCGGCGGGTAACATCTTCACCAAAGTGGGTGATGGAACCTCTATTGCGGTCATGATTGGTGCTGGCAACATT
>265_rtxA-Vibrio_cholerae_O1_biovar_El_Tor_str_N16961	TTTACCCATGTGGGGGAAGGGAATGCTTGGGCGCTGATGGGCGGCTTGGGTAACGTCTTTACCAAAGTAGGCAACGGTGATGCTCTCGCGTTAATGGTAGCAGAAGCCAACGTCTTCACT
>277_rtxA-Vibrio_cholerae_O1_biovar_El_Tor_str_N16961	CACATTGGTGATGGCATGTCGGTGGCACTGATGTTAGCCAAAGGCAACGTTGCGACAAAAGTGGGTAATGGAACCACACTCGCGGCGATGGTGGGGAACGTCAACATCTTTACCCATATT
>289_rtxA-Vibrio_cholerae_O1_biovar_El_Tor_str_N16961	GGTCATGGCAGCACGTTTGCGGCGATGATCGGCCAAGCCAATATCATGACCAAAGTGGGCAATGATCTCACGGCGGCGCTGATGGTCGGCAAAGCGAACATCATGACCCATGTTGGCGAT
>301_rtxA-Vibrio_cholerae_O1_biovar_El_Tor_str_N16961	GGTACCAGCCTAGGGCTGTTTGCTGGCGAAGTGAACGTGATGACTAAGGTTGGTAACGGCACCACGTTAGCGGCGATGTTCGGTAAAGCGAACATCATGACCCATGTCGGTGATGGCTTA
>313_rtxA-Vibrio_cholerae_O1_biovar_El_Tor_str_N16961	ACCGGTGTACTCGCACTGGGTGAAGCCAATATCGTGACCAAATTGGGTGATGATTTCATGGGGGTGGTGGCCGCGGCTAAAGCCAACGTCGTGACTCATGTTGGTGATGCTACCACCGCA
>325_rtxA-Vibrio_cholerae_O1_biovar_El_Tor_str_N16961	GCCGTATTGGCGGGTAAAGGCAATATCCTCACCAAGGTGGGTGAAGGCACCACGGTAGGGTTGTTGATTTCCGATGTCGGCAACGTGATGACCCACGTTGGTGACGGCACCACCATTGGT
>337_rtxA-Vibrio_cholerae_O1_biovar_El_Tor_str_N16961	ATTGCCAAAGGTAAGGCCAACCTCATTACCAAAGTCGGTGATGGTTTAGGTGTTAATGTCACTTGGGGGCAAGCCAACGTGTTTACCCAAGTGGGCGACGGTGATCGCTATAACTTTGCC
>349_rtxA-Vibrio_cholerae_O1_biovar_El_Tor_str_N16961	AAAGGTGAAGCCAACCTCATCACCAAAGTGGGTGATGGCCAAGAAGTCTCCGTGGTGCAAGGTGAAGCCAACATCATTACTCATGTGGGCAATGGCGACGACTACACTGGCGCTTGGGGT
>361_rtxA-Vibrio_cholerae_O1_biovar_El_Tor_str_N16961	AAAGCGAACGTCATTACTAAAGTCGGTCATGGCCAAAACGTGGTACTGGCAAAAGGTGAAGCCAACATTGTTACTCAAGTGGGTGATGGCGACAGCTTTAACGCACTTTGGAGCAAAGGC
>373_rtxA-Vibrio_cholerae_O1_biovar_El_Tor_str_N16961	AACATAGTTACCAAAGTGGGCGATGGTATGCAGGTGACGGCGGCAAAAGGCCAAGCCAATATCACCACCACCGTGGGTAACGGTTTAAATGTCACTGCTGCCTACGGCGATGCCAATATC
>385_rtxA-Vibrio_cholerae_O1_biovar_El_Tor_str_N16961	AACACCAAGGTCGGTGATGGGGTATCCGTCAACGTCGCTTGGGGCAAATATAACATCAACACGAAAGTGGGTGATGGGCTCAATGTCGCTGTGATGAAGGGCAAAGCTAACGCCAATATT
>397_rtxA-Vibrio_cholerae_O1_biovar_El_Tor_str_N16961	CACGTTGGGGACGGCCTCAACATCAATGCCTCCTACGCACAAAACAACGTCGCCATCAAAGTCGGTAACGGCGATTTCTATAGTTTAGCGGTGGCATCGAGCAATACCAGCAGCAACAAG
>409_rtxA-Vibrio_cholerae_O1_biovar_El_Tor_str_N16961	CTCTCTGCCTTGTTTGATAACATCAAACAAACCGTACTCGGTGTCGGTGGCAGCCAAGCCATCAACTACTTAGTGCAAGGCGATGAAGCCTCCTCATCCGGCACGCATAAAGGTCGTGGT
>421_rtxA-Vibrio_cholerae_O1_biovar_El_Tor_str_N16961	GCGATTGCTACACCTGAAATCACCAAACTGGATGGTTTCCAAATGGATGCCATTAAGGAAGTCAGTTCTGACCTCGGTGATAGTCTCACGGGCAGCGTGACTAAGGTTGATACTCCTGAT
>433_rtxA-Vibrio_cholerae_O1_biovar_El_Tor_str_N16961	CTCAACAAGATGCAGCATGCGCTCAATGTTGATGATTCTTCCGTTCAAGCTCCGAATCTGATTGTGAATGGGGATTTTGAGCTGGGCGAACATGGCTGGCAATCTACTCATGGGGTTGAA
>445_rtxA-Vibrio_cholerae_O1_biovar_El_Tor_str_N16961	GCCTCTTATGCAGGCAGTGTGTATGGCGTAGAGGGTGAAGGTCACGGCGCACGTGTGACCGAGCTCGATACTTATACCAACACCAGTCTCTATCAAGATCTGGCTAATCTAGCGCAAGGT
>457_rtxA-Vibrio_cholerae_O1_biovar_El_Tor_str_N16961	GAAGTTATTGCGGTGAGCTTTGATTTTGCAAAACGCGCGGGCCTTTCTAATAACGAAGGCATCGAAGTTCTTTGGAACGGTGAAGTGGTATTCTCATCGTCGGGTGACGAGTCTGCTTGG
>469_rtxA-Vibrio_cholerae_O1_biovar_El_Tor_str_N16961	CAGCAAAAAAACTTAAAGCTGACCGCGCAGGCTGGCAGTAACCGTATCGAATTCAAAGGCACAGGCCACAATGATGGACTGGGCTACATCCTAGATAATGTGGTGGCGACCTCAGAGTCA
>481_rtxA-Vibrio_cholerae_O1_biovar_El_Tor_str_N16961	TCGCAACAAGCCAATGCAATCCGTGAGCACGCAACGCAAAACCCAGCAGCGCAGAATGCTCTATCCGATAAAGAGCGTGCAGAAGCGGATCGCCAACGTCTTGAACAAGAAAAGCAGAAA
>493_rtxA-Vibrio_cholerae_O1_biovar_El_Tor_str_N16961	CAGCTTGATGCTGTCGCAGGGTCACAAAGTCAGTTGGAGTCGACCGACCAACAAGCGCTAGAAAATAATGGTCAAGCTCAACGTGATGCGGTGAAAGAAGAGTCGGAAGCCGTGACCGCC
>505_rtxA-Vibrio_cholerae_O1_biovar_El_Tor_str_N16961	GAGTTGGCAAAACTGGCGCAAGGTCTCGATGTGCTTGATGGCCAAGCAACGCATACTGGCGAGTCCGGCGACCAATGGCGCAATGATTTTGCCGGTGGTCTGCTCGATGGCGTTCAAAGC
>517_rtxA-Vibrio_cholerae_O1_biovar_El_Tor_str_N16961	CAGCTCGACGATGCCAAGCAACTCGCGAATGACAAGATTGCTGCAGCGAAGCAGACCCTGTCTGACAATAACAGCAAAGTCAAAGAATCCGTTGCGAAATCTGAAGCGGGTGTGGCACAA
>529_rtxA-Vibrio_cholerae_O1_biovar_El_Tor_str_N16961	GGCGAGCAAAATCGAGCGGGAGTAGAGCAAGACATTGCTGATGCTCAAGCCGATGCTGAAAAACGTAAAGCCGATGCTTTAGCAAAAGGTAAGGATGCACAACAAGCGGAATCTGATGCA
>541_rtxA-Vibrio_cholerae_O1_biovar_El_Tor_str_N16961	CATCATGCGGTAAATAATGCTCAATCACGCGGCGATCGTGATGTGCAATTGGCGGAAAACAAAGCCAACCAAGCACAAGCCGATGCTCAAGGTGCTAAACAAAACGAAGGTGATCGTCCT
>553_rtxA-Vibrio_cholerae_O1_biovar_El_Tor_str_N16961	GATCGTCAAGGCGTGACTGGTAGTGGCCTTTCGGGTAATGCTCATAGTGTGGAAGGCGCTGGCGAAACAGACAGTCATGTCAACACCGACAGCCAAACCAACGCCGATGGCCGATTCAGT
>565_rtxA-Vibrio_cholerae_O1_biovar_El_Tor_str_N16961	GAAGGTTTAACCGAACAAGAGCAAGAAGCGCTAGAAGGTGCGACCAACGCAGTGAACCGTTTGCAAATTAACGCAGGTATTCGAGCGAAAAACAGCGTTAGCAGTATGACTTCTATGTTC
>577_rtxA-Vibrio_cholerae_O1_biovar_El_Tor_str_N16961	TCTGAAACAAATAGCAAGAGCATTGTTGTTCCTACCAAAGTCTCGCCTGAACCAGAGCGCCAAGAAGTGACTCGTAGAGACGTCCGTATCTCAGGGGTGAACCTCGAAAGTCTAAGTGCG
>589_rtxA-Vibrio_cholerae_O1_biovar_El_Tor_str_N16961	GTACAGGGAAGTCAACCAACGGGTCAACTGGCTTCGAAAAGTGTCCCCGGATTTAAAAGCCATTTCGCATCGACATCCATTGGTATAGAAAATGAGTTATCCGGTCTGGTGGTGGTTTTA
>601_rtxA-Vibrio_cholerae_O1_biovar_El_Tor_str_N16961	CCGAAAAACTCAGCGCAGACTTTTGGCTATGTGCATGATTCACAAGGTAACCCATTGTTCATGCTAACCAAGGATATGAATCAAGGTGGTTATAGCAACCCAGTGGGTATCAATGATATT
>613_rtxA-Vibrio_cholerae_O1_biovar_El_Tor_str_N16961	CAAGGGGTGAACAACTGGCAGACGCATACGATTGAACTGGTTACATATCCTAGTGAAATCAGTGATACAGCAGCGGTTGAAAGTCGTAAAGAGGCAATGCTATGGCTTGCGAAAGAGTTT
>625_rtxA-Vibrio_cholerae_O1_biovar_El_Tor_str_N16961	ACCGATCATATCAATCAGTCTAACCACCAAAGCTTACCTCATTTAGTGAGTGATGACGGTCGTTTCACTCTGGTTATATCGAACTCTAAGCATCTTATTGCGGCGGGTAACGGAACCTCT
>637_rtxA-Vibrio_cholerae_O1_biovar_El_Tor_str_N16961	ATTGATGCACAAGGCAAGACCATAGGAATGACCCCTAGTGGCCAACAAGCAACAATGGCGATCAGTGCGAAAGAATTTGGTACAAGCTCGTCGCCGGAAGTCAGACTGCTTGAATCTGCG
>649_rtxA-Vibrio_cholerae_O1_biovar_El_Tor_str_N16961	CCTTGGTATCAAGCAGGGTTGAGAGATGAGTTTTTAGCAAACGCGAAAAACACCACGTTGGATGATCCCGCTACAGCACAAAATGTGTATGCCTATCTCACGTCTGTCTATTCAAAAACA
>661_rtxA-Vibrio_cholerae_O1_biovar_El_Tor_str_N16961	GCAGATTTGGCCAAAGAGTATGGGATCTACATCAATGATTGGGATCCTGCCTCTGAAGGTTTTTCACCGAATGCTCAAGGGTTAACGGATCCGAAAGTCAAAAATGCTTGGAGCATATTG
>673_rtxA-Vibrio_cholerae_O1_biovar_El_Tor_str_N16961	CCAAGAACTAAACCCGTTAGAATGCTGGAACTTCTGAGTGCGGAAGACTCACGCTACGTAAGGCAACAAATTGCGGAAAAGCTGAAAGGCACCTATTCAGAAAGCCTTGCTAAGAACGTG
>685_rtxA-Vibrio_cholerae_O1_biovar_El_Tor_str_N16961	TTTGAATACTTCCAATATGGTGGAGAAGTCGCTGGACATGGAATCAATAATGCGACGACAGGAAGTGTGCAACAGCCTGAACCAGCGATCTTATTTGAGTTTCGCAGTGTACCGAGTGCA
>697_rtxA-Vibrio_cholerae_O1_biovar_El_Tor_str_N16961	TTAAGTGACTTTGTACCCAAAACAGCGTCAACGGTGAAAGTGGATGTTAAGGCACTCGATCATTTTGACTCGGCAAGCCGTAAAGCCATCATTACTGAAGTAAATGCTTTGGTTAGCGGT
>709_rtxA-Vibrio_cholerae_O1_biovar_El_Tor_str_N16961	AGTGAGGATTTCGATGCTTGGTATCAGGAGTATCGAGCAAGCAAAGGACAGCCGCCAGTCAAAAATCCTAAGTCCAGTGCATCCGCCAATCACAAAGCTGAATGGTTGATGACGCAGCAT
>721_rtxA-Vibrio_cholerae_O1_biovar_El_Tor_str_N16961	GCTGAACAATGGGCGAAAATTACCGCTCCTTATACTGATAACCATGAGACGCTCACATCTACCAAGCTTGCTTCTAACGATAAAGAAGAATTACACGCTTTAGGTGAAACGTCGAATCTA
>733_rtxA-Vibrio_cholerae_O1_biovar_El_Tor_str_N16961	GAGAATAACAAGCAGCAAGAAAACGTCGCTTCCATAATTAACACCATGTTAAATGACATGCTGCCATTCTATGCACTTCGTACCGAACGAAATCTACTGGTACAAGAAGGAGATGAAGGC
>745_rtxA-Vibrio_cholerae_O1_biovar_El_Tor_str_N16961	TTCGAAGTGCGTGCTTGGCCAGGAACCGAAGACAAGAGTAAAACCATTATTCTTGAGGATCCTGAAGACGCGGCTCAGCACAAAGCCATCGAACGCTTCATTCTGGCCAACTTCGATAAT
>757_rtxA-Vibrio_cholerae_O1_biovar_El_Tor_str_N16961	TTCGAACAAATGCCAGACGAGCTCTTCTTGGTGGATAACAAAGTGATTTCACACCATGAAGGTCGTACACATGTGTTGGCGCAAAAAGTCGATGGTGCATGGCAATACAACGCCACAGTC
>769_rtxA-Vibrio_cholerae_O1_biovar_El_Tor_str_N16961	GAGCTGATGTCAGTCACTGAACTACTGGATGCGGCGAATGTAACGGGTAAGATCCGCGGTGAAAGCTATCAGCAAGTGATCGACGCATTGACTGATTACCACGCCAGCATCACTGAGCAC
>781_rtxA-Vibrio_cholerae_O1_biovar_El_Tor_str_N16961	GCAGATTATGAACCGGAGTCCGTGGAAAAACTGCTCAACTTGCGTAAAAAAATTGAAGGTTATGTACTCGGACACCCAGACTCAGGCCGTGTTGAAGCGATGAATTCACTGTTAAATCAG
>793_rtxA-Vibrio_cholerae_O1_biovar_El_Tor_str_N16961	GTGAATACGCGTTTAGATGAAGTTTCACTGCTGTCAGTTGCTGAGCAAACTATCCAAGCGCAAAACAGTTTCAGCCGACTATATGACCAGCTAGAAGCCGCTAACTTGAAAGAGAGTAAG
>805_rtxA-Vibrio_cholerae_O1_biovar_El_Tor_str_N16961	CACCTTTATCTGGATCAAAATGGTGACTTTGTTACCAAAGGCAAAGGTAATCTTGCCAATATCGATCTGCTAGGTAGCCGCGAAGCTGTGCTTGAAAAAGTGAAGTTAACAGTAAGTAAC
>817_rtxA-Vibrio_cholerae_O1_biovar_El_Tor_str_N16961	GAGTACGGTCAAACCGTTGCGGATACAATTTTTGCTGGATTATCAGCCAAAGATCTTGCCAAAGACGGTAAAGGGGTTGATATCGCGGGTTTGAATAAAGTACATCAAGCGATTGAACAG
>829_rtxA-Vibrio_cholerae_O1_biovar_El_Tor_str_N16961	CATCTGTCACCTGTCAGCGCCACGTTGTACATTTGGAAACCGAGTGATCATAGCGCGCTAGGTCATGCCGCATTGCAAATAGGCCAAGGTCGCACGCAACTTGAAGGTCAAGCTGCAGCT
>841_rtxA-Vibrio_cholerae_O1_biovar_El_Tor_str_N16961	GATTTTAACCAGCAAAATTACGTAAGCTGGTGGCCACTAGGCAGCAAGTCATCCAATATCAGCAATATCTTGAATGTGGCCACAAAAGACCAACCTGATCTTAAGCTGCGCTGGAGCGAC
>853_rtxA-Vibrio_cholerae_O1_biovar_El_Tor_str_N16961	TTCAGTCAACCTGCACATCAAAATGACACGCTTGAGCATGATGTTGCTTCGGAAGAAAACGATGGCTTTGGTTTGCATGATGGCGACATTAAGCTGAAACGCTTTATCGAGAAGCTCAAT
>865_rtxA-Vibrio_cholerae_O1_biovar_El_Tor_str_N16961	GCCGCGAAAGGAATTGACGCTTCATTTAAAGAGGCTTCTGAAGGTTACGCGAGCGTACTACTGGGTAACCCAGATATGCTCGAAACGACAAGTATTCCTGCACATGTTTTCCAACCATTT
>877_rtxA-Vibrio_cholerae_O1_biovar_El_Tor_str_N16961	GTCGAACAATGGAATGACACCAGTTATGACATGATGGACGTGGCACACCGTTTTGCGCAAGAGCTCAGACTACAGGCTCAAAGAAGTGACGATCCCGAACTGCTTGAAAAGCGCATCGGC
>889_rtxA-Vibrio_cholerae_O1_biovar_El_Tor_str_N16961	AATGTGATTCGCCAATTTGCAGAAAGAGCACTGGAAGAGATCGAAACCTTCAAAGCAAGCCAAGCCGATCAAGGTCGAGTATTCCGAATTAACCTTGAAGGCCTCGATGTGGCGGCAATG
>901_rtxA-Vibrio_cholerae_O1_biovar_El_Tor_str_N16961	CAAGCAGAATGGCATCGTCTAAGCAACGATCCGGATGCTCGTTATCAATTACTGACCAAAAACTGCTCCAGCACAGTGGCTAAAGTGTTGAAAGCCGGCGGGGCGGATAAACTGATTGGC
>913_rtxA-Vibrio_cholerae_O1_biovar_El_Tor_str_N16961	CATACATGGCTGCCTAAGTTTGGTGTTTGGACGCCGACCGAGCTTTTCAACTTTGGTCAGGCACTGCAGGAAGCTCAGCTGGAAATTGCCGCGAAGAAGCAAAGTCATCAAGTCACTGAT
>925_rtxA-Vibrio_cholerae_O1_biovar_El_Tor_str_N16961	GTCCTTGATGCCTTGTCAGGCAATGAGAAGCCTAAAGAAAACGTGGCGATTGAAAATGATGGTACGCCACCGCGCGATAAAGAATCTCTGAGCCCATTGACTCGATTCCTCAATAACGAG
>937_rtxA-Vibrio_cholerae_O1_biovar_El_Tor_str_N16961	TTGTATGGTGATAAAGAGGCTCGCCGTAAGATTGGCGAAATCACGCAAACCCTACTTGATCACGCGGTGGAAAAAGGTGAATCGCAGAAAATCACTCTGCAAGGAGAAGCGGGCCGTCTA
>949_rtxA-Vibrio_cholerae_O1_biovar_El_Tor_str_N16961	ACGGGGTATTACCATCAGGGAACAGCCCCAAGCGAAGGTGAAACGAGCTCGCCAAGCGGCAAAGTCGTATTGTTCCTGCACGGTTCTGGTTCTTCTGCTGAAGAGCAAGCGAGCGCGATT
>961_rtxA-Vibrio_cholerae_O1_biovar_El_Tor_str_N16961	CGAAATCACTACCAGAAGCAAGGTATCGATATGCTCGCAGTCAACCTGCGTGGCTATGGTGAAAGCGACGGTGGACCAAGCGAAAAAGGCTTGTACCAAGATGCTCGCACCATGTTCAAC
>973_rtxA-Vibrio_cholerae_O1_biovar_El_Tor_str_N16961	TACCTAGTGAATGATAAGGGTATTGACCCAAGCAACATCATCATTCACGGCTACTCAATGGGCGGTCCAATTGCCGCAGATTTAGCACGTTATGCCGCGCAAAACGGCCAAGCGGTGTCT
>985_rtxA-Vibrio_cholerae_O1_biovar_El_Tor_str_N16961	GGCTTATTGCTTGACCGTCCTATGCCAAGCATGACCAAAGCAATCACCGCTCACGAAGTGGCGAATCCAGCGGGCATTGTGGGGGCTATCGCGAAAGCGGTTAACGGCCAGTTCTCTGTA
>997_rtxA-Vibrio_cholerae_O1_biovar_El_Tor_str_N16961	GAGAAAAATCTCGAAGGTTTGCCAAAAGAGACATCCATTCTGCTGTTGACCGATAACGAAGGTTTGGGTAACGAAGGTGAGAAACTTCGTACCAAACTCACTGCCTCTGGTTACAACGTC
>1009_rtxA-Vibrio_cholerae_O1_biovar_El_Tor_str_N16961	ACTGGCGAGCAGACATTCTATGGTCACGAAGCAAGCAACCGTTTGATGAGTCAATATGCGGATCAAATTGTCTCCGGTTTGTCCAGCAGTGCAAGTGTAGATGAAGACCTAGATCAACAA
>1021_rtxA-Vibrio_cholerae_O1_biovar_El_Tor_str_N16961	GGGTTGGATACCACATCAACCAAGGATCAAGGTATCTCAAATAAGAATGATCATCTGCAAGTGGTGGATAGTAAAGAAGCATTAGCGGATGGAAAAATACTCCATAATCAAAATGTTAAT
>1033_rtxA-Vibrio_cholerae_O1_biovar_El_Tor_str_N16961	AGCTGGGGCCCGATTACGGTTACACCAACGACAGATGGTGGTGAAACCCGCTTCGACGGTCAAATCATCGTTCAAATGGAAAACGACCCGGTAGTAGCAAAAGCGGCAGCCAATTTAGCA
>1045_rtxA-Vibrio_cholerae_O1_biovar_El_Tor_str_N16961	GGTAAACATGCTGAAAGCAGTGTGGTGGTGCAGCTCGATTCAGACGGCAACTATCGCGTGGTGTATGGCGATCCGTCAAAACTGGATGGAAAGCTACGTTGGCAGTTGGTGGGGCATGGT
>1057_rtxA-Vibrio_cholerae_O1_biovar_El_Tor_str_N16961	CGCGACCACTCAGAAACTAACAATACTCGCTTAAGTGGTTACAGTGCCGATGAGTTGGCCGTGAAATTGGCCAAGTTCCAACAGTCGTTTAATCAAGCCGAAAACATCAACAACAAACCG
>1069_rtxA-Vibrio_cholerae_O1_biovar_El_Tor_str_N16961	GATCACATCAGTATTGTTGGTTGTTCTTTGGTGAGTGACGACAAGCAAAAAGGCTTTGGTCATCAGTTTATTAACGCGATGGATGCGAATGGTCTTCGTGTCGATGTCTCTGTTCGTAGT
>1081_rtxA-Vibrio_cholerae_O1_biovar_El_Tor_str_N16961	TCTGAACTGGCCGTAGACGAGGCGGGACGTAAGCATACCAAGGACGCGAATGGCGATTGGGTTCAAAAGGCAGAAAACAACAAAGTTTCGCTAAGCTGGGACGCGCAAGGTGAAGTTGTT
>1093_rtxA-Vibrio_cholerae_O1_biovar_El_Tor_str_N16961	GCCAAGGATGAACGTATTCGCAATGGTATTGCGGAAGGCGACATCGATCTCTCTCGTATTGGTGTCAACAATGTCGATGAACCTGCTCGTGGCGCGATCGGTGACAATAATGACGTGTTT
>1105_rtxA-Vibrio_cholerae_O1_biovar_El_Tor_str_N16961	GATGCGCCAGAAAAACGCAAACCAGAAACGGAAGTGATTGCCAATTCTAGCAGCAGTAATCAATTCAGCTACTCAGGTAACATTCAAGTTAACGTGGGCGAAGGGGAGTTTACGGCGGTG
>1117_rtxA-Vibrio_cholerae_O1_biovar_El_Tor_str_N16961	AACTGGGGGACATCGAATGTGGGCATTAAAGTCGGTACTGGTGGCTTTAAATCGCTGGCCTTTGGTGACAATAACGTTATGGTTCATATCGGTGACGGTGAAAGCAAACACAGTGTTTAT
>1129_rtxA-Vibrio_cholerae_O1_biovar_El_Tor_str_N16961	ATCGGTGGCTATCAAGCACTGGAAGGTGCGCAAATGTTCCTCGGTAACCGTAATGTGAGCTTTAATTTCGGACACAGTAATGATCTGATCCTAATGATGGATAAGTCGATCCCAACTCCA
>1141_rtxA-Vibrio_cholerae_O1_biovar_El_Tor_str_N16961	CCACTCGTCAATCCATTCGACGGTGCCGCACGTATTTCTGGTGTGTTGCAAGGTATTGCTACGTCTGGAGAGGGAGAAGATTGGCTTGCCGCTCAAGAGCAGCAATGGACACTGTCTGGC
>1153_rtxA-Vibrio_cholerae_O1_biovar_El_Tor_str_N16961	GCGAAGAAGTTCGTCAAAGATATGTCTGGTTTGGATCAAAGTAGCAGTGTGGATTACACCACATTAGTTGAATTGGATTCACAAAATGAACGTGATAGCCGTGGCCTGAAGCACGATGCA
>1165_rtxA-Vibrio_cholerae_O1_biovar_El_Tor_str_N16961	GAAGCGACACTGAATAAGCAATACAATCAGTGGCTAAGCGGTAACGGTAATAGTGGCACGAGTCAGCTCAGCCGCGCTGATAAGCTTCGTCAAGCCAATGAAAAGCTAGCATTTAACTTT
>1177_rtxA-Vibrio_cholerae_O1_biovar_El_Tor_str_N16961	GCCGTAGGTGGACAAGGGGGGGATATTCAAGTCACCACGGGTTACTGGAACTTTATGTTCGGCGATAACATTCAGTCGATTTTGGATACCAACTTAGGTTCACTGTTTGGTCTCATGACG
>1189_rtxA-Vibrio_cholerae_O1_biovar_El_Tor_str_N16961	CAGCAGTTCACCGCAACGGGACAAGCAAAAACCACCTTCACTTATACGCCACAAGATTTGCCGCGCCAGCTCAAGAATAAGCTACTCGGCCAGTTAGCTGGAGTAGGGGCTGAAACGACA
>1201_rtxA-Vibrio_cholerae_O1_biovar_El_Tor_str_N16961	TTGGCGGATATTTTTGGTGTGGATTACACCGCGTCAGGTCAAATTGTTTCGCGTAATGGTCAAGCCGTCGATGGAGTGGCGATTCTCAAAGAGATGCTGGAAGTCATCGGTGAGTTCAGC
>1213_rtxA-Vibrio_cholerae_O1_biovar_El_Tor_str_N16961	GGAGATCAACTGCAGGCTTTTGTCGACCCAGCTAAGTTACTGGATAGCTTGAAAGCGGGTATCGACATGGGAGCGGATGGCATCAAGTCTTTTGCTGAAACTCATGGGCTGAAAGAGAAA
>1225_rtxA-Vibrio_cholerae_O1_biovar_El_Tor_str_N16961	GCGCCTGAAGAGGAAAAGGACAATTCTTCGGTTTCTGTTAATGGTGCGAACGTGAACAGTGCGCAAGGTGCGACTGTGGCTGATGGCAATACTGAAACAGCAGAAACACAAGATCGTGCC
>1237_rtxA-Vibrio_cholerae_O1_biovar_El_Tor_str_N16961	TTTGGCTTTAACTCGCTTAACCTGCCTAACTTGTTTGCGACTATTTTCAGCCAAGATAAGCAGAAGGAAATGAAGTCACTGGTGGAGAATCTTAAACAGAATCTCACCGCCGATCTGCTG
>1249_rtxA-Vibrio_cholerae_O1_biovar_El_Tor_str_N16961	AATATGAAGGAGAAAACGTTTGATTTCCTTCGTAATAGTGGCCATCTCCAAGGAGATGGTGATATCAACATCTCCCTAGGAAACTACAACTTCAACTGGGGTGGTGATGGTAAAGATCTC
>1261_rtxA-Vibrio_cholerae_O1_biovar_El_Tor_str_N16961	GGTGCGTATCTCGGAGATAACAACAACTTCTGGGGTGGACGAGGCGATGATGTGTTCTACGCAACAGGCAAGTCAAACATCTTCACGGGTGGAGAAGGCAACGACATGGGCGTTCTGATG
>1273_rtxA-Vibrio_cholerae_O1_biovar_El_Tor_str_N16961	GGGCGTGAAAACATGATGTTTGGTGGTGATGGCAACGACACGGCAGTGGTTGCTGGACGCATTAACCATGTCTTCCTTGGTGCTGGTGACGACCAGTCGTTTGTCTTTGGCGAAGGTGGT
>1285_rtxA-Vibrio_cholerae_O1_biovar_El_Tor_str_N16961	GAAATTGATACCGGTTCAGGCCGTGACTATGTGGTGACTTCTGGCAACTTCAACCGTGTGGATACGGGAGATGATCAAGACTACTCCGTTACGATTGGCAACAATAACCAAGTGGAACTC
>1297_rtxA-Vibrio_cholerae_O1_biovar_El_Tor_str_N16961	GGAGCAGGTAATGACTTTGCCAATATCTTTGGTAACTATAACCGTATCAATGCCGGTGCGGGTAACGATGTGGTGAAACTGATGGGTTACCATGCCGTGCTAAACGGTGGTGATGGAGAT
>1309_rtxA-Vibrio_cholerae_O1_biovar_El_Tor_str_N16961	GATCACCTGATTGCAACGGCCATCTCTAAGTTCAGCCAGTTCAACGGTGGTGAAGGCCGTGATCTGATGGTACTTGGTGGTTATCAAAATACTTTCAAAGGTGGCACGGATGTGGACAGC
>1321_rtxA-Vibrio_cholerae_O1_biovar_El_Tor_str_N16961	TTTGTGGTGAGCGGTGATGTTATCGACAACCTTGTGGAAGACATTCGCAGCGAAGATAACATTGTCTTCAATGGTATCGATTGGCAGAAACTGTGGTTCGAGCGCAGCGGGTATGACCTG
>1333_rtxA-Vibrio_cholerae_O1_biovar_El_Tor_str_N16961	AAACTGTCGATTTTGCGTGATCCGTCTAACGACAGTGACCAATCGAAGTTTGAGCATATTGGTTCGGTGACATTCAGTGATTACTTTAATGGTAACCGCGCTCAAGTGGTTATCGGAATG
>1345_rtxA-Vibrio_cholerae_O1_biovar_El_Tor_str_N16961	AGTGAGAAAGACCTGTCGGGTGAACGTGAATACACCATGTTATCGGATAGTGCGATTGACGCTCTGGTTCAAGCGATGAGTGGTTTTGAACCGCAAGCGGGTGACAATGGCTTTATCGAC
>1352_rtxA-Vibrio_cholerae_O1_biovar_El_Tor_str_N16961	AAGCGATGAGTGGTTTTGAACCGCAAGCGGGTGACAATGGCTTTATCGACAGCCTAGAGAGTAAATCTCAAGCTGCGATCAGCATGGCGTGGTCAGACGTGGTTCACAAAAAAGGATTGA
>1_rtxA-Vibrio_vulnificus_CMCP6	ATGGGAAAACCATTTTGGAGAAGTGTTGAATACTTCTTCACAGGGAACTATTCCGCCGACGATGGAAACAACAGTATTGTTGCTATCGGTTTTGGTGGAGAAATCCATGCCTACGGTGGT
>2_rtxA-Vibrio_vulnificus_CMCP6	CATTTTGGAGAAGTGTTGAATACTTCTTCACAGGGAACTATTCCGCCGACGATGGAAACAACAGTATTGTTGCTATCGGTTTTGGTGGAGAAATCCATGCCTACGGTGGTGATGATCATG
>14_rtxA-Vibrio_vulnificus_CMCP6	TCACTGTCGGATCGATTGGTGCAACGGTTTATACCGGCAGCGGCAATGATACGGTCGTAGGCGGTTCGGCATATCTAAGAGTGGAAGACACCACTGGGCACCTTTCTGTAAAAGGCGCAG
>26_rtxA-Vibrio_vulnificus_CMCP6	CTGGGTATGCAGACATTAATAAAAGTGGCGATGGCAATGTGTCATTCGCTGGTGCCGCTGGCGGTGTGTCGATTGACCACTTAGGTAATCATGGTGATGTCAGTTACGGCGGTGCAGCGG
>38_rtxA-Vibrio_vulnificus_CMCP6	CTTATAATGGCATTACCCGCAAAGGTTTGAGCGGCAACGTCACCTTTAAAGGCGCTGGCGGTTACAATGCCCTTTGGCATGAAACCAACCAAGGTAATCTCTCTTTTGCTGGCGCAGGAG
>50_rtxA-Vibrio_vulnificus_CMCP6	CGGGCAATAAACTAGACCGTACTTGGTTCAACCGTTATCAAGGCTCGCGTGGTGATGTGACGTTTGATGGCGCTGGCGCGGCAAACAGCATCAGTTCACGTGTTGAAACCGGCAACATTA
>62_rtxA-Vibrio_vulnificus_CMCP6	CTTTCCGTGGGGCTGGTGCTGACAACCATTTGGTCCGTAAAGGCAAAGTGGGCGATATTACCTTGCAAGGTGCGGGGGCATCAAACCGCATTGAGCGTACACGCCAAGCGGAAGATGTTT
>74_rtxA-Vibrio_vulnificus_CMCP6	ACGCACAAACACGCGGTAACATTCGCTTTGAAGGTGTCGGTGGTTACAACAGCCTTTACTCCGATGTGGCACACGGTGACATCCATTTCTCCGGTGGCGGTGCTTATAACACCATTACAC
>86_rtxA-Vibrio_vulnificus_CMCP6	GAAAAGGCAGTGGTAGTAGCTTTGATGCTCAAGGTATGGAATACGCGAAAGCGGAAGACATTGTTCTCACCGCAGCGCAGATGCATGGTTTATCGATTGATAACGGCAACAAGTTCCATG
>98_rtxA-Vibrio_vulnificus_CMCP6	CGGTTACCGCTGTAAAATCAGAGCGAGAGCCAAATACTTATCTGTTTGCTATCGCAGATGGTACTTACACCAAAATCAACAAAGTTCGTCTCTATAACGATCCAGAAACGGGCAAACTCA
>110_rtxA-Vibrio_vulnificus_CMCP6	AATACTACTCTGAAGCTTGGTTCAAGCGCGGTAATCATTTAGCGGAGCTTGCTCGTTCTGATGTCTCTTCTGCTGGTGGTTTTGAAGTCAATCCAATCAATGGTGGTTACACCCTTTCTA
>122_rtxA-Vibrio_vulnificus_CMCP6	ATATTGCCGTTGAGCATCAGCAATCGTTAACCGTTCATGCTGTCGAGAAGGACCTGACCGAATATGAGTGGGTGACCTACGCCAATGGCGCACTGATTGATGCGAAAGATGTGGCATTAT
>134_rtxA-Vibrio_vulnificus_CMCP6	CAGAGGCGAAAATGGGCGGTCACGCCATCTCGACCGATGGGACGACAGTCGATGTTCAAGCGGTGAAATCAAACCGAAAACCAAATACTTATGTTTACGCAAAAGTGCTTGGGCCTTACA
>146_rtxA-Vibrio_vulnificus_CMCP6	CAAAAATTGTGGTGGTTGAACTTGCTAATGATCCCAAAACAGGGGCGCTTAAGTATCAAGCTCGCTCTTGGTACAAAGAGGGTAATCACACCGCAAACCTAGCCAATGAAGATATTTCGT
>158_rtxA-Vibrio_vulnificus_CMCP6	CTGCAAACGGATATCACTCGATGGGCAAAGGCGGCTACTCACTCAGCGATCTGCATTACAGTGTGAACGCGGTAAGAAGCACCAGCGAAACCGTGGCCGACATCGACGAGTACACCGATC
>170_rtxA-Vibrio_vulnificus_CMCP6	AAACCTTGTTTAAGCCAGCGACCGATAGCGGTGAAAGCTCTGGTGATGTGCGCTTCAATGGTGCGGGTGGCGGTAACGTCATCAAGTCCAATGTGACTCGCGGCAATGTCTACTTTAATG
>182_rtxA-Vibrio_vulnificus_CMCP6	GTGGCGGTATCGCTAACGTCATCCTCCACAGTTCGCAATTTGGTCATACCGAGTTCAACGGTGGTGGCGCGGCAAACGTGATTGTCAAAAGTGGCGAAGAAGGGGATCTCACCTTCCGCG
>194_rtxA-Vibrio_vulnificus_CMCP6	GCGCGGGTTTGGCGAACGTGTTGGTACACCAAAGCAAGCAAGGCAAGATGGATGTTTACGCGGGCGGTGCGGTAAACGTACTGGTTCGTATTGGCGATGGTCAATACCTTGCGCATTTGC
>206_rtxA-Vibrio_vulnificus_CMCP6	TGGCTTACGGCAACATTTCCGTGCACAAAGGCAATGGCAACAGCCGTGTCGTTATGCTCGGTGGTTACAACACCCATACCCAAATTGGCTCCGGCAACGGCTTGTGGTTGGCGGCGGGCG
>218_rtxA-Vibrio_vulnificus_CMCP6	GCTTCAACGTGATGACGCAAGTGGGTAAAGGTGATGTAGCATCGGTACTGGCTGGCGGCGCGAACGTGCTCACCAAAGTGGGTGACGGCGATCTAACCGCAGGTATGTTGGGCGGCGCAA
>230_rtxA-Vibrio_vulnificus_CMCP6	ACGTGATTACCCACATTAGCGGCGACAATGAAACCTCGAATACCACAGCCGTAGCCTTAGGCGGTGCTAACATTCTCACCAAAAAAGGCAAAGGGAATACCCTTGCGGTGATGGGCGGTG
>242_rtxA-Vibrio_vulnificus_CMCP6	GCGCAAACGTGCTGACGCATGTGGGTGATGGTACAACAACTGGCGTAATGGTCGGTGGTGCGAACATTCTCACCAAAGTAGGTAACGGCGACACGACCGGCATAATGCTTGGTGTTGGCA
>254_rtxA-Vibrio_vulnificus_CMCP6	ACGTGCTAACGCATGTTGGTGATGGCCAAACTCTTGGCGTGATGGGCGCAGCGGGTAACATCTTCACCAAAGTGGGTGATGGAACCTCTATTGCGGTCATGATTGGTGCCGGCAACATCT
>266_rtxA-Vibrio_vulnificus_CMCP6	TTACCCATGTGGGCGAAGGGAATGCTTGGGCGCTGATGGGCGGTTTGGGTAACGTCTTTACCAAAGTCGGCAACGGTGATGCTCTCGCGTTAATGGTGGCAGAAGCCAACGTCTTCACTC
>278_rtxA-Vibrio_vulnificus_CMCP6	ACATTGGTGATGGTATGTCGGTCGCACTGATGTTAGCCAAAGGCAACGTTGCGACAAAAGTGGGTAATGGAACCACACTCGCTGCAATGGTTGGTAACGCCAATATCTTCACTCACGTAG
>290_rtxA-Vibrio_vulnificus_CMCP6	GCAGTGGCAGCACGTTTGCTGCAATGATCGGCCAAGCCAACATCATGACCAAAGTGGGCAATGATCTCACCGCGGCACTGATGGTCGGTAAAGCCAACATCTACACCCATGTCGGTGATG
>302_rtxA-Vibrio_vulnificus_CMCP6	GAACCAGCCTAGGAATATTCGCGGGCGAAGTGAACGTGATGACCAAGGTCGGTAACGGCACAACCTTGGCGGCGATGTTCGGTAAAGCCAACATCATGACGCATGTCGGCGATGGTCTAA
>314_rtxA-Vibrio_vulnificus_CMCP6	CGGGCGTGTTAGCACTGGGCGAAGCCAATATTGTCACCAAAGTGGGTGATGATTTCATGGGTGTTGTGGCGGCAGCAAAAGCCAACGTTGTGACTCATGTTGGTGATGCAACAACCGCGG
>326_rtxA-Vibrio_vulnificus_CMCP6	CTGTGTTGGCTGGTAAAGGCAATATCCTAACTAAAGTGGGTGAAGGCACCACGGTAGGGTTGTTGATTTCCGATATCGGCAACGTAATGACCCACGTCGGAGATGGCACGACCATTGGTA
>338_rtxA-Vibrio_vulnificus_CMCP6	TTGCCAAAGGCAAGGCAAACATCATTACCAAAGTCGGTGATGGTTTGGGCGTCAATGTTGCTTGGGGGCAAGCAAACGTGTTTACCCAAGTGGGCGACGGTGATCGCTATAACTTTGCCA
>350_rtxA-Vibrio_vulnificus_CMCP6	AAGGTGAAGCCAATATCATCACCAAAGTAGGTGATGGCCAAGAAGTCTCCGTGGTGCAAGGTAAAGCCAACATCATTACTCATGTGGGCAATGGCGACGACTACACCGGAGCTTGGGGTA
>362_rtxA-Vibrio_vulnificus_CMCP6	AAGCGAACGTCATTACTAAAGTGGGTAATGGCCGTAACGTGGTACTGGCAAAAGGTGAAGCCAACATCGTGACCCAAGTGGGGGATGGCGACAGCTTTAACGCACTTTGGAGCAAAGGCA
>374_rtxA-Vibrio_vulnificus_CMCP6	ACATCGTCACCAAAGTGGGTGATGGTATGCAGGTGACGGCAGCAAAAGGCAAAGCCAATATCACTACCACCGTTGGTGATGGCTTGAGTGTGACAGCCGCCTATGGTGATGCCAACATCA
>386_rtxA-Vibrio_vulnificus_CMCP6	ATACCAAAGTCGGTGATGGCGTATCCGTCAACGTCGCTTGGGGCAAATATAACATCAACACGAAAGTGGGTGATGGCCTGAATGTTGCCGTGATGAAAGGCAAAGCTAACGCCAATATTC
>398_rtxA-Vibrio_vulnificus_CMCP6	ACGTGGGCGATGGCCTCAACATCAATGCCTCTTACGCACAAAACAACGTTGCAATCAAAGTTGGTAACGGCGATTTTTACAGTTTGGCTGTTGCGTCAAGCAACACCAGCAGCAACAAGC
>410_rtxA-Vibrio_vulnificus_CMCP6	TCTCAGCACTGTTTGATAATATCAAGCAAACCCTACTTGGTGTCGGTGGTAGCCAAGCAATCAACTACTTGGTTCAAGGTGATGAAGCATCGTCATCCGGTACGCAAAAAGGCCGTGGTG
>422_rtxA-Vibrio_vulnificus_CMCP6	CGATTGCAACACCGGAAATCACCAAGCTGGATGGTTTCCAAATGGAAGCCATTGAAGAAGTGGGCTCGGACTTGGGCGATAGCCTAACCGGCAGTGTTACTAAGGTAGATACCCCAGATC
>434_rtxA-Vibrio_vulnificus_CMCP6	TCAACAAGATGCAAAATGCACTCGACGTTGACGGATCTGCTGATCAAACTCAAGCCCCGAATCTCATTGTGAATGGTGATTTTGAGCAAGGTGATCGTGGTTGGAAATCGACACACGGTG
>446_rtxA-Vibrio_vulnificus_CMCP6	TTGAAGCTTCCTATTCGGGCAATGTCTATGGCGTGAACGGTGAAGGCCACGGCGCACGTGTGACGGAACTGGATACCTACACCAACACCAGTCTCTATCAAGATCTGACCGATCTTACGG
>458_rtxA-Vibrio_vulnificus_CMCP6	AAGGTGAAGTCATTGCTGTGAGCTTTGATTTTGCGAAACGTGCAGGTCTATCGAATAACGAAGGCATTGAAGTTCTTTGGAATGGCGAAGTCGTTTTCTCATCGTCTGGTGATGCCTCTG
>470_rtxA-Vibrio_vulnificus_CMCP6	CTTGGCAGCAAAAAACCTTAAAACTGACCGCGCATGCCGGCAGTAACCGAATCGAATTCAAAGGCACAGGCCACAATGATGGACTGGGCTATATCCTAGATAATGTCGTGGCGAAATCGG
>482_rtxA-Vibrio_vulnificus_CMCP6	AATCGTCGCAACAAGCCAACGCAGTGAGTGAGCACGCGACACAAAATCAAGCGTCGCAGAATGCCCTATCAGATAAAGAGCGCGCAGAAGCGGATCGCCAACGTCTTGAACAAGAAAAGC
>494_rtxA-Vibrio_vulnificus_CMCP6	AGAAACAGCTTGATGCTGTCGCAGGGTCACAAAGTCAGTTGGAGTCGACCGACCAACAAGCGCTAGGAAATAACGGTCAAGCTCAACGTGATGCGGTGAAAGAAGAGTCGGAAGCCGTGA
>506_rtxA-Vibrio_vulnificus_CMCP6	CCGCCGAGTTGACAAAACTGGCGCAAGGTCTCGATGTGCTTGATGGCCAAGCAACGCATAGTGGCGAGTCCGGCGACCAATGGCGCAATGATTTTGCCGGTGGTCTGCTCGATGGCGTTC
>518_rtxA-Vibrio_vulnificus_CMCP6	AAAGCCAGCTCGACGATGCCAAGCAACTCGCGAATGACAAGATTGCTGCAGCGAAGCAGGCGCAGTCTGACAATAACAGCAAAGTCAAAGAATCCGTTGCGAAATCTGAAGCGGGTGTGG
>530_rtxA-Vibrio_vulnificus_CMCP6	CAAAAGGTGAGCAAAATCGCGCAGGTGCAGAGCAAGACATTGCCGAAGCTAAAGCCGATGCAGAAACACGCAAAGCCGATGCTGTGGCGAAAAGTAACGATGCGAAACAGGCCGAATCTG
>542_rtxA-Vibrio_vulnificus_CMCP6	ACGCACACAGCGCCGCAAACGACGCGCAATCGCGTGGTGATCGCGATACGATGAATGCCGAAAACAAAGCCAACCAAGCGCAGAATGATGCCAAAGGGACCAAGCAAAACGAAGGCGATC
>554_rtxA-Vibrio_vulnificus_CMCP6	GCCCTGACCGTGAAGGCGTGGCTGGCAGCGGTCTTTCAGGTAACGCTCATAGCGTGGAAGGTGCTGGCGAAACGGGCAGTCATGTCACCACTGACAGCCAAACAAACGCCGATGGTCGAT
>566_rtxA-Vibrio_vulnificus_CMCP6	TCAGTGAAGGTCTAAGCGAACAAGAGCAAGAAGCGCTGGAAGGTGCGACAAACGCAGTGAACCGTCTGCAAATTAACGCAGGTATTCGCGGAAAGAACAGCGGTAGCACCATCACCTCAA
>578_rtxA-Vibrio_vulnificus_CMCP6	TGTTCACCGAAACAAACTCCGACAGCATTGTGGTGCCAACCACTGCGTCTCAGGATTTGGTCCGAAAAGAGATCCGCATTTCTGGGGTGAACTTAGAGGGGCTTGGTGAAACTTCGCATG
>590_rtxA-Vibrio_vulnificus_CMCP6	ACTCTGCTGAATCGCTTGTGGCTGCTCGCGCGGAAAAAGTGGCGAATCTCTATCGCTGGCTAGACACTGATAATGACGTGGCGACGGACAAGTATGTACCTGTCCCTGGCTTTGAACGCG
>602_rtxA-Vibrio_vulnificus_CMCP6	TCGATGCTGATGTCTCTGATGAAGTCAAGCAGCGCATGATTCAATCTATGAGCGGTTACATCGAACACACCGACAATCAAGTACCGAAAGATCAAGCGGAAGCATTAGCCACTTTGTTTG
>614_rtxA-Vibrio_vulnificus_CMCP6	TTGAAGCGACGCTCGATTATGACTGGGACAAACGCGTTGAGTTTCTCACTAAGCTTGAGAGCTATGGTTATAGTTTTGAAGCGCCACACGCAGAGAAAAGCATTGTTTCCTTCTGGTCTG
>626_rtxA-Vibrio_vulnificus_CMCP6	GTAAAAACTTCAAGCAATACCGAGACGTTCTCGACAATGCCCAGACTGATGGCAAAAAGGTCGTGTACGACATCGATGTTAAAGGCAACGCATTTGCAATCGACCTGAATAAGCATTTAA
>638_rtxA-Vibrio_vulnificus_CMCP6	TGCGTTGGGGTGGCCTGTTCCTTGACCCAGATAACGCCGAGCAAAATCAATTGAAATCGTCAATTGATGCAGCAACGTTCAGCAATACAGGTTTTTGGAGTTCGGTCTATGCGACGGGGG
>650_rtxA-Vibrio_vulnificus_CMCP6	CACAAAATGATGTGTATGTCATCGCAGAAGGTGGTGTGCGTCTTGGCAACTATTTCTGGAATGTTGAGCTACCTGCATTACGCCAATTGCAGCGTGAAGGGTTAGTCGGTGAAATTCGAC
>662_rtxA-Vibrio_vulnificus_CMCP6	TGCTTGATAAGCCAGTATCCGAGTACAAAGATCTACCAGCAGACCAGATTGGACGCCGACTTACCGATGCAGGTGTTGCCGTTAAAGTACGCTTTGATGCGTTGAGTCACGAGAGACAAG
>674_rtxA-Vibrio_vulnificus_CMCP6	CTGAGCTTTTGGCCGACAATCCAGATGGTTACAAAGCCGATACGCTGGTTGAGTTGGATGTGAAGCTAAGTGCGATCGATAGCATGTTGCGTGAATCTCTACCATTCTATTCACTTCGTA
>686_rtxA-Vibrio_vulnificus_CMCP6	CTGAGCGCAACCTCTTAGTGCAAGAAGGCGAAGAAGGATTTGAAGTTCGCTCATGGCCGGGAATCGATGGAAAGAGCAAGACTATTCTGCTTGATAACCCAGAAGATGCAGCTCAACAAA
>698_rtxA-Vibrio_vulnificus_CMCP6	AATCCATTGAGCGCTTTATCTTGGCAAACTTCGACAACTTCGAGCAGATGCCAGATGAACTTTTCTTAGTGGATAACAAGGTGCTCTCGCATCACGATGGCCGCACGCGAATTATAGTGC
>710_rtxA-Vibrio_vulnificus_CMCP6	AAAAAGAAGACGGTGCTTGGACGTACAACACCAATGTTGAACTGATGTCTGTCACTGAGCTACTCGATGCTGCTCATGTGAACGGTAAAGTTCGCGGTGATAGTTACCAACAAGTGATCG
>722_rtxA-Vibrio_vulnificus_CMCP6	ACGCCCTGACGGAGTATCATGCGAGTACGGTTGAACACGCAGATTACGAACTAGAATCTGTGGAAAAACTGCTCAACCTGCGTAAACAGATTGAAGGTTATGTACTCGGGCATCCGGATT
>734_rtxA-Vibrio_vulnificus_CMCP6	CTGGCCGTGTGGAAGCAATGAACTCACTGTTAAATCAGGTGAATTCTCGTCTGGAAGAAGTCTCTGTTCTTGCGGTCTCTGAGCAAAGCATCAAAGCGCACGATAGCTTTAGCCGCCTAT
>746_rtxA-Vibrio_vulnificus_CMCP6	ATGACCAGCTTGATAATGCCAACTTAAAAGAAAGTAAACATCTGTATCTGGATGGAAACGGCGATTTCGTCACTAAGGGCAAAGGCAACCTAGCCACTATCGATCAGCTAGGTGGTAGCG
>758_rtxA-Vibrio_vulnificus_CMCP6	ATGCTGTACTTGAAAAAGTAAAAGCAGCCGTAACTCATGAGTATGGTCAAGTCGTTGCCGATACGATCTTCGCAGGGCTTTCTGCAAACGATCTGGCAAAAGATGGTAAAGGCATTGATA
>770_rtxA-Vibrio_vulnificus_CMCP6	TTGCTGGTTTAAACAAAGTACACCAAGCGATTGAACAGCACATGTCGCCAGTGAGCGCGACCATGTACATCTGGAAGCCGAGTGATCACAGCGCACTAGGTCATGCCGCATTGCAAATTG
>782_rtxA-Vibrio_vulnificus_CMCP6	GCCAAGGTCGCACGCAGCTTGAAGGTCAAGCCGCAGCAGACTTCAATAAGCAGAATTACGTGAGTTGGTGGCCACTCGGTAGCAAGTCATCCAATATCCGCAATATCTTCAACGTTGCAA
>794_rtxA-Vibrio_vulnificus_CMCP6	CAGAAGATCAGCCGGATCTTAAACTACGTTGGAGCGATTTCAGCCAACCTGCTCATCAAAATGACACACTTGAGCACGATATGGCATCGGAAGAAAACGACGGCTTTGGTTTGAAAGATG
>806_rtxA-Vibrio_vulnificus_CMCP6	GTGAAACTAAGCTGAAACGCTTTATCGAAAAACTCAACGCCGCGAAAGGTATTGATGCTTCATACAAAGATGCTTCTGAAGGCTATGCGAGTGTGCTACTGGGCAATCCAGATATGCTTG
>818_rtxA-Vibrio_vulnificus_CMCP6	CATCGACAGGCATTCCTGCGCATGTATTCCAGCCATTCGTCGACCAATGGAATGACACCAGCTACGACATGATGGACGTAGCAAACCGTTTTGCTGAAGAGCTACAGAAACAAGCTCAGG
>830_rtxA-Vibrio_vulnificus_CMCP6	CAAGTGGTGATCCCGCCCTAGTGGAAAAACGCATCGACAACGTGGTTCGCCTGTTTGCTGAAAGAGCGCTGGAAGAAATCGAAGCCTTTAAGGCCAGCCAAGCAGATGAAGGCCGAGTGT
>842_rtxA-Vibrio_vulnificus_CMCP6	TCCGCATTAACCTAGAAGGGTTGGATGTGGCGGCGATGCAAGCTGAATGGAACCGTCTAAGCAACGATCCGGATGCTCGATATCAGTTATTGACCAAAAACTGCTCAAGTACCGTCGCAA
>854_rtxA-Vibrio_vulnificus_CMCP6	AAGTTTTGAAAGCGGGTGGCGCTGACAAACTTATCGGCCACACATGGCGACCTAAGTTTGGTGTTTGGACGCCGACAGAGCTTTTCAACTTTGGTCAGGCGCTGCAGGAAGCTCAGCTTG
>866_rtxA-Vibrio_vulnificus_CMCP6	AAATTGCCGCGAAGAAGCAAAGTCATCAAGTCACTGATGTCCTTGATGCCTTGTCAGGTAATGAGAAGCACAAAGAAAACGTGGCGATTGAAAATGATGGCACGCCACCGCGCGATAAAG
>878_rtxA-Vibrio_vulnificus_CMCP6	AATCTCTTAGCCCACTGACTCGATTCCTCAACAATGAGTTATATGGTGAGAAAGACGCACGTCGTAAGATTGGCGAAATCACGCAAACCTTACTTGACCATGCGGTAGAAAATGGAGAAT
>890_rtxA-Vibrio_vulnificus_CMCP6	CGCAGAAAGTTACCCTCAAAGGGGAAGCGGGTCGTCTAACGGGGTATTACCATCAGGGAGCGGTTTCAAGCGAAGGTGAAACAAGCGCGACCAGCGGCAAAGTCGTGTTGTTCTTGCACG
>902_rtxA-Vibrio_vulnificus_CMCP6	GTTCTGGTTCTTCTGCTGAAGAGCAAGCGAGCGAGATTCGCAACCACTACCAAAAACAAGGTATCGACATGCTCGCAGTCAACCTGCGTGGCTATGGTGAAAGCGACGGCGGACCAAGCG
>914_rtxA-Vibrio_vulnificus_CMCP6	AAAAAGGCTTGTACCAAGACGCTCGCACCATGTTCAACTACCTAGTGAACGACAAGGGTATTGACCCAAGCAATATCATCATTCACGGCTACTCAATGGGTGGTCCAATTGCCGCAGATT
>926_rtxA-Vibrio_vulnificus_CMCP6	TAGCACGTTATGCCGCGCAAAACGGCCAAGCGGTGTCTGGCTTATTGCTTGACCGTCCTATGCCAAGCATGACCAAAGCGATCACCGCTCATGAAGTGGCGAATCCTGCGGGCATTGTGG
>938_rtxA-Vibrio_vulnificus_CMCP6	GGGCTATCGCGAAAGCGGTTAACGGCCAGTTCTCAGTGGAGAAGAACCTAAAAGGCTTGCCAAAAGAGACGCCGATTCTGCTGCTAACGGACAACGAAGGCTTAGGCGAAGAAGGCGAGA
>950_rtxA-Vibrio_vulnificus_CMCP6	AGCTACGAGCTAAACTCGCGATTGCTGGCTACAACGTCACGGGTGAACAAACCTTCTATGGCCACGAAGCGAGCAACCGCTTGATGGGGCAGTACGTGGATCAAATTGTCTCCGGTCTGT
>962_rtxA-Vibrio_vulnificus_CMCP6	TCAATGCAGAGCAAGCAGCGGTAGAAGCGGGCGAAGTGCTGAAAGGACTAGAGAAAGACTTTAAACGCTATGGCGACGCGCTGAAACCAGATACGAGCGTGCCGGGTAAATCGAAAGACA
>974_rtxA-Vibrio_vulnificus_CMCP6	TTCGCACCACTAAAGATTTCCTAAATGGTTACAAAAATGACCATGCGAAAGAGATCGTTGACGGCTTCCGCTCAGATATGAGTATCAAGCAACTGGTGGATCTGTTTGTTAAAGGTAACT
>986_rtxA-Vibrio_vulnificus_CMCP6	GGAGTGCAGAGCAAAAAGGTGCGCTTGCTTGGGAAATCGAAAGTCGTGCACTGAAAGTGACGTTCCAGAACAAGTCTGAGAAGTACAACCGATTGTTCCGTGAGATTGCTTCTGCTGGCG
>998_rtxA-Vibrio_vulnificus_CMCP6	TGGTGGATGCGAAAGCGACTGAACAGCTTGCGCCACAGTTAATGCTGCTGAACCTATCGAATGACGGTTTTGGTGGGCGTTGTGATCCACTTTCTAAACTCGTTTTGGTTGCGAAACAGC
>1010_rtxA-Vibrio_vulnificus_CMCP6	TTGAAAACGATGGTCAAGTTGGCGTGGCAAGACAACTGCTAGAAAAGATGTACTCTGCGGCAGCGGTGCTGAGCAATCCAACCCTTTACTCAGACAGTGAAAAAGCCAATGCAAGCAAGT
>1022_rtxA-Vibrio_vulnificus_CMCP6	TGCTCAGCAGCTTGGCGGCCATTCATGCGAAGAACCCAATGCATGATACGTCGATGAAAGTGTGGCAGGAAAAGCTGGAAGGGAAGCAAGCGCTGACCGTAAACGGTGTGGTTGAGAAAA
>1034_rtxA-Vibrio_vulnificus_CMCP6	TCACTGATGCATCGGCTAACGGTAAACCTGTGCTGTTGGAACTTGATGCTCCGGGGCATGCGATGGCAGCTTGGGCAAAAGGCTCAGGCGACGATCGTGTTTACGGCTTCTACGATCCAA
>1046_rtxA-Vibrio_vulnificus_CMCP6	ATGCTGGCATCGTTGAGTTTTCGTCAGCAGAGAAGTTTGGCGACTACCTAACGCGTTTCTTCGGCAAGTCCGATCTGAACATGGCTCAAAGCTATAAGCTGGGTAAAAACGACGCAGGTG
>1058_rtxA-Vibrio_vulnificus_CMCP6	AAGCAATCTTCAACCGCGTGGTGGTAATGGATGGCAATACATTAGCAAGCTACAAGCCGACCTTCGGTGACAAGACCACCATGCAGGGGATCCTAGATCTACCTGTGTTTGACGCTACAC
>1070_rtxA-Vibrio_vulnificus_CMCP6	CGATTAAAAAGCCTACGGGTGGAGTCGCGAGCGATCTCGAAGCATTGGGTGATAAAACCAAGGTCGTGGTCGATTTAGCGCAAATCTTTACGGTGCAAGAGCTGAAAGAAAGAGCAAAAG
>1082_rtxA-Vibrio_vulnificus_CMCP6	TTTTTGCTAAACCGATTGGCGCATCCTACCAAGGTATTCTCGATCAACTCGACCTTGTGCATCAGGCTAAAGGCCGCGATCAAATCGCAGCGAGCTTTGAGCTTAATAAGAAGATTAATG
>1094_rtxA-Vibrio_vulnificus_CMCP6	ACTACATCGCTGAACATCCAACTTCGGGGCGTAATCAAGCGCTAACGCAGTTGAAAGAGCAGGTCACCAGTGCGTTGTTTATCGGTAAGATGCAAGTTGCCCAAGCGGGTATTGATGCAA
>1106_rtxA-Vibrio_vulnificus_CMCP6	TCGCACAAACAAGACCGGAGCTTGCCGCTCGTATCTTTATGGTCGCGATTGAAGAAGCCAACGGTAAACACGTAGGTTTGACGGACATGATGGTTCGTTGGGCCAATGAAGACCCATACT
>1118_rtxA-Vibrio_vulnificus_CMCP6	TGGCACCGAAGCATGGTTACAAAGGCGAAACGCCAAGTGACCTTGGTTTTGATGCGAAGTACCACGTAGATCTAGGTGAGCATTACGCTGATTTCAAACAGTGGTTAGAAACGTCCCAGT
>1130_rtxA-Vibrio_vulnificus_CMCP6	CGAACGGGTTGTTGAGTAAAGCGACGTTGGATGAATCCACTAAAACGGTTCATCTTGGCTATAGCTATCAAGAACTTCAGGATTTGACGGGTGCTGAATCGGTGCAAATGGCGTTCTACT
>1142_rtxA-Vibrio_vulnificus_CMCP6	TCCTGAAAGAAGCGGCGAAGAAAGCGGATCCGATTTCTGGTGATTCAGCTGAAATGATACTGCTGAAGAAATTTGCAGATCAAAGCTACTTATCTCAACTTGATTCCGACCGAATGGATC
>1154_rtxA-Vibrio_vulnificus_CMCP6	AAATTGAAGGTATCTACCGCAGTAGCCATGAGACGGATATTGACGCTTGGGATCGTCGTTACTCTGGTACAGGCTATGATGAGCTGACGAATAAGCTTGCTAGTGCAACGGGCGTTGACG
>1166_rtxA-Vibrio_vulnificus_CMCP6	AGCAGCTTGCGGTTCTTCTGGATGATCGTAAAGGCCTCTTGATTGGTGAAGTGCATGGCAGCGACGTCAACGGCCTACGCTTTGTTAATGAACAGATGGATGCACTGAAAAAACAGGGAG
>1178_rtxA-Vibrio_vulnificus_CMCP6	TCACAGTCATTGGCCTTGAGCATTTACGCTCAGACCTTGCGCAACCGCTGATTGATCGCTACCTAGCTACGGGTGTGATGTCGAGTGAACTAAGCGCAATGCTGAAAACAAAGCATCTCG
>1190_rtxA-Vibrio_vulnificus_CMCP6	ATGTCACTCTTTTTGAAAACGCACGTGCTAACGGTATGCGCATCGTCGCGCTGGATGCAAACAGCTCTGCGCGTCCAAATGTTCAGGGAACAGAACATGGTCTGATGTACCGTGCTGGTG
>1202_rtxA-Vibrio_vulnificus_CMCP6	CTGCGAACAACATTGCGGTGGAAGTATTACAAAATCTGCCTGATGGCGAAAAGTTCGTTGCTATCTACGGTAAAGCGCATTTGCAGTCTCACAAAGGGATTGAAGGGTTCGTTCCTGGTA
>1214_rtxA-Vibrio_vulnificus_CMCP6	TCACGCACCGTCTCGATCTTCCTGCGCTTAAAGTCAGTGACTCGAACCAGTTCACAGTTGAACAAGACGATGTAAGTCTACGTGTTGTCTACGATGATGTTGCTAACAAACCGAAGATCA
>1226_rtxA-Vibrio_vulnificus_CMCP6	CGTTCAAGGGCAGTTTGAGTGGCGCAAATACCGCTCTTCACAACCAAAATGTGAATGACTGGGAACGTGTTGTTGTGACTCCGACCGCGGACGGCGGTGAAAGCCGTTTTGATGGTCAAA
>1238_rtxA-Vibrio_vulnificus_CMCP6	TCATCGTGCAAATGGAGAACGATGATGTCGTTGCAAAAGCCGCTGCGAACCTTGCGGGTAAGCACCCAGAAAGCAGTGTGGTGGTGCAGATCGATTCAGACGGCAACTATCGCGTGGTGT
>1250_rtxA-Vibrio_vulnificus_CMCP6	ATGGGGATCCGTCAAAGCTGGATGGAAAGCTACGTTGGCAGTTAGTAGGTCATGGTCGAGATGACTCAGAAAGTAACAACACGCGTTTAAGTGGCTACAGTGCCGATGAGCTGGCCGTGA
>1262_rtxA-Vibrio_vulnificus_CMCP6	AATTGGCCAAGTTCCAACAGTCGTTTAATCAAGCGGAAAACATCAACAATAAGCCTGATCATATCAGTATTGTTGGTTGTTCTTTGGTGAGTGACGACAAGCAAAAAGGCTTTGGTCATC
>1274_rtxA-Vibrio_vulnificus_CMCP6	AGTTTATTAACGCGATGGATGCGAATGGTCTTCGTGTCGATGTCTCTGTACGCAGTTCTGAACTGGCGGTAGACGAGGCAGGGCGTAAACATACCAAGGACGCGAATGGCGATTGGGTCC
>1286_rtxA-Vibrio_vulnificus_CMCP6	AAAAAGCAGAAAACAACAAAGTTTCGCTAAGCTGGGACGAGCAAGGTGAAGTTGTTGCCAAGGATGAACGTATTCGCAATGGTATTGCGGAAGGCGACATCGATCTCTCTCGTATTGGTG
>1298_rtxA-Vibrio_vulnificus_CMCP6	TCAGCGACGTTGACGAGCCAGCTCGTGGTGCAATCGGTGGCAACAATGATGTGTTTGATGCGCCAGAAAAACGCAAAGCGGAGACAGAAACCTCATCTTCTTCTGCAAACAATAAACTCA
>1310_rtxA-Vibrio_vulnificus_CMCP6	GCTACTCAGGTAACATTCAAGTCAATGTAGGTGATGGTGAGTTTACGGCAGTGAACTGGGGCACATCGAATGTGGGCATTAAAGTCGGCACGGGTGGCTTTAAGTCGCTGGCCTTTGGTG
>1322_rtxA-Vibrio_vulnificus_CMCP6	ACAATAACGTCATGGTTCACATCGGCAATGGTGAGAGCAAGCACAGCTTCGATATTGGTGGTTATCAGGCACTGGAAGGTGCGCAAATGTTCATCGGTAATCGTAATGTGAGCTTCAACT
>1334_rtxA-Vibrio_vulnificus_CMCP6	TAGGTCGAAGTAATGATCTGATTGTGATGATGGACAAGTCGATTCCGACTCCGCCATTGGTTAATCCGTTCGATGGTGCCGCTCGTATTTCGGGCGTACTGCAAAGCATTGCCACCTCGG
>1346_rtxA-Vibrio_vulnificus_CMCP6	GTGAGGGCCAAGATTGGCTAGCGGCTCAAGAGCAGCAATGGACATTGTCTGGCGCCAAGAAGTTTGTCAAAGATATGTCTGGTTTGGATCAGAGCAGCAGCGTTGATTACACCAGTTTGG
>1358_rtxA-Vibrio_vulnificus_CMCP6	TTGAACTAGACTCGCAGAACGAGCGAAGCAGCCGTGGCTTGAAGCACGATGCAGAAGCGGCTCTGAACAAGCAGTACAATCAATGGTTAAGTGGCAATAGCGATTCTGACACCAGCAAGC
>1370_rtxA-Vibrio_vulnificus_CMCP6	TCAGCCGCGCAGATAAGCTTCGTCAAGCCAATGAAAAGCTTGCGTTTAACTTTGCCGTGGGTGGTCAAGGTGCGGATATCCAAGTGACGACAGGTAACTGGAACTTCATGTTTGGTGACA
>1382_rtxA-Vibrio_vulnificus_CMCP6	ACATCCAGTCTATTTTGGATACCAACCTAGGCTCACTGTTTGGCCTCATGACACAGCAGTTCTCTGCTACGGGTCAGGCCAAGACAACCTTCACCTACACGCCAGAAGATTTGCCTCGTC
>1394_rtxA-Vibrio_vulnificus_CMCP6	AGCTTAAGAACAAGCTACTTGGGCAGTTAGCGGGTGTAGGAGCCGAGACCACGCTAGCGGATATTTTTGGTGTGGATTACACCGCGTCAGGTCACATTGTTTCGCGTAATGGTGAAGCCG
>1406_rtxA-Vibrio_vulnificus_CMCP6	TTGACGGCGTGGCGATTCTCAAAGAGATGTTGGAGGTCATTGGTGAGTTCAGTGGTGATCAACTGCAAGCCTTTGTCGACCCAGCTAAGTTACTGGATAGCTTGAAGTCGGGTATCAACA
>1418_rtxA-Vibrio_vulnificus_CMCP6	TGGGGGCGGATGGCATTAAGTCTTTTGCTGAAACTCATGGACTGAAAGAGAAGGCGCCAGAAGAGGAAGAGGACAACTCTTCGGTTTCTGTTAATGGTGCGAACGTAAACAGTGCACAAG
>1430_rtxA-Vibrio_vulnificus_CMCP6	GCGCGACGGTGGCTGATGGCAGCACTGAAACAGCAGAAACACCAGATCGTGCCTTTGGCTTTAACTCGCTTAACCTGCCGAACTTGTTCGCCACTATCTTTAGTCAAGACAAGCAGAAAG
>1442_rtxA-Vibrio_vulnificus_CMCP6	AGATGAAATCGCTGGTGGAAAATCTCAAAGAGAATCTCACCGCTGATCTGCTGAATATGAAAGAGAAAACGTTTGATTTCCTTCGTAACAGTGGTCATCTCCAAGGTGATGGTGATATCA
>1454_rtxA-Vibrio_vulnificus_CMCP6	ACATCTCCCTAGGAAACTACAACTTCAACTGGGGTGGTGATGGTAAAGATCTCGGAGCGTATCTAGGAGACAACAACAACTTCTGGGGCGGACGAGGCGATGATGTGTTCTACGCAACAG
>1466_rtxA-Vibrio_vulnificus_CMCP6	GCACGTCAAACATCTTCACGGGCGGCGAAGGCAACGACATGGGCGTTCTGATGGGACGTGAAAACATGATGTTTGGCGGTGATGGCAACGACACAGCAGTGGTTGCAGGACGCATTAACC
>1478_rtxA-Vibrio_vulnificus_CMCP6	ATGTCTTCCTTGGTGCCGGTGATGACCAGTCGTTTGTCTTTGGTGAGGGCGGTGAAATTGACACCGGTTCAGGCCGTGACTACGTGGTGACGTCTGGCAACTTCAACCGTGTGGATACGG
>1490_rtxA-Vibrio_vulnificus_CMCP6	GTGACGATCAAGACTACTCCGTTACGATTGGCAACAACAACCAAGTAGAGCTAGGCGCTGGCAATGACTTTGCTAATGTCTTCGGTAACTACAACCGCATCAATGCAAGCGCTGGCAACG
>1502_rtxA-Vibrio_vulnificus_CMCP6	ATGTTGTGAAGCTAATGGGCTATCACGCCGTGTTGAATGGCGGTGAGGGCGAAGACCATCTCATCGCAGCGGCCATCTCTAAGTTCAGTCAATTCAACGGTGGCGAAGGGCACGATCTGA
>1514_rtxA-Vibrio_vulnificus_CMCP6	TGGTGTTGGGTGGTTATCAAAACACGTTCAAAGGTGGCACGGATGTGGACAGCTTTGTGGTGAGCGGTGATGTTATCGACAACCTTGTTGAAGACATTCGCAGCGAAGATAACATTGTCT
>1526_rtxA-Vibrio_vulnificus_CMCP6	TCAATGGCATCGATTGGCAGAAACTGTGGTTCGAACGCAGCGGATATGACCTGAAGTTGTCTATTCTTCGTGACCCGGCAAGCGACAGTGACCAAGCGAAGTTTGAGCATATTGGTTCGG
>1538_rtxA-Vibrio_vulnificus_CMCP6	TGACGTTCAGTGATTACTTTAACGGTAATCGAGCGCAGGTGATCATCGCAATGGGTGAGAAAGACGCGACGGGTGAACGTGAGTACACCACCTTGTCTGAGAGTGCAATTGATGCGCTGG
>1550_rtxA-Vibrio_vulnificus_CMCP6	TACAAGCCATGAGTGGCTTTGACCCTCAGGCGGGTGACAATGGATTCATCGATAACCTAGACAGCAAATCTCGCGTGGCGATTACCACTGCGTGGGCAGACGTTGTCCATAAAAAGGGTA
>1551_rtxA-Vibrio_vulnificus_CMCP6	GAGTGGCTTTGACCCTCAGGCGGGTGACAATGGATTCATCGATAACCTAGACAGCAAATCTCGCGTGGCGATTACCACTGCGTGGGCAGACGTTGTCCATAAAAAGGGTATAACGGTGTA
>26_rtxA-Vibrio_vulnificus_YJ016	CTGGCTATGCAGACATTAATAAAAGTGGCGATGGCAATGTGTCATTCGCTGGTGCCGCTGGTGGTGTGTCGATTGACCACTTAGGTAATCATGGTGATGTCAGTTACGGCGGTGCAGCGG
>62_rtxA-Vibrio_vulnificus_YJ016	CTTTCCGTGGGGCTGGTGCTGACAACCATTTGGTCCGTAAAGGCAAAGTGGGCGATATTACCTTGCAAGGTGCGGGCGCATCAAACCGCATTGAGCGTACACGCCAAGCGGAAGATGTTT
>74_rtxA-Vibrio_vulnificus_YJ016	ACGCGCAAACACGCGGTAACATTCGCTTTGAAGGTGTCGGTGGTTACAACAGCCTTTACTCCGATGTGGCACACGGTGACATCCATTTCTCCGGTGGCGGTGCTTATAACACCATTACAC
>86_rtxA-Vibrio_vulnificus_YJ016	GAAAAGGCAGTGGTAGTAGCTTCGATGCTCAAGGTATGGAATACGCGAAAGCGGAAGACATTGTTCTCACCGCAGCGCAGATGCATGGTTTATCGATTGATAACGGCAACAAGTTCCATG
>134_rtxA-Vibrio_vulnificus_YJ016	CAGAGGCGAAAATGGGCGGTCACGCCATCTCGACTGATGGGACGACAGTCGATGTTCAAGCGGTGAAATCAAACCGAAAACCAAACACTTATGTTTACGCAAAAGTGCTTGGGCCTTACA
>146_rtxA-Vibrio_vulnificus_YJ016	CAAAAATTGTGGTGGTTGAACTTGCTAATGATCCCAAAACAGGGGCGCTTAAGTATCAAGCTCGTTCTTGGTACAAAGAGGGTAATCACACCGCAAACCTAGCCAATGAAGATATTTCGT
>158_rtxA-Vibrio_vulnificus_YJ016	CTGCAAACGGATATCACTCGATGGGCAAAGGCGGCTACTCACTCAGCGATCTGCATTACAGCGTGAACGCGGTAAGAAGTACCAGCGAAACCGTGGCCGACATCGACGAGTACACCGATC
>170_rtxA-Vibrio_vulnificus_YJ016	AAACCTTGTTTAAGCCAGCGACTGATAGCGGTGAAAGCTCTGGTGATGTGCGCTTCAATGGTGCGGGTGGCGGTAACGTCATCAAGTCCAATGTGACTCGCGGCAATGTCTACTTTAATG
>194_rtxA-Vibrio_vulnificus_YJ016	GCGCGGGTTTGGCGAACGTGTTGGTACACCAAAGCAAGCAAGGCAAGATGGATGTTTACGCAGGCGGTGCGGTAAACGTACTGGTTCGTATTGGCGATGGTCAATACCTTGCGCATTTGC
>218_rtxA-Vibrio_vulnificus_YJ016	GCTTCAACGTGATGACGCAAGTGGGTAAAGGTGATGTAGCATCGGTACTGGCTGGCGGCGCGAATGTGCTCACCAAAGTGGGTGACGGCGATCTAACCGCAGGTATGTTGGGCGGCGCAA
>230_rtxA-Vibrio_vulnificus_YJ016	ACGTGATTACCCACATTAGCGGCGACAATGAAACCTCGAATACCACAGCCGTAGCCTTAGGCGGTGCCAACATTCTCACCAAAAAAGGCAAAGGGAATACCCTTGCGGTGATGGGCGGTG
>242_rtxA-Vibrio_vulnificus_YJ016	GCGCAAACGTGCTGACGCATGTGGGTGATGGTACAACAACTGGCGTAATGGTCGGTGGAGCGAACATTCTCACCAAAGTGGGTAACGGTGACACGACCGGCATAATGCTTGGTGTTGGCA
>266_rtxA-Vibrio_vulnificus_YJ016	TTACCCATGTGGGCGAAGGGAATGCTTGGGCGCTGATGGGCGGTTTGGGTAATGTCTTTACCAAAGTCGGCAACGGTGATGCTCTCGCGTTAATGGTGGCAGAAGCCAACGTCTTCACTC
>290_rtxA-Vibrio_vulnificus_YJ016	GCAGTGGCAGTACGTTTGCTGCAATGATCGGCCAAGCCAACATCATGACCAAAGTGGGCAATGATCTCACCGCGGCACTGATGGTCGGTAAAGCAAATATCTACACACATGTCGGTGATG
>302_rtxA-Vibrio_vulnificus_YJ016	GAACCAGCCTAGGAATATTCGCGGGCGAAGTGAACGTGATAACTAAGGTCGGTAACGGCACAACCTTGGCGGCGATGTTCGGTAAAGCCAACATCATGACGCATGTCGGCGATGGTCTAA
>314_rtxA-Vibrio_vulnificus_YJ016	CGGGCGTGTTAGCACTGGGCGAAGCCAATATTGTCACCAAAGTGGGTGATGATTTCATGGGTGTTGTGGCGGCAGCAAAAGCCAACGTCGTGACTCATGTTGGTGATGCAACAACCGCGG
>326_rtxA-Vibrio_vulnificus_YJ016	CTGTGTTGGCTGGTAAAGGCAATATCCTAACCAAAGTGGGCGAAGGCACCACGGTAGGGTTGTTGATTTCCGATATCGGCAACGTAATGACCCACGTCGGAGATGGCACGACCATTGGTA
>338_rtxA-Vibrio_vulnificus_YJ016	TTGCCAAAGGCAAGGCAAACATCATTACCAAAGTCGGTGATGGTTTGGGCGTCAATGTCGCTTGGGGGCAAGCAAACGTGTTTACCCAAGTGGGCGACGGTGATCGCTATAACTTTGCCA
>350_rtxA-Vibrio_vulnificus_YJ016	AAGGTGAAGCCAACATCATCACCAAAGTAGGTGATGGCCAAGAAGTCTCCGTGGTGCAAGGTAAAGCCAACATCATTACTCATGTGGGCAATGGCGACGACTACACCGGAGCTTGGGGTA
>362_rtxA-Vibrio_vulnificus_YJ016	AAGCGAACGTCATTACTAAAGTGGGTAATGGCCGTAACGTGGTACTGGCAAAAGGTGAAGCCAATATCGTGACCCAAGTAGGTGATGGCGACAGCTTTAACGCACTTTGGAGCAAAGGCA
>374_rtxA-Vibrio_vulnificus_YJ016	ACATCGTCACTAAAGTGGGTGATGGTATGCAGGTGACGGCAGCAAAAGGCAAAGCCAATATCACCACCACCGTTGGTGATGGCTTGAGTGTGACAGCCGCCTATGGTGATGCCAACATCA
>398_rtxA-Vibrio_vulnificus_YJ016	ACGTGGGCGATGGCCTCAACATCAATGCCTCTTACGCACAAAACAACGTTGCAATCAAAGTCGGTAACGGCGATTTTTACAGTTTGGCTGTGGCGTCAAGCAACACTAGCAGCAACAAGC
>410_rtxA-Vibrio_vulnificus_YJ016	TCTCGGCACTGTTTGATAACATTAAACAAACCCTACTTGGTGTGGGTGGTAGCCAAGCAATCAACTACTTGGTTCAAGGTGATGAAGCATCGTCATCCGGTACGCAAAAAGGCCGTGGTG
>458_rtxA-Vibrio_vulnificus_YJ016	AAGGTGAAGTCATTGCTGTGAGCTTTGATTTTGCGAAACGTGCAGGTCTATCGAATAACGAAGGCATTGAAGTTCTTTGGAATGGAGAAGTCGTCTTCTCATCGTCTGGTGATGCCTCTG
>470_rtxA-Vibrio_vulnificus_YJ016	CTTGGCAGCAAAAAACCTTAAAACTGACCGCGCATGCTGGCAGTAACCGAATCGAATTCAAAGGCACAGGCCACAATGATGGACTGGGCTATATCCTAGATAATGTCGTGGCGAAATCAG
>482_rtxA-Vibrio_vulnificus_YJ016	AATCGTCGCAACAAGCCAACGCAGTGAGTGAGCACGCGACACAAAATCAAGCGTCGCAGAATGCCCTATCAGATAAAGAGTGCGCAGAAGCGGATCGCCAACGTCTTGAACAAGAAAAGC
>494_rtxA-Vibrio_vulnificus_YJ016	AGAAACAGCTTGATGCTGTCGCAGGGTCACAAAGTCAGTTGGAGTCGACCGACCAACAAGCGCTAGAAAATAACGGTCAAGCTCAACGTGATGCGGTGAAAGAAGAGTCGGAAGCCGTGA
>506_rtxA-Vibrio_vulnificus_YJ016	CCGCCGAGTTGACAAAACTGGCGCAAGGTCTCGATGTGCTTGATGGCCAAGCAACGCATACTGGCGAGTCAGGCGACCAATGGCGCAATGATTTTGCCGGTGGTCTGCTCGATGGCGTTC
>518_rtxA-Vibrio_vulnificus_YJ016	AAAGCCAGCTCGACGACGCCAAGCAACTCGCGAATGACAAGATTGCTGCAGCGAAGCAGACGCAGTCTGACAATAACAGCAAAGTCAAAGAATCCGTTGCGAAATCTGAAGCGGGTGTGG
>542_rtxA-Vibrio_vulnificus_YJ016	ACGCACACAGCGCCGCAAACGACGCGCAATCGCGTGGTGATCGCGATGCGATGAATGCCGAAAACAAAGCCAACCAAGCGCAGAATGATGCCAAAGGGACCAAGCAAAACGAAGGCGATC
>554_rtxA-Vibrio_vulnificus_YJ016	GCCCTGACCGTGAAGGCGTGGCTGGCAGCGGTCTTTCAGGTAACGCTCATAGCGTGGAAGGCGCTGGCGAAACGGGCAGTCATGTCAACACCGACAGTCCAACCAACGCCGATGGTCGAT
>578_rtxA-Vibrio_vulnificus_YJ016	TGTTCACCGAAACAAACTCCGACAGCATTGTGGTGCCAACCACTGCGTCTCAGGATGTGGTTCGACAAGAGATTCGCATTTCTGGGGTGAACTTAGAGGGGCTTGGTGAAACTTCGCATG
>614_rtxA-Vibrio_vulnificus_YJ016	TTGAATCGACGCTCGATTATGACTGGGACAAACGCGTTGAGTTTCTCACTAAGCTTGAGAGCTATGGTTATAGTTTTGAAGCGCCACACGCAGAGAAAAGCATTGTTTCCTTCTGGTCTG
>638_rtxA-Vibrio_vulnificus_YJ016	TGCGTTGGGGCGGCCTGTTCCTTGACCCAGATAACGCCGAGCAAAATCAGTTGAAATCATCAATTGATGCAGCAACGTTCAGCAATACAGGTTTTTGGAGTTCGGTCTATGCGACGGGGG
>698_rtxA-Vibrio_vulnificus_YJ016	AATCCATTGAGCGCTTTATCTTGGCAAACTTCGACAACTTCGAGCAGATGCCAGATGAACTTTTCTTAGTGGATAACAAGGTGCTCTCGCATCACGATGGCCGCACGCGAATTATAGCGC
>734_rtxA-Vibrio_vulnificus_YJ016	CTGGCCGTGTGGAAGCAATGAACTCACTGTTAAATCAGGTGAATTCTCGTCTGGAAGAAGTCTCTGTTCTTGCGGTCTCTGAGCAAAGTATCAAAGCGCACGATAGCTTTAGCCGCCTAT
>782_rtxA-Vibrio_vulnificus_YJ016	GCCAAGGTCGCACGCAGCTTGAAGGTCAAGCCGCAGCAGACTTCAATAAGCAGAATTACGTGAGTTGGTGGCCACTCGGTAGCAAGTCATCCAATATCCGCAATATCTTCAACGTTGCTA
>806_rtxA-Vibrio_vulnificus_YJ016	GTGAAACTAAGCTGAAGCGCTTTATCGAAAAACTCAACGCCGCGAAAGGTATTGATGCTTCATACAAAGATGCTTCTGAAGGCTATGCGAGTGTGCTACTGGGCAATCCAGATATGCTTG
>830_rtxA-Vibrio_vulnificus_YJ016	CAAGTGGTGATCCCGCCCTTGTGGAAAAACGCATCGACAACGTGGTTCGCCTGTTTGCTGAAAGAGCGCTGGAAGAAATCGAAGCCTTTAAGGCCAGCCAAGCAGATGAAGGCCGAGTGT
>854_rtxA-Vibrio_vulnificus_YJ016	AAGTGTTGAAAGCGGGTGGTGCTGACAAACTTATCGGCCACACATGGCGACCTAAGTTTGGTGTTTGGACGCCGACAGAGCTTTTCAACTTTGGTCAGGCGCTGCAGGAAGCTCAGCTTG
>866_rtxA-Vibrio_vulnificus_YJ016	AAATTGCCGCGAAGAAGCAAAGTCATCAAGTCACTGATGTCCTTGATGCCTTGTCAGGCAATGAGAAGCACAAAGAAAACGTGGCGATTGAAAATGATGGCACACCACCGCGCGATAAAG
>878_rtxA-Vibrio_vulnificus_YJ016	AATCTCTTAGCCCGTTGACTCGATTCCTCAACAATGAGTTATATGGTGAGAAAGACGCACGTCGTAAGATTGGCGAAATCACGCAAACCTTACTTGACCATGCGGTAGAAAATGGAGAAT
>890_rtxA-Vibrio_vulnificus_YJ016	CGCAGAAAGTTACCCTCAAAGGGGAAGTGGGCCGTCTAACGGGGTATTACCATCAGGGAGCGGCTTCAAGCGAAGGTGAAACAAGCGCGACAAGCGGCAAAGTCGTGTTGTTCCTGCATG
>926_rtxA-Vibrio_vulnificus_YJ016	TAGCACGTTATGCCGCGCAAAACGGCCAAGCGGTGTCTGGCTTATTGCTTGACCGTCCTATGCCAAGCATGACCAAAGCCATCACCGCTCACGAAATGGCGAATCCAGCGGGCATTGTGG
>950_rtxA-Vibrio_vulnificus_YJ016	AGCTACGAGCTAAACTCGCGATTGCTGGCTACAACGTCACGGGTGAACAAACCTTCTATGGCCACGAAGCGAGCAACCGCTTGATGGGTCAGTACGCGGATCAAATTGTCTCCGGTCTGT
>962_rtxA-Vibrio_vulnificus_YJ016	TTAATGCAGAGCAAGCAGCGGTAGAAGCGGGCGAAGTGCTGAAAGGGCTAGAGAAAGACTTTAAACGCTATGGCGACGCGCTGAAACCAGATACGAGCGTGCCGGGTAAATCGAAAGACA
>974_rtxA-Vibrio_vulnificus_YJ016	TTCGCACCACTAAAGATTTCCTAAATGGTTACAAAAATGACCATGCGAAAGAGATCGTTGATGGCTTCCGCTCAGATATGAGTATCAAGCAACTGGTGGATCTGTTCGTTAAAGGCAACT
>986_rtxA-Vibrio_vulnificus_YJ016	GGAGTGCAGAGCAAAAAGGTGCGCTTGCTTGGGAAATTGAAAGTCGCGCACTGAAAGTGACGTTCCAGAACAAGTCTGAGAAGTACAACCGATTGTTCCGTGAGATTGCTTCTGCTGGCG
>998_rtxA-Vibrio_vulnificus_YJ016	TGGTGGATGCGAAAGCGACTGAACAGCTTGCGCCACAGTTGATGCTGCTGAACCTATCGAATGACGGTTTTGGTGGACGTTGTGATCCACTTTCTAAACTCGTTTTGGTTGCGAAACAGC
>1010_rtxA-Vibrio_vulnificus_YJ016	TGGAAAACGATGGTCAAGTTGGCGTGGCAAGACAACTGCTAGAGAAGATGTACTCTGCGGCAGCGGTGCTGAGCAATCCAACCCTTTACTCAGACAGTGAAAAAGCCAATGCAAGCAAGT
>1034_rtxA-Vibrio_vulnificus_YJ016	TCACTGATGCATCGGCTAACGGCAAACCTGTGTTGTTGGAACTTGATGCTCCGGGGCATGCGATGGCAGCTTGGGCAAAAGGCTCAGGCGACGATCGTGTTTACGGCTTCTACGATCCAA
>1046_rtxA-Vibrio_vulnificus_YJ016	ATGCTGGCATTGTTGAGTTCTCGTCAGCAGAGAAGTTTGGCGACTACCTAACGCGTTTCTTCGGCAAGTCCGATCTGAACATGGCTCAAAGCTATAAGCTGGGTAAAAACGACGCAGGTG
>1058_rtxA-Vibrio_vulnificus_YJ016	AAGCAATTTTCAACCGCGTGGTGGTAATGGATGGCAACACGTTAGCAAGCTACAAGCCGACCTTCGGTGATAAGACCACCATGCAGGGGATCCTCGATTTACCTGTGTTTGACGCTACAC
>1070_rtxA-Vibrio_vulnificus_YJ016	CGATTAAAAAGCCTACGGGTGGAGTCGCGAGCGATCTCGAAGCATTGGGTGATAAAACCAAGGTCGTGGTTGATTTAGCGCAAATCTTTACGGTGCAAGAGCTGAAAGAAAGAGCAAAAG
>1094_rtxA-Vibrio_vulnificus_YJ016	ACTACATCGCTGAACATCCAACTTCAGGGCGTAATCAAGCGCTAACGCAGTTGAAAAAGCAGGTCACCAATGCGTTGTTTATCGGTAAGATGCAAGTTGCCCAAGCGGGTATTGATGCAA
>1118_rtxA-Vibrio_vulnificus_YJ016	TGGCACCGAAGCATGGTTACAAAGGCGAAACGCCAAGTGACCTTGGTTTTGATGCGAAGTACCACGTAGATCTAGGTGAGCATTACGCTGATTTCAAACAGTGGCTAGAAACGTCCCAGT
>1142_rtxA-Vibrio_vulnificus_YJ016	TCCTGAAAGAAGCGGCGAAGAAAGCGGATCCGATTTCTGGTGATTCAGCTGAAATGATACTGCTGAAGAAATATGCAGATCAAAGCTACTTATCTCAACTTGATTCCGACCGAATGGATC
>1154_rtxA-Vibrio_vulnificus_YJ016	AAATTGAAGGTATCTACCGCAGTAGCCATGAGACGGATATTGACGCTTGGGATCGTCGTTACTCTGGTACAGGCTATGATGAGCTGACGAATAAGCTTGCTAGCGCAACGGGCGTTGATG
>1166_rtxA-Vibrio_vulnificus_YJ016	AGCAGCTTGCGGTTCTTCTGGATGATCGTAAAGGCCTCTTGATTGGTGAAGTCCATGGCAGCGACGTCAACGGCCTACGCTTTGTTAATGAACAGATGGATGCACTGAAAAAACAGGGAG
>1190_rtxA-Vibrio_vulnificus_YJ016	ATGTCACTCTTTTTGAAAACGCACGTGCTAACGGTATGCGCATCGTCGCGCTGGATGCAAACAGCTCTGCGCGTCCAAATGTTCAGGGAACAGAACATGGTCTGATGTACCGAGCTGGTG
>1214_rtxA-Vibrio_vulnificus_YJ016	TCACGCACCGCCTCGATCTTCCTGCGCTTAAAGTCAGTGACTCGAACGAGTTCACAGTTGAACAAGACGATGTGAGTCTACGTGTTGTCTACGATGATGTTGCTAACAAACCGAAGATCA
>1226_rtxA-Vibrio_vulnificus_YJ016	CGTTCAAGGACAGTTTGAGTGGCGCAAATACAGCTCTTCACAACCAAAATGTGAATGACTGGGAACGTGTTGTTGTGACTCCGACAGCGGACGGCGGTGAAAGCCGTTTTGATGGTCAAA
>1250_rtxA-Vibrio_vulnificus_YJ016	ATGGCGATCCGTCAAAGCTGGATGGAAAGCTACGTTGGCAGTTAGTAGGTCATGGTCGAGATGACTCAGAAAGTAACAACACGCGTTTAAGTGGCTACAGTGCCGACGAGCTGGCAGTGA
>1262_rtxA-Vibrio_vulnificus_YJ016	AATTGGCCAAGTTCCAACAGTCGTTTAATCAAGCGGAAAACATCAACAATAAGCCTGATCATATCAGTATTGTTGGTTGTTCTTTGGTGAGTGACGATAAGCAAAAAGGCTTTGGTCATC
>1274_rtxA-Vibrio_vulnificus_YJ016	AGTTTATTAACGCGATGGATGCGAATGGTCTTCGTGTCGATGTCTCTGTACGCAGTTCTGAACTGGCCGTAGACGAGGCAGGGCGTAAACATACCAAGGACGCGAATGGTGATTGGGTCC
>1286_rtxA-Vibrio_vulnificus_YJ016	AAAAAGCCGAAAACAACAAAGTTTCGCTAAGCTGGGACGAGCAAGGTGAAGTTGTTGCCAAGGATGAACGTATTCGCAACGGTATTGCGGAAGGCGACATCGATCTCTCTCGTATTGGTG
>1298_rtxA-Vibrio_vulnificus_YJ016	TCAGCGACGTTGACGAGCCAGCTCGTGGTGCAATCGGTGACAACAATGATGTGTTTGATGCGCCAGAAAAACGCAAAGCGGAGACAGAAACCTCATCTTCTTCTGCAAACAATAAACTCA
>1310_rtxA-Vibrio_vulnificus_YJ016	GCTACTCAGGTAACATTCAAGTCAATGTGGGTGATGGTGAGTTTACGGCAGTGAACTGGGGCACATCGAATGTGGGCATTAAAGTCGGCACGGGTGGCTTTAAGTCGCTGGCTTTTGGTG
>1346_rtxA-Vibrio_vulnificus_YJ016	GTGAGGGCCAAGATTGGCTAGCGGCTCAAGAGCAGCAATGGACATTGTCTGGCGCCAAGAAGTTCGTCAAAGATATGTCTGGTTTGGATCAGAGCAGCAGTGTTGATTACACCAGTTTGG
>1358_rtxA-Vibrio_vulnificus_YJ016	TTGAACTGGACTCGCAGAACGAGCGAAGCAGCCGTGGCTTGAAGCACGATGCAGAAGCGGCTCTGAACAAGCAGTACAATCAATGGTTAAGTGGCAATAGCGATTCTGACACCAGCAAGC
>1370_rtxA-Vibrio_vulnificus_YJ016	TCAGCCGCGCAGATAAGCTTCGTCAAGCCAATGAAAAGCTTGCGTTTAACTTTGCTGTGGGTGGTCAAGGTGCGGATATCCAAGTCACGACAGGTAACTGGAACTTCATGTTTGGTGACA
>1382_rtxA-Vibrio_vulnificus_YJ016	ACATCCAGTCTATTTTGGATACCAACCTAGGTTCACTGTTTGGCCTCATGACACAGCAGTTCTCTGCTACGGGTCAGGCCAAGACAACCTTCACCTACACGCCAGAAGATTTGCCTCGTC
>1394_rtxA-Vibrio_vulnificus_YJ016	AGCTTAAGAACAAGCTACTTGGGCAGTTAGCGGGTGTAGGAGCCGAGACCACGCTAGCGGATATTTTTGGTGTGGATTACACCGCGTCAGGTCAAATTGTTTCGCGTAATGGTGAAGCTG
>1406_rtxA-Vibrio_vulnificus_YJ016	TCGATGGTGTAGCGATTCTCAAAGAGATGTTGGAGGTCATTGGTGAGTTCAGTGGTGATCAACTGCAAGCTTTTGTCGACCCAGCTAAGTTACTGGATAGCTTGAAGGCGGGTATCAACA
>1418_rtxA-Vibrio_vulnificus_YJ016	TGGGTGCGGATGGCATTAAGTCTTTTGCTGAAACTCATGGACTGAAAGAGAAGGCGCCAGAAGAGGAAGAGGACAACTCTTCGGTTTCTGTTAATGGTGCGAGCGTAAACAGTGCGCAAG
>1442_rtxA-Vibrio_vulnificus_YJ016	AGATGAAATCGCTGGTGGAAAATCTCAAAGAGAATCTCACCGCCGATCTGCTGAATATGAAAGAGAAAACGTTTGATTTCCTTCGTAACAGTGGTCATCTCCAAGGTGATGGTGATATCA
>1478_rtxA-Vibrio_vulnificus_YJ016	ATGTCTTCCTTGGTGCCGGTGATGACCAGTCGTTTGTCTTTGGTGAGGGCGGTGAAATTGACACCGGTTCAGGCCGCGACTACGTGGTGACGTCTGGCAACTTCAACCGTGTGGATACGG
>1490_rtxA-Vibrio_vulnificus_YJ016	GGGACGATCAAGACTACTCCGTGACGATTGGCAACAACAACCAAGTAGAGCTAGGCGCTGGCAATGACTTTGCTAATGTCTTCGGTAACTACAACCGTATCAATGCAAGCGCTGGCAACG
>1502_rtxA-Vibrio_vulnificus_YJ016	ATGTTGTGAAGCTAATGGGCTATCACGCCGTGTTGAATGGTGGTGAGGGCGAGGACCATCTCATCGCAGCGGCCATCTCTAAGTTCAGTCAATTCAACGGTGGCGAAGGGCGCGATCTGA
>1526_rtxA-Vibrio_vulnificus_YJ016	TCAATGGCATCGATTGGCAGAAACTGTGGTTCGAACGCAGCGGATATGACCTGAAGTTGTCTATTCTTCGTGACCCGGCAAGTGACAGTGACCAAGCGAAGTTTGAGCATATTGGTTCGG
>1550_rtxA-Vibrio_vulnificus_YJ016	TACAAGCCATGAGTGGCTTTGATCCTCAGGCGGGTGACAATGGATTCATCGATAACCTAGACAGCAAATCTCGCGTGGCGATTACCACTGCGTGGGCAGACGTTGTTCATAAAAAGGGTA
>1551_rtxA-Vibrio_vulnificus_YJ016	GAGTGGCTTTGATCCTCAGGCGGGTGACAATGGATTCATCGATAACCTAGACAGCAAATCTCGCGTGGCGATTACCACTGCGTGGGCAGACGTTGTTCATAAAAAGGGTATAACGGTGTA
>1_rtx-Vibrio_alginolyticus_ATCC_17749	ATGCAGCCAATACTCTACATTCAAATCGGTAATGTTCTTTGGGCGGTTTTAAGTGACGGTTCTTGGATCCAAATGTTGCCCAACGAACAATTAGTTCCAGAAGTAGAGGTGGTTGTTCTT
>4_rtx-Vibrio_alginolyticus_ATCC_17749	AATGTTCTTTGGGCGGTTTTAAGTGACGGTTCTTGGATCCAAATGTTGCCCAACGAACAATTAGTTCCAGAAGTAGAGGTGGTTGTTCTTAATACTGACATTCTCGATATTGCATTTAAT
>16_rtx-Vibrio_alginolyticus_ATCC_17749	GAAGATACAACAAGTGAGGATGAATCGAGTTCGAATGATCTTTTAATTGCATCTCAAAACGGTATTGAATCCACTTTTAATCAGAGCGTTCGAGATTTTAGTGAGTCTTCTGGTGGGTTA
>28_rtx-Vibrio_alginolyticus_ATCC_17749	AGTTTTGTTGCCTATATTCGCGCTGTTTTACCTGAGCAACTCGTTTCTAATGGCTATGTTACTAGGCCAGCAGTGCAAGAAAGAGAGAACCCAACTTCTGAGACTCAGGCTCCTGAGCGG
>40_rtx-Vibrio_alginolyticus_ATCC_17749	TTGAATCCCGATGCTATATTAACGGTGGATATTCTTGATGGCGGCGATGGATACGAAAACCAGTTTGAAGTTCCTAGTGTCACGATTCAAGGTGACGCACTCAAGATAAGCGATGAGTGG
>52_rtx-Vibrio_alginolyticus_ATCC_17749	CTTGTTACTATCACCATTACCGATAGCCTCAATAATTCTATTACTGTTACAACGACCGTAGAGAACGAGTCTTATACCCTATCAGGCGTTGATCTGTCTTCTCTTGCCGAAGGGCCGCTT
>64_rtx-Vibrio_alginolyticus_ATCC_17749	ACGGTGACTTCTGTGGTTTCTGACATTTATGGCAATAACCTGAACGCCGTCGATACGACCATTAAAGATACGCTTGCAACGGTGAACGTCAATTTTGATGGTGGAGGGGATGAGTATTTA
>76_rtx-Vibrio_alginolyticus_ATCC_17749	AATCAGTACGAAATCGCGACTACTCGCCTCGAAGGGACGATTGAAAACATTGAAGATGGCCAGCGTATCCAAGTTACGGTAACCGACTCGTTAGGAGCGGTCATAAACTTAGAAACGGTG
>88_rtx-Vibrio_alginolyticus_ATCC_17749	GTGACTGGTGGAAGTTGGTCTCTGGACGACGTTGACCTTTCTGGATTGTCTGAAGGTACGCTGACAGTTGTTGCTGAGAGTATTGATATAGCGGGCAACCCTACAACCAGTGAAAACACC
>100_rtx-Vibrio_alginolyticus_ATCC_17749	ATCATCAAAGATACGCTCGCAAGTGTGACGGTGGACGTTGACGATGGCGGAGACGGCTATTTAAACATTGAAGAGCGCCAATCTGTCACTTTGTCAGGGCAAGTCAGTGATGTTGAAAAT
>112_rtx-Vibrio_alginolyticus_ATCC_17749	GGTCAGACGGTTTCTGTCACGGTTCAAGACAGCTTGGGGGTGATGCTCTCGTTCAATACCGTTGTCGTTGATGGTATGTGGCAAGTCGAAGGGGCGAACTTATCCACGTTAGCCGATGGG
>115_rtx-Vibrio_alginolyticus_ATCC_17749	AGCTTGGGGGTGATGCTCTCGTTCAATACCGTTGTCGTTGATGGTATGTGGCAAGTCGAAGGGGCGAACTTATCCACGTTAGCCGATGGGGCGTTTAACCGTATCTGCCTCCGTGAATGA
>1_stn-Vibrio_cholerae_NRT_36	CCACAGAAATAATCCACCTTATGGTGCAACATAATAAACAGTCAACAAACAGGAGTATATTTCATGAGAAACCTATTCATTGCATTAATGTTATTATTTTCTTCAATCGCATTTAGCCAA
>3_stn-Vibrio_cholerae_NRT_36	ATGGTGCAACATAATAAACAGTCAACAAACAGGAGTATATTTCATGAGAAACCTATTCATTGCATTAATGTTATTATTTTCTTCAATCGCATTTAGCCAAACAGTAGAAAACAATAAAAA
>15_stn-Vibrio_cholerae_NRT_36	AACAGTGCAGCAACCACAACAAATTGAAAGCAAGGTAAATATTAAAAAACTAAGTGAAAATGAAGAATGCCCATTTATAAAACAAGTCGATGAAAATGGAAATCTCATTGACTGCTGCGA
>27_stn-Vibrio_cholerae_NRT_36	AATATGTTGCAATCCAGCTTGCTTTGGATGTTTAAATTAAATATTCACAGCAAATATAAAGCACCCGTGATTTATTGGGTGCTTCCCTTACTCTGGCAACTAACGCCCGCCTAAGGGGCT
>29_stn-Vibrio_cholerae_NRT_36	GCTTTGGATGTTTAAATTAAATATTCACAGCAAATATAAAGCACCCGTGATTTATTGGGTGCTTCCCTTACTCTGGCAACTAACGCCCGCCTAAGGGGCTGGCAACGCATACCACTAAAC
>1_tcpA-Vibrio_cholerae_O1_biovar_classical_str_O395	ATGCAATTATTAAAACAGCTTTTTAAGAAGAAATTTGTAAAAGAAGAACACGATAAGAAAACCGGTCAAGAGGGTATGACATTACTCGAAGTGATCATCGTTCTAGGCATTATGGGGGTG
>13_tcpA-Vibrio_cholerae_O1_biovar_classical_str_O395	GTTTCGGCGGGGGTTGTTACTCTGGCGCAGCGTGCGATTGATTCGCAGAATATGACCAAGGCCGCGCAAAGTCTCAATAGTATCCAAGTTGCACTGACACAGACATACCGTGGTCTAGGT
>25_tcpA-Vibrio_cholerae_O1_biovar_classical_str_O395	AATTATCCAGCAACAGCTGATGCGACAGCTGCTAGTAAGCTAACTTCAGGCTTGGTTAGTTTAGGTAAAATATCATCCGATGAGGCAAAAAACCCATTCATTGGTACAAATATGAATATT
>37_tcpA-Vibrio_cholerae_O1_biovar_classical_str_O395	TTTTCATTTCCGCGTAATGCAGCAGCTAATAAAGCATTTGCAATTTCAGTGGATGGTCTGACACAGGCTCAATGCAAGACACTTATTACCAGTGTCGGTGATATGTTCCCATATATTGCA
>49_tcpA-Vibrio_cholerae_O1_biovar_classical_str_O395	ATCAAAGCTGGTGGCGCAGTAGCACTTGCAGATCTAGGTGATTTTGAGAATTCTGCAGCAGCGGCTGAGACAGGCGTTGGTGTGATCAAATCTATCGCTCCCGCTAGTAAGAATTTAGAT
>56_tcpA-Vibrio_cholerae_O1_biovar_classical_str_O395	CAGGCGTTGGTGTGATCAAATCTATCGCTCCCGCTAGTAAGAATTTAGATCTAACGAACATCACTCACGTTGAGAAATTATGTAAAGGTACTGCTCCATTCGGCGTTGCATTTGGTAACA
>1_tcpA-Vibrio_cholerae_O1_biovar_El_Tor_str_N16961	ATGCAATTATTAAAACAGCTTTTTAAGAAGAAGTTTGTAAAAGAAGAACACGATAAGAAAACCGGTCAAGAGGGTATGACATTACTCGAAGTAATCATTGTTCTGGGTATTATGGGTGTG
>7_tcpA-Vibrio_cholerae_O1_biovar_El_Tor_str_N16961	ACCGGTCAAGAGGGTATGACATTACTCGAAGTAATCATTGTTCTGGGTATTATGGGTGTGGTCTCAGCGGGTGTTGTTACGCTGGCTCAGCGTGCGATTGATTCGCAGAATATGACTAAG
>19_tcpA-Vibrio_cholerae_O1_biovar_El_Tor_str_N16961	GCTGCGCAAAATCTAAACAGCGTGCAAATTGCAATGACACAAACTTATCGTAGTCTTGGTAATTATCCAGCTACCGCAAACGCAAATGCTGCTACACAGCTAGCTAATGGTTTGGTCAGC
>31_tcpA-Vibrio_cholerae_O1_biovar_El_Tor_str_N16961	CTTGGTAAGGTTTCAGCTGATGAGGCAAAGAATCCTTTCACTGGTACAGCTATGGGGATTTTCTCATTTCCACGAAACTCTGCAGCGAATAAAGCATTCGCAATTACAGTCGGTGGCTTG
>43_tcpA-Vibrio_cholerae_O1_biovar_El_Tor_str_N16961	ACCCAAGCACAATGTAAGACTTTGGTTACAAGCGTAGGGGATATGTTTCCATTTATCAACGTGAAAGAAGGTGCTTTCGCTGCTGTCGCTGATCTTGGTGATTTCGAAACGAGTGTCGCA
>55_tcpA-Vibrio_cholerae_O1_biovar_El_Tor_str_N16961	GATGCTGCTACTGGCGCTGGCGTAATTAAGTCCATTGCACCAGGAAGTGCCAACTTAAACCTAACTAATATCACGCATGTTGAGAAGCTTTGTACAGGAACTGCTCCATTCACAGTAGCT
>56_tcpA-Vibrio_cholerae_O1_biovar_El_Tor_str_N16961	CTGGCGCTGGCGTAATTAAGTCCATTGCACCAGGAAGTGCCAACTTAAACCTAACTAATATCACGCATGTTGAGAAGCTTTGTACAGGAACTGCTCCATTCACAGTAGCTTTTGGTAACA
>1_tcpA-Vibrio_fischeri_ES114	ATGAATTTAAAAAAACAACGAGGTATGACCTTACTAGAAGTGATTATCGTTTTAGGCATTATGGGTGTCATTTCTGCCGGTGTTGTAATCCTAGCTCAAAGAGCAATCGATAATCAGAAT
>3_tcpA-Vibrio_fischeri_ES114	AGGTATGACCTTACTAGAAGTGATTATCGTTTTAGGCATTATGGGTGTCATTTCTGCCGGTGTTGTAATCCTAGCTCAAAGAGCAATCGATAATCAGAATGTATCTAAGTTATCGCAAGC
>15_tcpA-Vibrio_fischeri_ES114	GTTAAATACTATTCAAACCGCAATGGTTCAAACTTATAGAAGTAAGCAAAGTTATCCTGATGTTCTTCAAGATGCAGTTAAGGCTAAAAAGTTAACTGATGCATTAGTGTCTATGGGGAG
>27_tcpA-Vibrio_fischeri_ES114	AGTTACTGAATCAGATTTAATCAACCCATTTACGGGTGCTCCAATGTTGATCTTTACAGCTAAGGACAACAAGGCGGCTAACCGTGGTTTTGCTATTAAAGTATCTGATTTGTCAAAAGA
>39_tcpA-Vibrio_fischeri_ES114	TCAATGTACCTCGTTAATAAGTAACTCAGCAGATCTATTTAGTTTTATTGAAGTACAAAATAGAGGTACAGCAATGGCGGCGGATTTTTATGTTGACCCAGATGCAACAAAATCAGTTGG
>51_tcpA-Vibrio_fischeri_ES114	AGTTATTAAATCAACAAAAGGTGGTGCTAAAACTTTAGATCTTACAAATCTTGACCACATCTCGGCTCTGTGTGGTGGGCCAGGTGCGGGTGATTCGTACTTTGATGTTTTTGTTGGTAA
>1_tcpA-Vibrio_mimicus_Vm2	GTATGACACTACTCGAAGTGATCATCGTTCTAGGCATTATGGGTGTGGTTTCGGCGGGGGTTGTTACACTTGCTCAGCGTGCGATTGACTCGCAGAATATGACCAAGGCTGCGCAAAATC
>6_tcpA-Vibrio_mimicus_Vm2	TCGGCGGGGGTTGTTACACTTGCTCAGCGTGCGATTGACTCGCAGAATATGACCAAGGCTGCGCAAAATCTCAATACAATCCAAGTGTCGCTTACTCAAACTTATCGTAGTCTTGGTAAC
>18_tcpA-Vibrio_mimicus_Vm2	TATCCAGCTACAGCTGATGCAGCAGCAGCAGCAGCCCTAACTTCTGGGTTGGTTAGCTTAGGTAAAATTTCGGCGGATGAAGCTAAAAATCCATTCACAGGTAATAATCTAAATATTTGG
>30_tcpA-Vibrio_mimicus_Vm2	TCTTTCCCTCGAAATGCCGCAGGAAACAAAGCGTTCGCAATTTCTGTAGACGGGTTAACACAAGCACAGTGTAAAACGTTAGTTACAAGTGTAGGTGATATGTTCCCATATATTAATGTC
>42_tcpA-Vibrio_mimicus_Vm2	CAAGAAAAAGCAACTGTTGCCCTTGCAGATCTTGCTGACTTCGAAACTGGCCCTGCAAACGCTGTTACCGGAAAAGGTATTATTAAGTCAATTGCAACTGGTAGTGTTAATCTAAACTTG
>54_tcpA-Vibrio_mimicus_Vm2	ACAGAGATTACCCATGTTCAGAATCTTTGTGCTGGTACAGGTACATTCTCTGTTGCATTTGGTAACAGCTAATTAAAATAAGTTAGATTAATTTAATCTTAACGTTGCCCATTAAATAAT
>66_tcpA-Vibrio_mimicus_Vm2	GGGCAACTTGTTAAATTCAATGTGGTATCAATATGAGAAAATACCAACAAGGTGTCGGATTATTGGAGGCGATTTTGGCTTCTGCAGTATTAGGGATGGCACTGGTCGCTGCAGGAGTTA
>78_tcpA-Vibrio_mimicus_Vm2	TTACAGCGGGAAGCTGACTCATGATAAATCCAGTACGCATTTGATGTTATTGAGTTGTCATCTCAAATCCAGCGTTACGCCTCTTTAGTGAAATTAATAATCGTACTAACCCAATACTCA
>82_tcpA-Vibrio_mimicus_Vm2	TTGATGTTATTGAGTTGTCATCTCAAATCCAGCGTTACGCCTCTTTAGTGAAATTAATAATCGTACTAACCCAATACTCAAGATAATAGGCAAAGAATTTAAAAATGCCGATTTGAAATG
>1_tdh-Vibrio_parahaemolyticus_RIMD_2210633	ATGAAGTACCGATATTTTGCAAAAAAATCATTTTTATTTATATCCATGTTGGCTGCATTCAAAACATTTGCCTTTGAGCTTCCATCTGTCCCTTTTCCTGCCCCCGGTTCTGATGAGATA
>10_tdh-Vibrio_parahaemolyticus_RIMD_2210633	CCTTTTCCTGCCCCCGGTTCTGATGAGATATTGTTTGTTGTTCGAGATACAACTTTTAATACCAATGCACCGGTCAATGTAGAGGTCTCTGACTTTTGGACAAACCGTAATGTAAAAAGA
>22_tdh-Vibrio_parahaemolyticus_RIMD_2210633	AAACCGTACAAAGATGTTTATGGTCAATCAGTATTCACAACGTCAGGTACTAAATGGCTGACATCCTACATGACTGTGAACATTAATGATAAAGACTATACAATGGCAGCGGTGTCTGGC
>34_tdh-Vibrio_parahaemolyticus_RIMD_2210633	TATAAGCACGGTCATTCTGCTGTGTTCGTAAAATCAGATCAAGTACAGCTTCAACATTCCTATGATTCTGTAGCTAACTTTGTTGGTGAAGATGAAGATTCTATTCCAAGTAAAATGTAT
>46_tdh-Vibrio_parahaemolyticus_RIMD_2210633	TTGGATGAAACTCCAGAATATTTTGTTAATGTAGAAGCATATGAGAGTGGTAGTGGTAATATATTGGTAATGTGTATATCCAACAAAGAATCGTTTTTTGAATGTAAACATCAACAATAA
>1_tdh-Vibrio_parahaemolyticus_RIMD_2210633..2	ATGAAACACCAATATTTTGCAAAAAAATCATTTTTATTTATATCCATGTTGGCTGCATTCAAAACATCTGCTTTTGAGCTTCCATCTGTCCCTTTTCCTGCCCCCGGTTCTGATGAGATA
>6_tdh-Vibrio_parahaemolyticus_RIMD_2210633..2	GGCTGCATTCAAAACATCTGCTTTTGAGCTTCCATCTGTCCCTTTTCCTGCCCCCGGTTCTGATGAGATATTGTTTGTTGTTCGAGATACAACTTTTAATACCCAAGCTCCGGTCAATGT
>18_tdh-Vibrio_parahaemolyticus_RIMD_2210633..2	AAAGGTCTCTGACTTTTGGACAAACCGTAATGTAAAAAGAAAACCGTACGAAGATGTTTATGGTCAATCAGTATTCACAACGTCAGGTACTAAATGGTTGACATCCTACATGACTGTGAA
>30_tdh-Vibrio_parahaemolyticus_RIMD_2210633..2	CATTAATGATAAAGACTATACAATGGCAGCGGTGTCTGGCTATAAGAGCGGTCATTCTGCTGTGTTCGTAAAATCAGGTCAAGTACAACTTCAACATTCCTATAATTCTGTAGCTAACTT
>42_tdh-Vibrio_parahaemolyticus_RIMD_2210633..2	TGTTGGTGAAGATGAAGGTTCTATTCCAAGTAAAATGTATTTGGATGAAACTCCAGAATATTTTGTTAATGTAGAAGCATATGAGAGTGGTAGTGGTAATATATTGGTAATGTGTATATC
>1_tlh-Vibrio_cholerae_O1_biovar_El_Tor_str_N16961	ATGAAAAAAAGACTCTCTATTCTAATCGCTGGCTTAGCTAGCTTATCGGTTAATGCCGCCACTGAACCATGGGCTTCCCCTGAGGCAGAAGTGCTTAGCCGCGCGCAAATTCAACAAGTA
>4_tlh-Vibrio_cholerae_O1_biovar_El_Tor_str_N16961	GGCTTAGCTAGCTTATCGGTTAATGCCGCCACTGAACCATGGGCTTCCCCTGAGGCAGAAGTGCTTAGCCGCGCGCAAATTCAACAAGTACAAGGTAAACAAACCTATACCTATGTGCGT
>16_tlh-Vibrio_cholerae_O1_biovar_El_Tor_str_N16961	TGTTGGTATCGTCCTGCAGCCACTCATGATGACCCCTACACCACTTGGGAGTGGGCAAAGAATGCGGATGGTAGCTATTACACTATTCAGGGTTATTGGTGGTCGAGTATTCGACAAAAA
>28_tlh-Vibrio_cholerae_O1_biovar_El_Tor_str_N16961	AACATGTTTTACACGACAGTTCAGCCAGAAACCCTGTTAGAACGCTGTGAAGAGACGCTTGGTGTCAACCACGATTTTGCCGATATTACCTATTTCGCGGCCGATCATCGCTTTTCATAC
>40_tlh-Vibrio_cholerae_O1_biovar_El_Tor_str_N16961	AACCACACTATTTGGAGCAATGATCCGGAGGTTCAGTCCAACCGCATCAGCAAAGTGATCGCGTTTGGCGATAGCCTTTCCGATACGGGCAACATTTTCAATGCCTCACAGTGGCGCTTC
>52_tlh-Vibrio_cholerae_O1_biovar_El_Tor_str_N16961	CCCAACCCTGACTCATGGTTCCTAGGCCATTTCTCGAATGGATTCGTCTGGACTGAATACCTAGCACAAGGTTTGAATGTACCTCTGTATAACTGGGCGGTCGGTGGCGCGGCAGGGCGT
>64_tlh-Vibrio_cholerae_O1_biovar_El_Tor_str_N16961	AACCAGTATGTGGCATTAACGGGCGTTTATGAGCAGGTCAGCTCTTATCTGTCTTATATGCGACTGGCTAAAAACTATCAGCCAGAAAACAGCTTGTTTACCTTGGAATTTGGTCTGAAC
>76_tlh-Vibrio_cholerae_O1_biovar_El_Tor_str_N16961	GACTTTATGAACTACAACCGTTCCTTGGCCGATGTGAAAGCCGATTATAGTTCCGCGCTGATCCGTCTTATTGATGCGGGAGCAAAAAATCTTGTCCTGATGACCTTGCCGGACGCAACG
>88_tlh-Vibrio_cholerae_O1_biovar_El_Tor_str_N16961	CGCGCGCCACAGTTTCAATATGCCACGCAAGAGCAAATTGATACTGTACGCAGCAAAATCATCGGCATGAATGCCTTTATCCGTGAGCAAGCACGTTACTACCAAATGCAAGGTATTCGC
>100_tlh-Vibrio_cholerae_O1_biovar_El_Tor_str_N16961	ATCGTACTGTTTGATGCTTATACCCTGTTTGACAGTATCACTACTCAGCCAGAGCAACATGGATTTGCCAACGCGAACTCCCCTTGCTTAGATATTCGACGCAACTCTGCCGCCGATTAC
>112_tlh-Vibrio_cholerae_O1_biovar_El_Tor_str_N16961	CTATTGTCACATTCACTCTCTGCGGAGTGCGCCAAGCAAGGCTCAGATCGCTTTGTGTTTTGGGAAGTGACTCATCCCACCACCGCGATTCATCACTATCTTGCAGAGCAGATTTTGGCC
>114_tlh-Vibrio_cholerae_O1_biovar_El_Tor_str_N16961	TGCGGAGTGCGCCAAGCAAGGCTCAGATCGCTTTGTGTTTTGGGAAGTGACTCATCCCACCACCGCGATTCATCACTATCTTGCAGAGCAGATTTTGGCCACCGAAATGGCACAATTTCC
>1_tlh-Vibrio_parahaemolyticus_RIMD_2210633	ATGATGAAAAAAACAATCACACTATTAACTGCATTACTCCCGCTTGCTTCTGCAGTTGCCGAAGAGCCAACCTTATCACCAGAAATGGTTTCAGCGTCTGAAGTGATCAGCACGCAAGAA
>2_tlh-Vibrio_parahaemolyticus_RIMD_2210633	AAACAATCACACTATTAACTGCATTACTCCCGCTTGCTTCTGCAGTTGCCGAAGAGCCAACCTTATCACCAGAAATGGTTTCAGCGTCTGAAGTGATCAGCACGCAAGAAAACCAAACCT
>14_tlh-Vibrio_parahaemolyticus_RIMD_2210633	ATACCTATGTTCGCTGTTGGTATCGCACCAGCTACTCGAAAGATGATCCAGCGACCGATTGGGAATGGGCAAAAAACGAAGATGGTAGCTACTTCACCATTGACGGCTACTGGTGGAGCT
>26_tlh-Vibrio_parahaemolyticus_RIMD_2210633	CCGTTTCATTTAAAAACATGTTCTACACCAACACGTCGCAAAACGTTATCCGTCAGCGTTGTGAAGCAACATTAGATTTGGCGAACGAGAACGCAGACATTACGTTCTTCGCCGCTGACA
>38_tlh-Vibrio_parahaemolyticus_RIMD_2210633	ATCGCTTCTCATACAACCACACGATCTGGAGCAACGACGCAGCAATGCAGCCAGATCAAATCAACAAAGTGGTTGCACTCGGTGACAGCTTGTCTGATACAGGCAACATCTTTAACGCAT
>50_tlh-Vibrio_parahaemolyticus_RIMD_2210633	CACAATGGCGCTTCCCTAACCCGAACAGCTGGTTCTTAGGTCACTTCTCCAACGGTTTTGTTTGGACAGAATACATTGCCAAAGCGAAGAACCTTCCGCTCTACAACTGGGCAGTTGGCG
>62_tlh-Vibrio_parahaemolyticus_RIMD_2210633	GCGCGGCTGGTGAGAACCAATACATCGCGCTAACAGGGGTTGGTGAGCAAGTTTCTTCGTACTTAACCTACGCAAAACTGGCGAAGAACTACAAACCAGCAAACACCTTGTTTACGCTTG
>74_tlh-Vibrio_parahaemolyticus_RIMD_2210633	AGTTTGGTTTGAATGACTTCATGAACTACAACCGTGGCGTTCCAGAAGTGAAAGCGGATTATGCAGAAGCACTGATTCGTTTGACGGACGCAGGTGCGAAGAACTTCATGTTGATGACAC
>86_tlh-Vibrio_parahaemolyticus_RIMD_2210633	TGCCAGATGCGACGAAAGCGCCTCAGTTTAAGTACTCAACACAAGAAGAGATCGACAAAATTCGTGCGAAAGTGCTTGAGATGAACGAGTTCATCAAGGCACAAGCGATGTACTACAAAG
>98_tlh-Vibrio_parahaemolyticus_RIMD_2210633	CGCAAGGTTACAACATCACGTTGTTTGATACTCACGCCTTGTTCGAGACGCTAACTTCTGCGCCAGAAGAGCACGGTTTCGTGAACGCGAGCGATCCTTGTTTGGACATCAACCGCTCAT
>110_tlh-Vibrio_parahaemolyticus_RIMD_2210633	CGTCTGTCGATTACATGTACACCCACGCATTGCGCTCTGAGTGTGCAGCGTCTGGTGCTGAGAAGTTTGTGTTCTGGGATGTCACGCATCCAACAACAGCAACTCACCGCTATGTTGCAG
>114_tlh-Vibrio_parahaemolyticus_RIMD_2210633	GTGTGCAGCGTCTGGTGCTGAGAAGTTTGTGTTCTGGGATGTCACGCATCCAACAACAGCAACTCACCGCTATGTTGCAGAGAAAATGCTAGAAAGTAGCAACAACTTAGCCGAGTACCG
>1_tlh-Vibrio_vulnificus_CMCP6	ATGAAGAAGATAACTATTCTGTTGGGTGCTCTGTTGCCCTTCACATCTGCAGTGGCGGATGAGCCAGCTCTCTCTCCTGAAGCGATCACTTCAGCACAGGTGTTCAGTACGCAAAGCAAA
>13_tlh-Vibrio_vulnificus_CMCP6	GAAACGTATACTTATGTACGTTGTTGGTATCGAACGGGCAACTCTCATGACGAATCGGCGACCGATTGGGAATGGGCTGAAAATCCGGACGGTAGCTACTTTACCATCGACGGTTACTGG
>25_tlh-Vibrio_vulnificus_CMCP6	TGGAGCTCGGTTCGCCTGAAAAACATGTTCTACACCAACACATCACAAAACGTGATTAAGCAACGTTGTGAAGAGACGCTAGGCGTCACGCACGATGCCGCAGACATTACTTATTTTGCT
>37_tlh-Vibrio_vulnificus_CMCP6	GCGGACAACCGTTGGTCATACAACCACACCATTTGGACCAATGATCCGGTGATGCAAGCCGATCAAATCAACAAGATTGTCGCATTCGGTGACAGCCTCTCTGATACCGGCAACATCTTC
>49_tlh-Vibrio_vulnificus_CMCP6	AACGCGGCGCAGTGGCGCTTCCCGAACCCAGATACCTGGTTCCTTGGCCATTTCTCTAACGGTTTTGTTTGGACGGAATACATCGCGCAGGCGAAGAAACTGCCTCTCTATAACTGGGCA
>61_tlh-Vibrio_vulnificus_CMCP6	GTGGGTGGCGCGGCCGGTTCCAACCAATACGTGGCGCTAACTGGCGTGAAAGATCAGGTTCTTTCTTACCTCACGTACGCCAAAATGGCGAAAAACTACAAGCCAGAAAACACCTTGTTC
>73_tlh-Vibrio_vulnificus_CMCP6	ACACTGGAGTTTGGCTTGAACGACTTCATGAACTACAACCGCGAAGTGGTGGATGTGAAAGCCGATTTCAGCACCGCGCTGATCAAACTCACTGACGCAGGGGCGAAGAACATCATGCTG
>85_tlh-Vibrio_vulnificus_CMCP6	ATGACCTTGCCTGATGCAACCAAAGCGCCACAGTTCAAATACTCCACTCAAGCGGAAATAGAGAAAGTGCGCGCGAAGATCGTCGAGTTCAACGAGTTCATCAAAGCACAAGCGGCCTTC
>97_tlh-Vibrio_vulnificus_CMCP6	TACATCATTCAGGGTTACAACATCACCCTTTACGATACACATGGCCTGTTTGAACAACTGACGCAAAACCCACAGCAACATGGTTTTGTAAACGCCAGCGACGCTTGTTTGAACATCAAT
>109_tlh-Vibrio_vulnificus_CMCP6	CGTGCCTCTTCTGCGGACTACCTATACAGCCACAGCTTGACCAACGATTGTGCCACTCACAGCTCAGACAAATACGTATTCTGGGGCGTGACGCATCCCACCACGGCAGTGCACAAATAC
>114_tlh-Vibrio_vulnificus_CMCP6	TGCCACTCACAGCTCAGACAAATACGTATTCTGGGGCGTGACGCATCCCACCACGGCAGTGCACAAATACATCGCCGAGAAAATGCTCGCACCAGGGGCAGGCATGCAACGCTTTAATTT
>1_tlh-Vibrio_vulnificus_YJ016	ATGAAGAAGATAACTATTCTGTTGGGTGCTCTGTTGCCCTTCACATCTGCAGTGGCGGATGAGCCAGCTCTCTCTCCTGAAGCGATCACTTCAGCACAGGTGTTCAGTACGCAAAGTAAA
>13_tlh-Vibrio_vulnificus_YJ016	GAAACGTATACTTATGTACGTTGTTGGTATCGAACGGGCAATTCTCATGACGAATCGGCGACCGATTGGGAATGGGCGGAAAATCCGGACGGCAGCTACTTTACCATCGACGGTTATTGG
>25_tlh-Vibrio_vulnificus_YJ016	TGGAGCTCGGTTCGCCTGAAAAACATGTTCTACACCAACACATCACAAAACGTGATTAAGCAACGTTGTGAAGAGACGCTAGGCGTCACGCACGATGCCGCAGACATCACCTATTTTGCT
>49_tlh-Vibrio_vulnificus_YJ016	AACGCGGCGCAGTGGCGCTTCCCGAACCCAGATACCTGGTTCCTTGGCCATTTCTCTAACGGTTTTGTTTGGACGGAATACATCGCGCAGGCGAAGAAACTGCCTCTTTATAACTGGGCT
>61_tlh-Vibrio_vulnificus_YJ016	GTGGGCGGCGCGGCCGGTTCCAACCAATACGTGGCGCTAACTGGCGTGAAAGATCAGGTTCTTTCTTACCTCACGTACGCCAAAATGGCGAAAAACTACAAGCCAGAAAACACCTTGTTC
>85_tlh-Vibrio_vulnificus_YJ016	ATGACCTTGCCTGATGCAACCAAAGCGCCACAGTTCAAATACTCCACTCAAGCGGAAATAGAGAAAGTGCGCGCGAAGATCGTCGAGTTCAACGAATTCATCAAAGCACAAGCGGCCTTC
>109_tlh-Vibrio_vulnificus_YJ016	CGTGCCTCTTCAGCGGACTACCTATACAGCCACAGCTTGACCAACGATTGTGCCACTCACAGCTCAGACAAATACGTATTCTGGGGCGTGACGCATCCCACCACGGCAGTGCACAAATAC
>3_toxA-Vibrio_cholerae_str_TP	GGAGAAAGTAATGAAGAAGATGTTATTGATAGCAGGGGCTACGGTGATATCCAGTATGGCTCATCCCACATTTGCAGTCGAAGATGAGTTAAACATATTTGATGAATGCCGTTCGCCATG
>15_toxA-Vibrio_cholerae_str_TP	TTCGTTGACCCCGGAACCGGGTAAGCCGATTCAATCAAAATTGTCTATCCCTAGTGATGTTGTTTTAGATGAAGGTGTTCTGTATTACTCGATGACGATTAATGATGAGCAGAATGATAT
>27_toxA-Vibrio_cholerae_str_TP	TAAGGATGAGGACAAAGGAGAGTCCATTATTACTATTGGTGAATTTGCCACAGTAAGAGCGACTAGACATTATGTTAATCAAGATGCGCCTTTTGGTGTCATTCATTTAGATATTACGAC
>39_toxA-Vibrio_cholerae_str_TP	AGAAAATGGTACAAAAACGTACTCTTATAACCGAAAAGAGGGTGAATTTGCAATTAATTGGTTAGTGCCTATTGGTGAAGATTCTCCTGCAAGCATTAAAATTTCCGTTGATGAGCTCGA
>51_toxA-Vibrio_cholerae_str_TP	TCAGCAAAGAAATATCATCGAGGTGCCTAAACTATATAGTATTGATCTCGATAACCAAACGTTAGAGCAGTGGAAAACCCAAGGTAATGTTTCTTTTTCGGTAACGCGACCTGAACATAA
>63_toxA-Vibrio_cholerae_str_TP	TATTGCTATTTCTTGGCCAAGCGTGAGTTACAAAGCAGCGCAGAAAGAGGGTTCACGCCATAAGCGTTGGGCTCATTGGCATACAGGATTAGCACTATGTTGGCTTGTGCCAATGGATGC
>75_toxA-Vibrio_cholerae_str_TP	TATTTATAACTATATCACCCAGCAAAATTGTACTTTAGGGGATAATTGGTTTGGTGGATCTTATGAGACTGTTGCAGGAACTCCGAAGGTGATTACGGTTAAGCAAGGGATTGAACAAAA
>87_toxA-Vibrio_cholerae_str_TP	GCCAGTTGAGCAGCGCATCCATTTCTCCAAGGGGAATGCGATGAGCGCACTTGCTGCTCATCGAGTCTGTGGTGTGCCATTAGAAACTTTGGCGCGCAGTCGGAAACCTAGGGATTTAAC
>99_toxA-Vibrio_cholerae_str_TP	GGATGATTTATCATGTGCCTATCAAGCGCAGAATATTGTGAGTTTATTTGTCGCGACGAGAATTTTATTCTCTCATCTAGATAGCGTATTTACTCTGAATCTTGACGAACAAGAACCAGA
>111_toxA-Vibrio_cholerae_str_TP	GGTGGCTGAAAGGCTAAGTGATCTTAGACGAATTAATGAAAATAACCCCGGCATGGTTACACAGGTTTTAACCGTTGCTCGACAGATCTATAACGATTATGTCACTCACCATCCCGGATT
>123_toxA-Vibrio_cholerae_str_TP	AACTCCTGAGCAAACCAGTGCGGGTGCACAAGCTGCCGATATCCTCTCTTTATTTTGCCCAGATGCTGATAAGTCTTGTGTGGCTTCAAACAACGATCAAGCCAATATTAACATTGAGTC
>135_toxA-Vibrio_cholerae_str_TP	TCGTTCTGGCCGTTCATATTTGCCTGAAAACCGTGCGGTAATCACCCCTCAAGGAGTCACAAATTGGACTTACCAGGAACTCGAAGCAACACATCAAGCTCTGACTCGAGAGGGTTATGT
>147_toxA-Vibrio_cholerae_str_TP	GTTCGTGGGTTACCATGGTACGAATCATGTCGCTGCGCAAACCATAGTGAATAGAATTGCCCCTGTTCCGAGAGGCAACAACACTGAAAACGAGGAAAAGTGGGGCGGGTTATATGTTGC
>159_toxA-Vibrio_cholerae_str_TP	AACTCACGCTGAAGTTGCCCATGGTTATGCTCGGATCAAAGAAGGGACAGGGGAGTATGGACTTCCGACCCGTGCTGAGCGGGACGCTCGTGGGGTAATGCTAAGAGTGTATATCCCTCG
>171_toxA-Vibrio_cholerae_str_TP	TGCTTCATTAGAACGTTTTTATCGAACGAATACACCTTTGGAAAATGCTGAGGAGCATATAACGCAAGTGATTGGTCATTCTTTGCCATTACGAAATGAAGCATTTACTGGTCCAGAAAG
>183_toxA-Vibrio_cholerae_str_TP	TGCGGGAGGGGAAGACGAAACTGTCATTGGCTGGGATATGGCGATTCATGCAGTTGCGATTCCTTCGACTATTCCAGGGAACGCTTACGAAGAATTGGCGATTGATGAGGAGGCTGTTGC
>189_toxA-Vibrio_cholerae_str_TP	TCCTTCGACTATTCCAGGGAACGCTTACGAAGAATTGGCGATTGATGAGGAGGCTGTTGCAAAAGAGCAATCGATTAGCACAAAACCACCTTATAAAGAGCGAAAAGATGAACTGAAATA
>1_toxR-Vibrio_alginolyticus_ATCC_17749	TTATTTGCAGATGTCTGTTGGATCGTTTTGACCTGCGAAAATACGCAGTGTTACGTTCTCGTAAGAGTGGTTACTGTCATGAATGTAGTTCAGAATCAGCTGGTTATTTTGTCCACCAGT
>2_toxR-Vibrio_alginolyticus_ATCC_17749	ATGTCTGTTGGATCGTTTTGACCTGCGAAAATACGCAGTGTTACGTTCTCGTAAGAGTGGTTACTGTCATGAATGTAGTTCAGAATCAGCTGGTTATTTTGTCCACCAGTGGCAATCACT
>14_toxR-Vibrio_alginolyticus_ATCC_17749	TCAACTGGCAACGAGTCTTCTGCATGGTGCTTCACGTAGCGCTCAATGCATTGCTCTATTGAAGGCAACCAGTTGTTGATTTGAGGGTGATTTACAGGTGTCATCACTGGTACATTTTGA
>26_toxR-Vibrio_alginolyticus_ATCC_17749	TACTCACCAATCTGACGGAATTGGGATTCCGCAGGGTTCGTGAATAACAATACGCAAACAGGAAGCAGCAGAGACAAAAAGATAATGACACGCGGTAGCCAGTTAATCGTGTTAGATGCT
>38_toxR-Vibrio_alginolyticus_ATCC_17749	GGCTTCGGCTGAGTTTTAGTCGGCTCTACTTGAGGCTCAAGATCAGCAGTAGTATCGGTCACTATCTCTGTTGGTGGTGTATCGCTCGCTTCTAACTCCACTGCTGGCGCTTCGTGTTCA
>50_toxR-Vibrio_alginolyticus_ATCC_17749	GAAGCGGTTTCTTCAACGTCAGTGTTAGAGTCAGTAGAAAATGGGCTCAAGCGTTCCACTGAACAAATGAGTTGGTAGCCACGTTTAGGTACCGTTTTAACAAACTCTGGAGATTTTGTT
>62_toxR-Vibrio_alginolyticus_ATCC_17749	GAATCCTTCAACATCTTACGCAGAGTAGAAATCGCTTGAGTCAGGCTTGAGTCATCCACCTCAAAACCTTGCTCACGCCAAACAAACTCGTGAAGCTCGTTACGGGTTAAAACTTCGTTT
>74_toxR-Vibrio_alginolyticus_ATCC_17749	GGTCTCTCTGCCAACATCAGAAGTATACGGCTTTCGTTGCTTCCTAATCGTACAACGTCGTTGCCGTTTTGTTGGTCAGCGAGCGAATTACTATTTGGATCAAAGGTGAACCTTTGAGCA
>76_toxR-Vibrio_alginolyticus_ATCC_17749	AAGTATACGGCTTTCGTTGCTTCCTAATCGTACAACGTCGTTGCCGTTTTGTTGGTCAGCGAGCGAATTACTATTTGGATCAAAGGTGAACCTTTGAGCAAGTAGAAATTTGGTGCCAAT
>1_toxR-Vibrio_cholerae_O1_biovar_classical_str_O395	CTACTCACACACTTTGATGGCATCGTTAGGGTTAGCAACGATGCGTAAGGTTATGTTTTCCCCTGAAACTTCAGGGCTGTGAATGTAATTCAGCGTTAACTGGTTATTTTGTCCACCAGT
>5_toxR-Vibrio_cholerae_O1_biovar_classical_str_O395	ATGCGTAAGGTTATGTTTTCCCCTGAAACTTCAGGGCTGTGAATGTAATTCAGCGTTAACTGGTTATTTTGTCCACCAGTGGCAATCACTTCTATCGGCTTGAGTCCACCAGTATGTTTT
>17_toxR-Vibrio_cholerae_O1_biovar_classical_str_O395	TCATTGTATTTTTTAACGCACAGTTCGATTGACGGTAGCCAATTTGAAAGATCAGGGTGGTTATTCGGCATATTGACGGCTACGCCATCGACAACCGTTAGGGGTTTAAAGCTGGATTGG
>29_toxR-Vibrio_cholerae_O1_biovar_classical_str_O395	CTTGGGTTAGTGAGCAGTAATACTGCGAGGGGAAGTAAGACCGCTATCAGAATAAACAGTCGATTCCCCAAGTTTGGAGCCGATTTATTCGCCACGACATTGGCTGGCTGCGGTGTGTTC
>41_toxR-Vibrio_cholerae_O1_biovar_classical_str_O395	ACTACAGTGGCTGATGAAGGCACACTGCTTGATTCTGCGTATTCATTGACAGATTCTGGCTGAGAGATGTCATGAGCAGCTTCGTTTTCGCGAGCCATCTCTTCTTCAACCGTTTCCACT
>53_toxR-Vibrio_cholerae_O1_biovar_classical_str_O395	CGGGCGATCAATTGGTAACCGCGCTTCGGAACCGTTTTGACGTATTGTGGGGACTTTGTCGAATCTTTGAGCATTTTGCGCAGAGTCGAAATGGCTTGGGTTAAGCTGGAATCATCGACT
>65_toxR-Vibrio_cholerae_O1_biovar_classical_str_O395	TCAAAACCTTGCTCTCGCCAAACAAAGTCATGCAAATCATTGCGAGAAATCACCTCGTTTGGACGTTGGGCCAGCAGCCAAAGAATTCGGCTTTCGTTGCTGCCTAATCGAATGATCTCT
>77_toxR-Vibrio_cholerae_O1_biovar_classical_str_O395	TCACTATCTTCTTTGTCAATCAGAGTATTGCTTAGGGGATCGAAGGTAAATTTTTCAGCAAGAATGAATTTAGTACCAATATGACTCATCGATATCTCTTTTGAGTTGTGTCCTAATCCG
>1_toxR-Vibrio_cholerae_O1_biovar_El_Tor_str_N16961	CTACTCACACACTTTGATGGCATCGTTAGGGTTAGCAACGATGCGTAAGGTTATGTTTTCCCCTGAAACTTCAGGGCTGTGAATGTAATTCAGCGTTAACTGGTTATTTTGTCCACCTGT
>5_toxR-Vibrio_cholerae_O1_biovar_El_Tor_str_N16961	ATGCGTAAGGTTATGTTTTCCCCTGAAACTTCAGGGCTGTGAATGTAATTCAGCGTTAACTGGTTATTTTGTCCACCTGTGGCAATGACTTCTATCGGCTTGAGCCCACCAGTATGCTTT
>17_toxR-Vibrio_cholerae_O1_biovar_El_Tor_str_N16961	TCATTGTATTTTTTAACGCACAGTTCGATTGACGGTAGCCAGTTTGAAAGATCAGGGTGGTTATTCGGCATATTGACGGCTACGCCATCGACAACCGTTAGGGGTTTAAAGCTGGTTTGG
>29_toxR-Vibrio_cholerae_O1_biovar_El_Tor_str_N16961	CTCGGGTTAGTGAGCAGTAATACTGCGAGGGGAAGTAAGACCGCTATCAGAATAAGCAGTCGATTCCCCAAGTTTGGAGCCGATTTATTCGTCACAACATTGGCTGGCTGCGGTGTGTTC
>41_toxR-Vibrio_cholerae_O1_biovar_El_Tor_str_N16961	ACTACAGTGGCTGATGAAGGCACACTGCTTGACTCTGCGTATTCATTGACAGATTCTGGCTGAGAGATGTCATGAGCAGCTTCGCTTTCGCGAGCCATCTCTTCTTCAACCGTTTCCACT
>53_toxR-Vibrio_cholerae_O1_biovar_El_Tor_str_N16961	CGGGCGATCAATTGGTAACCGCGTTTCGGAACCGTTTTGACGTATTGTGGGGACTTTGTCGAATCTTTGAGCATTTTGCGCAGAGTCGAAATGGCTTGGGTTAAGCTGGAATCATCGACT
>77_toxR-Vibrio_cholerae_O1_biovar_El_Tor_str_N16961	TCACTATCTTCTTTGTCAATCAGAGTATTGCTTAGGGGATCAAAGGTAAATTTTTCAGCAAGAATGAATTTAGTACCAATATGACTCATCGATATCTCTTTTGAGTTGTGTCCTAATCCG
>1_toxR-Vibrio_diabolicus_DSM104621	ATGACTAACATCGGCACCAAATTTCTACTTGCTCAAAGGTTCACCTTTGATCCAAATAGTAATTCGCTCGCTGACCAACAAAACGGCAACGACGTTGTACGATTAGGAAGCAACGAAAGC
>4_toxR-Vibrio_diabolicus_DSM104621	GCTCAAAGGTTCACCTTTGATCCAAATAGTAATTCGCTCGCTGACCAACAAAACGGCAACGACGTTGTACGATTAGGAAGCAACGAAAGCCGTATACTTCTGATGTTGGCAGAGAGACCA
>16_toxR-Vibrio_diabolicus_DSM104621	AACGAAGTTTTAACCCGTAACGAGCTTCACGAGTTTGTTTGGCGTGAGCAAGGTTTTGAGGTGGATGACTCAAGCCTGACTCAAGCGATCTCTACTCTGCGTAAGATGTTGAAGGACTCA
>28_toxR-Vibrio_diabolicus_DSM104621	ACAAAATCTCCAGAGTTTGTTAAAACGGTTCCTAAACGCGGTTATCAACTCATTTGTTCAGTGGAACGCTTAAGCCCATTATCTGCTGACTCTAATACTGACGTTGAAGAAACCACTTCT
>40_toxR-Vibrio_diabolicus_DSM104621	GAAAATGAAACGCACGCAGCGGAAATAGAAACAAGTGACGCGCCGTCAGCAGAAGCGGCGACAGACACCACGACTGAAGTAGAGCCTCAAGTAGAACCACCTAAGGCACAGCCAAAACCA
>52_toxR-Vibrio_diabolicus_DSM104621	GCAGCTAACACAAATAACTGGCTGCCGCGTATGATCGTTCTTTTGTCTCTGCTGCTTCCTATTTGTGTATTGCTATTCACCAATCCTGCAGAATCCCAATTCCGTCAGATTGGTGAGTAT
>64_toxR-Vibrio_diabolicus_DSM104621	CAAAATGTACCTGTGATGACGCCAGTGAACCACCCGCAAATCAATAGTTGGTTGCCGTCCATTGAGCAGTGCATTGAACGCTACGTAAAATACCATGCAGAAGATTCAATGCCGGTAGAA
>76_toxR-Vibrio_diabolicus_DSM104621	GTGATTGCTACAGGTGGCCAGAACAATCAGCTAATTCTGAACTACATTCATGACAGTCAACATTCATATGAGAATGTGACATTGCGTATTTTCGCTGGTCAAAATGACCCAACCGATATC
>1_toxR-Vibrio_fluvialis_PG41	ATGAGTAACACAGGCACAAAGTTCATTCTTGCTGATAGATTTACTTTCGACCCAACGAGCAATTCGCTAGTAGACAAAGACACTGATAACGAGAATGTTCGTCTTGGAAGTAATGAAAGC
>13_toxR-Vibrio_fluvialis_PG41	CGTATTCTGTTAATGCTTTCTCAACGCCCTAATGAAGTAATCACCCGCAACGAACTTCACGATTTCGTTTGGCGTGAACAAGGTTTTGAAGTCGACGACTCCAGCCTGACTCAAGCCATC
>25_toxR-Vibrio_fluvialis_PG41	TCAACCCTACGTAAAATGCTGAAAGACTCGACCAAGTCGCCTCAGTTTGTGAAAACGGTTCCAAAACGTGGTTATCAGTTGATCGCGACCGTCGAAAGCGTTCAGCCCGATGCGAGTAAA
>37_toxR-Vibrio_fluvialis_PG41	GATCCTGATGCCATTGAGCTGTCAGATGAGTCTTACTCAATTGCCGTATCTTCTTCAGAACTTTCCAGTCAAGCTGCTGTTTCTGAAGCAGTTATTACTCAGACGTCGCCTTCTGTAGAC
>49_toxR-Vibrio_fluvialis_PG41	TCGACACCTGCGGCACCAAAACCACGAATGGATCTGTTCACCAAATTGATTCTGTTGGTTGCCGTTATACTGCCTATTTGTGTCATTTTGTTTACGACGCCTTCGCAGTCTAAATTTCGA
>61_toxR-Vibrio_fluvialis_PG41	CGCTTGGCAGTGTTTAACGATGTGACTGTCAGTACGCCAATCAATCACCCGGATCTCACGTCGTGGCTGCCGCTGATTGAAAGCTGCGTAAGAAAATATGGTGAAATGCACACTGGCGAA
>73_toxR-Vibrio_fluvialis_PG41	CTGGCCCCCAAAGAAGTCATTGCAACGGGCGGACACAGTAACCAACTGGTGTTGAATTACATTCACACGCCTCAGTTCTCAGGCGAAAACATCACCTTGAGAATCTTCGCTAACCAAGAA
>75_toxR-Vibrio_fluvialis_PG41	TGCAACGGGCGGACACAGTAACCAACTGGTGTTGAATTACATTCACACGCCTCAGTTCTCAGGCGAAAACATCACCTTGAGAATCTTCGCTAACCAAGAAGATGTGAGTAAGATTTGCCA
>1_toxR-Vibrio_harveyi_HENC_02	TTTTAGAAAATTTTAATTATCCTACGTCCCTAAAAGCATCTAAAACGTAGCACATGTCTTTTTGCGCACGCCTTATTATGTGACGCAAATCACTTATAATTACAGAATCATCCATCTAAG
>13_toxR-Vibrio_harveyi_HENC_02	AAGAACTAAATGACTAACATCGGCACCAAATTTCTGCTTGCTCAAAGATTTGTCTTTGACCCAAATAGTAATTCGCTCGCTGACCAACAAAATGGCAACGAAGTTGTACGATTAGGAAGC
>25_toxR-Vibrio_harveyi_HENC_02	AACGAAAGCCGTATTCTACTCATGTTGGCAGAGAGACCCAATGAAGTGTTAACGCGTAACGAGCTTCACGAGTTCGTATGGCGGGAGCAGGGTTTTGAGGTGGATGACTCAAGCCTTACT
>37_toxR-Vibrio_harveyi_HENC_02	CAAGCGATTTCCACTCTACGTAAAATGTTGAAAGACTCTACGAAGTCGCCTGAATTTGTAAAAACGGTGCCAAAGCGCGGTTACCAACTGATTTGTTCAGTTGAACGTTTAAGCCCACTA
>49_toxR-Vibrio_harveyi_HENC_02	TCTTCTGAAGCAGCACTCACCGATGTTGATGCTCAAGAGGAAGAAAATGAAGCTCCAGTCGTTGATCTAGAGCAATTCGCAGAGCCCACTGCTGAGACAAAAGCAGGAACAGCCGTCGAA
>61_toxR-Vibrio_harveyi_HENC_02	CAAGCACCGACAGCTCAACCATTAAAATCTGCACCTGCACAAAAGAACACAAACTGGTTATTCAGAATCATCGTGTTAGTTGCCCTGCTACTTCCTGTTGGCGTGTTAATGCTAACCAAC
>73_toxR-Vibrio_harveyi_HENC_02	CCTGCAGAATCACAATTTCGTCAAATTGGTGAATATCACAACGTGCCAGTGATGACACCGATCAACCACCCTCAATTAAACAATTGGCTGCCGTCCATTGAGCAATGCATTCAACGCTAT
>85_toxR-Vibrio_harveyi_HENC_02	GTTGAACACCATGCTGCTGAGTCTTCACCAGTCGAAGTCATTGCAACAGGTGGTCAAAACAATCAATTGATTCTGAACTACATTCACGACAGTGATCACTCATATGAGAATGTAACACTG
>97_toxR-Vibrio_harveyi_HENC_02	CGTATTTTTGCTGGTCGTAACGACCCAACTGACATCTGCAATTAAGGGAGGCTGAAATGAAGATAAGAATAGCATCTGCGGTTTTAGCCGTATCCATCCTTTTTAGTGGTTGGTTGTACT
>109_toxR-Vibrio_harveyi_HENC_02	GGGGTAGTGACCTTAAAGTTGAGCAAGTCCTTACGTCAAATGAGTGGCAATCAACCATGGTGACACTTATTACTGATAACTTGCCAGATGATACCGTAGGTCCGCTACGCAAAGTCAACG
>121_toxR-Vibrio_harveyi_HENC_02	TTGAGTCGAATGTGAAGTACCTACCTAATGGTGACTATATTCGCGTGGCAAACATCAAGCTATTTGCACAGGGCTCAAACGTCGAGTCTACGATCAATATCTCTGAAAAAGGTCGTTGGG
>126_toxR-Vibrio_harveyi_HENC_02	AACATCAAGCTATTTGCACAGGGCTCAAACGTCGAGTCTACGATCAATATCTCTGAAAAAGGTCGTTGGGAAGTCAGTGATAACTATTTGCTGGTCTCTCCTTCTGAGTTCAAAGACATC
>1_toxR-Vibrio_mimicus_VM603	CTATTCACACACTTTGACTGCATCAGTGGGGTTGGCCACAATGCGTAAGGTTATGTTTTCACCTGAGACTTCAGGGCTGTGAATGTAATTCAGCGTCAATTGGTTGTTTTGTCCGCCAGT
>9_toxR-Vibrio_mimicus_VM603	GAATGTAATTCAGCGTCAATTGGTTGTTTTGTCCGCCAGTCGCAATCACTTCAACTGGTTTCAGCCCACCGGTGTGTTTTTCATTGTATTTCTTTACACACAGCTCTATAGAGGGCAACC
>21_toxR-Vibrio_mimicus_VM603	AGTTTGACAGGTCGGGATGATTAATAGGCATATTGACGGCTACATCATCAACAACAGTCAGCGGTTTGAATTTAGATTCACTTGGATTGGTTAGTAACAGCACCGCTAACGGAATCAACA
>33_toxR-Vibrio_mimicus_VM603	TCGCGATCAACAAAATCAGCCGAGTCCCCCAGCTATGACTCGCTTTACTGGTAACTTTCTGAGGAATCGCTGTTGTCTGTCCGAGGTTCGATGAAGACGTCGAATTGGTTGATTCGGAAA
>45_toxR-Vibrio_mimicus_VM603	AATCGATTCCAGTTTCCTGATGAGTTACCTCATCCATGTCGTTTTGAATCTCTTCTTCTACCGTTTCAACTCGGGTGATCAGTTGATAACCACGTTTAGGTACGGTTTTGACGTATTGTG
>47_toxR-Vibrio_mimicus_VM603	TGAGTTACCTCATCCATGTCGTTTTGAATCTCTTCTTCTACCGTTTCAACTCGGGTGATCAGTTGATAACCACGTTTAGGTACGGTTTTGACGTATTGTGGTGATTTTGTTGAATCTTTA
>1_toxR-Vibrio_parahaemolyticus_RIMD_2210633	TTATTTGCAGATGTCTGTTGGATCATTTTGACCTGCGAAAATACGCAATGTCACGTTCTCATACGAGTGGTTGCTGTCATGAATGTAGTTCAAAATCAGCTGGTTATTTTGTCCGCCAGT
>3_toxR-Vibrio_parahaemolyticus_RIMD_2210633	GATCATTTTGACCTGCGAAAATACGCAATGTCACGTTCTCATACGAGTGGTTGCTGTCATGAATGTAGTTCAAAATCAGCTGGTTATTTTGTCCGCCAGTGGCAATTACTTCCACTGGTA
>15_toxR-Vibrio_parahaemolyticus_RIMD_2210633	ACGAGTCTTCTGCATGGTGCTTAACGTAGCGTTCAATGCACTGCTCAATAGAAGGCAACCAGTTGTTGATTTGCGGGTGATTTACAGGTGTCATCACTGGTACGTTCTGATACTCACCAA
>27_toxR-Vibrio_parahaemolyticus_RIMD_2210633	TCTGACGGAACTGAGATTCCGCTGGGTTTGTAAACAGCAGTACGCAAATCGGTAGTAATAGTGCCAAAAATAAAATAACGCGTGGAATCCAAGGATTCACAGCAGAAGCCACAGGTGCTT
>39_toxR-Vibrio_parahaemolyticus_RIMD_2210633	TTTCAGGTACTACTGGCGCTTCTGGTTCAACGATTGCGTCAGAAGTCGTCGCTAAAGACGGCTCTACGATTGTTTCTACCTCATTAGCAGAGGCGTCATTGTTATCAGAAGCTGGCTCTT
>51_toxR-Vibrio_parahaemolyticus_RIMD_2210633	CAACTTCAATTGAGCTTGAGTCTGAAGAAAGCGGGCTTAGGCGTTCAACAGTACAAATGAGTTGATAGCCTCGTTTTGGAACGGTTTTAACAAACTCTGGAGATTTGGTTGAATCCTTCA
>63_toxR-Vibrio_parahaemolyticus_RIMD_2210633	ACATCTTACGCAGAGTAGAAATCGCTTGAGTCAGGCTTGAGTCATCCACCTCAAAACCTTGCTCACGCCAAACAAACTCGTGAAGCTCGTTACGGGTTAAAACTTCGTTTGGTCTCTCCG
>75_toxR-Vibrio_parahaemolyticus_RIMD_2210633	CCAACATCAGGAGTATACGGCTTTCGTTGCTTCCTAATCGTACAACTTCGTTGCCGCTTTGTTGGTCAGCGAGCGAATTACTATTTGGATCAAAGGTAAACCTTTGAGCAAGTAGAAATT
>76_toxR-Vibrio_parahaemolyticus_RIMD_2210633	GAGTATACGGCTTTCGTTGCTTCCTAATCGTACAACTTCGTTGCCGCTTTGTTGGTCAGCGAGCGAATTACTATTTGGATCAAAGGTAAACCTTTGAGCAAGTAGAAATTTGGTGCCGAT
>1_toxR-Vibrio_vulnificus_CMCP6	ATGAGTAATATCGGCACTAAGTTTGTAATCGCACAGCGATTTGTTTTCGATCCTAACAGCAACACATTACTTGATCAGGCTGTCAACAATGAAGTGACTCGATTAGGTAGCAATGAAAGT
>3_toxR-Vibrio_vulnificus_CMCP6	GTTTGTAATCGCACAGCGATTTGTTTTCGATCCTAACAGCAACACATTACTTGATCAGGCTGTCAACAATGAAGTGACTCGATTAGGTAGCAATGAAAGTCGAATTTTACTTCTGTTATC
>15_toxR-Vibrio_vulnificus_CMCP6	AGAAAAACCTAACGAGGTATTAACTCGTAACGAGTTGCATGAGTTTGTTTGGCGCGAACAAGGTTTCGAAGTCGATGATTCCAGCCTAACTCAAGCGATTTCTACCTTACGCAAAATGCT
>27_toxR-Vibrio_vulnificus_CMCP6	CAAAGACTCTACAAAGTCCCCTGAGTTTGTGAAAACGGTTCCAAAACGTGGTTATCAGTTGATCTGTTCGGTTGAGCGCATTAACCCGCTCCTGTCAGATTCAACCAACAACGTGAATGA
>39_toxR-Vibrio_vulnificus_CMCP6	CGCAGCTTCTGAAGCATTAGATCAAGAAGAATTAGAAAACGAAATCAGTACTGACGCGGTTCAAACATCCTCGTCAGAAATTGGTAGAGATGTCGCGCATAATGCTGGCACGTCAACAAA
>51_toxR-Vibrio_vulnificus_CMCP6	GATGGCCGCGTCACAAAAAAATTGGCTAATTAAAGGGCTATTCTTGTTAGCCGCACTGCTGCCACTTTGCGTTGTCTTGCTCACCAATCCGTCGGAGTCTAAGTTCCGTTTACTGGAAAA
>63_toxR-Vibrio_vulnificus_CMCP6	TGTCAATGGTGTGGAAGTGCTCACTCCACTGAATCATCCACCATTACAAGCTTGGATGCCTTCTATTAGGCAGTGTGTTAATAAGTATGCAGAAACGCATACTGGCGATTCTGCTCCAGT
>75_toxR-Vibrio_vulnificus_CMCP6	AAAAGTGATCGCGACAGGTGGCCAGGGTAATCAGTTGATCCTCAATTACATCCACACACTTCCACATTCAAACGAGAACGTGACGCTGAGAATTTTCTCAGAACAAAACGATCTTGGCTC
>76_toxR-Vibrio_vulnificus_CMCP6	GCGACAGGTGGCCAGGGTAATCAGTTGATCCTCAATTACATCCACACACTTCCACATTCAAACGAGAACGTGACGCTGAGAATTTTCTCAGAACAAAACGATCTTGGCTCTATCTGTAAA
>1_toxR-Vibrio_vulnificus_YJ016	TTATTTACAGATAGAGCCAAGATCGTTTTGTTCTGAGAAAATTCTCAGCGTCACGTTCTCGTTTGAATGTGGAAGTGTGTGGATGTAATTGAGGATCAACTGATTACCCTGGCCACCTGT
>2_toxR-Vibrio_vulnificus_YJ016	ATAGAGCCAAGATCGTTTTGTTCTGAGAAAATTCTCAGCGTCACGTTCTCGTTTGAATGTGGAAGTGTGTGGATGTAATTGAGGATCAACTGATTACCCTGGCCACCTGTCGCGATCACT
>14_toxR-Vibrio_vulnificus_YJ016	TTTACTGGAGCAGAATCGCCAGTATGCGTTTCTGCATACTTATTAACACACTGCCTAATAGAAGGCATCCAAGCTTGTAATGGTGGATGATTCAGTGGAGTGAGCACTTCCACACCATTG
>26_toxR-Vibrio_vulnificus_YJ016	ACATTTTCCAGTAAACGGAACTTAGACTCCGACGGATTGGTGAGCAAGACAACGCAAAGTGGCAGCAGTGCGGCTAACAAGAATAGCCCTTTAATTAGCCAATTTCTTTGTGACGCGGCC
>38_toxR-Vibrio_vulnificus_YJ016	ATCTTTGTTGACGTGCCAGCATTATGCGCGACATCTCTACCAATTTCTGACGAGGATGTTTGAACCGCGTCAGTACTGATTTCGTTTTCTAATTCTTCTTGATCTAATGCTTCAGAAGCT
>50_toxR-Vibrio_vulnificus_YJ016	GCGTCATTCACGTTGTTGGTTGAATCTGACAGGAGCGGGTTAATGCGCTCAACCGAACAGATCAACTGATAACCACGTTTTGGCACCGTTTTCACAAACTCAGGGGATTTTGTGGAATCT
>62_toxR-Vibrio_vulnificus_YJ016	TTGAGCATTTTGCGTAAGGTAGAAATCGCTTGAGTTAGACTGGAATCATCGACTTCGAAACCTTGTTCACGCCAAACAAACTCATGCAGTTCGTTACGAGTTAACACCTCGTTAGGTTTT
>74_toxR-Vibrio_vulnificus_YJ016	TCTGATAACAGAAGTAAAATTCGACTTTCATTGCTACCTAATCGAGTCACTTCATTGTTGACTGCCTGATCAAGTAATGTGTTGCTGTTAGGATCGAAAATAAATCGCTGTGCGATTACA
>76_toxR-Vibrio_vulnificus_YJ016	TCGACTTTCATTGCTACCTAATCGAGTCACTTCATTGTTGACTGCCTGATCAAGTAATGTGTTGCTGTTAGGATCGAAAATAAATCGCTGTGCGATTACAAACTTAGTGCCGATATTACT
>1_trh1-Vibrio_parahaemolyticus_294	ATGAAACTAAAACTCTACTTTGCTTTCAGTTTGCTATTGGCTTCGATATTTTCAGTATCTAAATCATTCGCGATTGACCTACCATCCATACCTTTTCCTTCTCCAGGTTCGGATGAGCTA
>2_trh1-Vibrio_parahaemolyticus_294	AACTCTACTTTGCTTTCAGTTTGCTATTGGCTTCGATATTTTCAGTATCTAAATCATTCGCGATTGACCTACCATCCATACCTTTTCCTTCTCCAGGTTCGGATGAGCTACTATTTGTTG
>14_trh1-Vibrio_parahaemolyticus_294	TTAGAAATACAACAATAAAAACTGAATCACCAGTTAACGCAATCGTTGATGACTACTGGACAAACCGAAACATAAAACGAAAACCATATAAAAGCGTTCACGGTCAATCTATTTTCACGA
>26_trh1-Vibrio_parahaemolyticus_294	CTTCAGGCTCAAAATGGTTAAGCGCCTATATGACGGTAAATATTAATGGAAATAACTACACAATGGCTGCTCTTTCTGGCTATAAAGATGGCCTTTCAACGGTCTTCACAAAATCAGAAA
>38_trh1-Vibrio_parahaemolyticus_294	AAACAAGCCTAAATCAGAACTATTCTTCTGTTAGTGATTTCGTTGGTGAAAATGAAGAATCATTGCCAAGTGTAACGTATTTGGATGAAACGCCAGAATATTTCGTCCATGTCGAAGCAT
>46_trh1-Vibrio_parahaemolyticus_294	TTGGATGAAACGCCAGAATATTTCGTCCATGTCGAAGCATATGAGAGCGGAAATGGGCATATGTTTGTTATGTGTATTTCCAATAAATCATCATTTGATGAATGTATGTCACAAAATTAA
>1_trh1-Vibrio_parahaemolyticus_AQ4913	ATAAAACTAAAACTCTACTTTGCTTTCAGTTTGCTATTGGCTTCGATATTTTCAGTATCTAAATCATTCGCGATTGACCTACCATCCATACCTTTTCCTTCTCCAGGTTCGGATGAGCTA
>4_trh1-Vibrio_parahaemolyticus_AQ4913	TTGCTATTGGCTTCGATATTTTCAGTATCTAAATCATTCGCGATTGACCTACCATCCATACCTTTTCCTTCTCCAGGTTCGGATGAGCTACTATTTGTCGTTAGAAATACAACAATAAAA
>16_trh1-Vibrio_parahaemolyticus_AQ4913	ACTGAATCACCAGTTAACGCAATCGTTGATTACTACTGGACAAACCGAAACATAAAACGAAAACCATATAAAAGCGTTCACGGTCAATCTATTTTCACGACTTCAGGCTCAAAATGGTTA
>28_trh1-Vibrio_parahaemolyticus_AQ4913	AGCGCCTATATGACGGTAAATATTAATGGAAATAACTACACAATGGCTGCTCTTTCTGGCTATAAAGATGGCCTTTCAACGGTCTTCACAAAATCAGAAAAACAAGCCTAAATCAGAACT
>40_trh1-Vibrio_parahaemolyticus_AQ4913	ATTCTTCTGTTAGTGATTTCGTTGGTGAAAATGAAGAATCATTGCCAAGTGTAACGTATTTGGATGAAACGCCAGAATATTTCGTCAATGTCGAAGCATATGAGAGCGGAAATGGGCATA
>45_trh1-Vibrio_parahaemolyticus_AQ4913	GTAACGTATTTGGATGAAACGCCAGAATATTTCGTCAATGTCGAAGCATATGAGAGCGGAAATGGGCATATGTTTGTTATGTGTATTTCCAATAAATCATCATTTGATGAATGTATGTCA
>1_trh1-Vibrio_parahaemolyticus_GCSL28	TATGAAACTAAGACTCTACTTTGCTTTCAGTTTGCTATTGGCTTCGATATTTTCAGTATCTAAATCATTCGCGATTGACCTACCATCCATACCTTTTCCTTCTCCAGGTTCGGATGAGCT
>4_trh1-Vibrio_parahaemolyticus_GCSL28	TTTGCTATTGGCTTCGATATTTTCAGTATCTAAATCATTCGCGATTGACCTACCATCCATACCTTTTCCTTCTCCAGGTTCGGATGAGCTACTATTTGTCGTTAGAAATACAACAATAAA
>16_trh1-Vibrio_parahaemolyticus_GCSL28	AACTGAATCACCAGTTAACGCAATCGTTGATTACTACTGGACAAACCGAAACATAAAACGAAAACCATATAAAAGCGTTCACGGTCAATCTATTTTCACGACTTCAGGCTCAAAATGGTT
>28_trh1-Vibrio_parahaemolyticus_GCSL28	AAGCGCCTATATGACGGTAAATATTAATGGAAATAACTACACAATGGCTGCTCTTTCTGGCTATAAAGATGGCCTTTCAACGGTCTTCACAAAATCAGAAAAACAAGCCTAAATCAGAAC
>40_trh1-Vibrio_parahaemolyticus_GCSL28	TATTCTTCTGTTAGTGATTTCGTTGGTGAAAATGAAGAATCATTGCCAAGTGTAACGTATTTGGATGAAACGCCAGAATATTTCGTCAATGTCGAAGCATATGAGAGCGGAAATGGGCAT
>46_trh1-Vibrio_parahaemolyticus_GCSL28	TTGGATGAAACGCCAGAATATTTCGTCAATGTCGAAGCATATGAGAGCGGAAATGGGCATATGTTTGTTATGTGTATTTCCAATAAATCATCATTTGATGAATGTATATCACAAATTTAA
>1_trh2-Vibrio_parahaemolyticus_4616	ATGAAACTAAAACTCTACTTTGCTTTCAGTTTGCTATTGGTTTCAATATTTTCAGTATCTAAATCATTCGCGATTGATCTGCCATCAATACCTTTTCCTTCTCCAGGTTCCGATGAACTA
>10_trh2-Vibrio_parahaemolyticus_4616	CCTTTTCCTTCTCCAGGTTCCGATGAACTATTATTTGTTGTTAGAAATACAACAATCAAAACTGAATCCCCAGTTAAGGCAATTGTGGAGGACTATTGGACAAACCGAACCATAAAAAGA
>22_trh2-Vibrio_parahaemolyticus_4616	AAACCATACAAAGATGTATACGGTCAATCGGTTTTTACAACTGCGGGTTCAAAGTGGTTAAGCACCTATATGACAGTAAACATCAATGGTCACAACTATACGATGGCTGCTCTTTCTGGT
>34_trh2-Vibrio_parahaemolyticus_4616	TATAAACATAGTACTTCTACGGTCTTCACAAAATCAGAGAAAACAAGCCTAAACCAAGACTTTTATTCGGTAAAATCTTTTGTTGATGATAGCGAAGAATCAATACCAAGTATAACTTAT
>46_trh2-Vibrio_parahaemolyticus_4616	TTAGATGAAACACCAGAATACTTTGTTACTGTCGAGGCATATGAGAGCGGCAATGGACATATGTTTGTTATGTGCATTTCCAACAAATTATCATTTGGTGAATGTAAATCACAAATTTAA
>1_trh2-Vibrio_parahaemolyticus_AQ3777	ATGAAACTAAAACTCTACTTTGCTTTCAGTTTGCTGTTGGTTTCAATATTTTCAGTATATAAATCATTCGCGATTGATCTGCCATCAATACCTTTTCCTTCTCCAGGTTCCGATGAACTA
>22_trh2-Vibrio_parahaemolyticus_AQ3777	AAACCATACAAAGATGTATACGGTCAATCGGTTTTTACAACTGCGGGTTCAAAGTGGTTAAGCGCCTATATGACAGTAAACATCAATGGTCACAACTATACGATGGCTGCTCTTTCTGGT
>34_trh2-Vibrio_parahaemolyticus_AQ3777	TATAAACATGGTACTTCTACGGTCTTCACAAAATCAGAGAAAACAAGCCTAAACCAAGACTTTTATTCGGTAAAATCTTTTGTTGATGATAGCGAAGAATCAATACCAAGTATAACTTAT
>1_trh2-Vibrio_parahaemolyticus_AQ3831	ATGAAACTAAGACTCTACTTTGCATTCAGTTTGCTATTGGTTTCAATATTTTCAATATCTAAATCATTCGCGATTGATCTGCCATCAATACCTTTTCCTTCTCCTGGTTCCGATGAGCTA
>10_trh2-Vibrio_parahaemolyticus_AQ3831	CCTTTTCCTTCTCCTGGTTCCGATGAGCTATTATTTGTTGTTAGAAATACAACAATCAAAACTGAATCCCCGGTTAAGGCAATTGTGGAGGACTATTGGACAAACCGAACCATAAAAAGA
>22_trh2-Vibrio_parahaemolyticus_AQ3831	AAACCATACAAAGATGTATACGGTCAATCGGTTTTCACAACTGCGGGTTCAAAGTGGTTAAGCGCCTATATGACAGTCAACATCAATGGTCACAACTATACGATGGCTGCTCTTTCTGGT
>34_trh2-Vibrio_parahaemolyticus_AQ3831	TATAAACATGGTACTTCTACGGTCTTCACAAAATCAGAGAAAACAAGCCTAAACCAAGACTTTTATTCGGTAAAATCTTTTGTTGATGATAGCGAAGAATCAATACCAAGTATAAATTAT
>46_trh2-Vibrio_parahaemolyticus_AQ3831	TTAGATGAAACACCAGAATACTTTGTTACTGTCGAGGCATATGAGAGCGGCAATGGACATATGTTTGTTATGTGCATCTCCAACAAATTATCATTTGGCGAATGTAAATCACAAATTTAA
>1_trhX-Vibrio_parahaemolyticus	ATGAAACTAAAACTCTACTTTGCCTTCAGTTTGCTATTGGCTTCGATATTTTCAGTATCTAAATCATTCGCGATTGACCTGCCATCCATACCTTTTCCTTCTCCAGGTTCGGATGAGCTA
>2_trhX-Vibrio_parahaemolyticus	AACTCTACTTTGCCTTCAGTTTGCTATTGGCTTCGATATTTTCAGTATCTAAATCATTCGCGATTGACCTGCCATCCATACCTTTTCCTTCTCCAGGTTCGGATGAGCTACTATTTGTCG
>38_trhX-Vibrio_parahaemolyticus	AAACAAGCCTAAATCAGAACTATTCTTCTGTTAGTGATTTCGTTGGTGAGAATGAAGAATCATTGCCAAGTGTAACGTATTTGGATGAAACGCCAGAATATTTCGTCAATGTCGAAGCAT
>46_trhX-Vibrio_parahaemolyticus	TTGGATGAAACGCCAGAATATTTCGTCAATGTCGAAGCATATGAGAGCGGAAATGGGCATATGTTTGTTATGTGTATTTCCAATAAATCATCATTTGATGAATGTATGTCACAAAATTAA
>1_vasA-Vibrio_cholerae_O1_biovar_classical_str_O395	ATGACGCAAGACAAGTATTTCAGGGAAGAGCTCGCTTTTTTAAAAGAGCAGGGGAAAGAATTTACCGAAATTCACCCTCAGCTTTCGCGTTTTCTTCATGGCCGTACGACCGATCCTGAC
>13_vasA-Vibrio_cholerae_O1_biovar_classical_str_O395	GTTGAGCGTCTTTTGGAAGGTTTTGCATTTCTTACCGCGCGTTTGCGCGAAAAGGTGGAGGATGAGTTCCCTGAACTTACTCACTCCATCATTAACATGCTGTGGCCAAATTATCTGCGC
>25_vasA-Vibrio_cholerae_O1_biovar_classical_str_O395	CCTATCCCGAGCATGAGTGTGGTGGCGTTTGAACCTGACAAAAGTGTCAGCGAGAAGCAAGTCATCCCACGTAATACCCAATTGGATAGCAAGCCAGTCTTTGGCACGGCGTGTCATTTC
>37_vasA-Vibrio_cholerae_O1_biovar_classical_str_O395	AACACTTGCCGTGATGTCGCGCTATATCCGATGCAGTGTCAAGGTGTTCATGCCGAGCACACACGTGAAGCCACGACCATTCAGATCTCGTTGCGCATGTTGGGCGATATGACAGTAGGC
>49_vasA-Vibrio_cholerae_O1_biovar_classical_str_O395	GACGCTAAGCTCGATACCGTACGTTTTTACTTAGGTGGTGATAAATACAGCTCGCAAACTCTCTATCTTTGGTTACACCATTATCTACAAAAAATGACGATTGAAGTGCAGGGTGTCGAG
>61_vasA-Vibrio_cholerae_O1_biovar_classical_str_O395	TTCGCACTGCCTGCTGATGCGTTTTCAACCGTCGGTTTCTCAAGTGACCAAGCTTTGCTGCCTTATCCAAAGAATGTCTATGACGGTTATCGTATTTTGCAAGAGTACCTGTCGTTTCCT
>73_vasA-Vibrio_cholerae_O1_biovar_classical_str_O395	GAAGCCTTTCACTTCTTTGATGTAAAAGGTTTTGCCAAAGCTTTACCGAAAGCGGTCAGCGGTGATTTCACCTTACGCATCCATTTTTCGAAAACATTGCCTGCTGATACGCGAGTGCGT
>85_vasA-Vibrio_cholerae_O1_biovar_classical_str_O395	CAGGACAATTTTCAACTCTATTGCACACCGGTCATCAATCTGTTTGAGCATGATGCCGATCCGATCGATTTGACTGGGCGTCGTTCAGAGTATCGAATCGTCCCGTCCAGTCGCTATCCT
>97_vasA-Vibrio_cholerae_O1_biovar_classical_str_O395	GCCCACTATGAAATTTTCAGCGTGGATCAAGTGGTTGGTTGGCAAGATACCCAGTCAGAAGGCAAACGGATCCGCGGAGAAAAGCGTATCTACTCTTCTTTTGAAAGCTTCCAACATGAA
>109_vasA-Vibrio_cholerae_O1_biovar_classical_str_O395	GTGGAACGGGTTCGTCATCGTCAAGCGCTTTACTATCGCACACGAGTCAAAGAGAGCATCCGGGGGGATGGTTTTGATTCATTTATCTCTTTTGTGCGCGGTGATGAAACCTTATCAATG
>121_vasA-Vibrio_cholerae_O1_biovar_classical_str_O395	GGCGTAGATGAAGCCGTCTCAATCAAACTCACCTGCACCAATCGCTTGCTGCCATTGGAACTTGGGGTGGGGGATATTTGTGTGGCGACCGACAGCTCACCCCCTTTTGCCACATTCAAA
>133_vasA-Vibrio_cholerae_O1_biovar_classical_str_O395	AATATTACGGTGCCTTCGCAGTCACTGCGCCCGGTTCTCGATGGCAGCTTACTGTGGACGCTGATCTCGAATCTATCGCTGAACTACCTATCACTGCTCTCAAAAGATGCACTGAGCTGT
>145_vasA-Vibrio_cholerae_O1_biovar_classical_str_O395	GTGCTACGCGCTTACGATTTTCGCGCCTTGGTCGATAGGCAAGCTGAACGTGTCGCACGGATGCGCCTTGATGGCATAGTCAAAATAGAATCTAAACCGGTTGATAAAATCCTACGTGGT
>157_vasA-Vibrio_cholerae_O1_biovar_classical_str_O395	TTGCCTGTGCGTGGTTTGCAATCGACTTTGTATGTCGATCAAGCGGGATTTGGCTCGGAAGGTGATTTGTTCCTGTTTGGTACGGTACTCAGTCATTTCTTTGCACTTTACGCCAGCATC
>166_vasA-Vibrio_cholerae_O1_biovar_classical_str_O395	AGTCATTTCTTTGCACTTTACGCCAGCATCAACTCATTTCACGAATTAGTCGTGGTTAACATCAGCAATCAAGAGAAGTACTCATGGGGCACACAGAGCGGAATGCAGCCGTTGATCTGA
>13_vasA-Vibrio_cholerae_O1_biovar_El_Tor_str_N16961	GTTGAGCGTCTTCTGGAAGGTTTTGCATTTCTTACCGCGCGTTTGCGCGAAAAGGTGGAGGATGAGTTCCCTGAACTTACTCACTCCATCATTAACATGCTGTGGCCAAATTATCTGCGC
>37_vasA-Vibrio_cholerae_O1_biovar_El_Tor_str_N16961	AACACTTGCCGTGATGTCGCGCTGTATCCGATGCAGTGTCAAGGTGTTCATGCCGAGCACACACGTGAAGCCACGACCATTCAGATCTCGTTGCGCATGCTGGGCGATATGACAGTAGGC
>49_vasA-Vibrio_cholerae_O1_biovar_El_Tor_str_N16961	GACGCTAAGCTCGATACCGTACGTTTTTACTTAGGTGGTGATAAATACAGCTCGCAGACTCTCTATCTTTGGTTACACCATTATCTACAAAAAATGACCATTGAAGTGCAAGGTGTCGAG
>61_vasA-Vibrio_cholerae_O1_biovar_El_Tor_str_N16961	TTCGCACTGCCTGCTGATGCGTTTTCAACCGTTGGTTTCTCAAGTGACCAAGCTTTGCTGCCTTATCCAAAGAATGTCTATGACGGTTATCGTATTTTGCAAGAGTACCTGTCGTTTCCT
>97_vasA-Vibrio_cholerae_O1_biovar_El_Tor_str_N16961	GCCCACTATGAAATTTTCAGCGTGGATCAAGTGGTTGGTTGGCAAGATACCCAGTCAGAAGGCAAACGGATCCGCGGAGAGAAGCGTATCTACTCTTCTTTTGAAAGCTTCCAACATGAA
>121_vasA-Vibrio_cholerae_O1_biovar_El_Tor_str_N16961	GGCGTAGATGAAGCCGTCTCAATCAAACTCACCTGCACCAATCGCTTGCTGCCATTGGAACTTGGGGTGGGGGATATTTGTGTGGCGACCGACAGCTCACCCCCTTTTGCCACATTTAAA
>133_vasA-Vibrio_cholerae_O1_biovar_El_Tor_str_N16961	AATATTACGGTGCCTTCGCAGTCACTGCGCCCGGTTCTCGATGGCAGCTTACTGTGGACGCTGATCTCGAATCTATCGCTGAACTACCTATCACTGCTTTCAAAAGATGCACTGAGCTGT
>1_vasH-Vibrio_cholerae_O1_biovar_El_Tor_str_N16961	ATGAGTCAATGGCTGGCGTTTGCAACCCAATTGGTGGGAGTAAGGAAGTCCCACCAGCTTGCGCTGCAATTTGTTGATCTGCTGACTCAAGGCTTAGATCTGAGTGATAGCCTTTTGTTG
>13_vasH-Vibrio_cholerae_O1_biovar_El_Tor_str_N16961	TTGCCATCGTCGGATGGGCGTTTACTTGTGCCTCATGATCCACAGCGTCAGTTCGCGTGGTCAGTGACGGATTTTGATGTGCCTTTTGCCCATGTTTTGCAGTCATCCAATGCGATGCAT
>25_vasH-Vibrio_cholerae_O1_biovar_El_Tor_str_N16961	TTGACCGCGGAAGAGTTGGTATTTTGGCAATCCAATCGCACTTTTAGCCAGTTAACCTCTCGCGTGGGGATGTTTGATTCGGTATGGATCCAACCCCTGCCGATGGATACTCGTCAAGTA
>37_vasH-Vibrio_cholerae_O1_biovar_El_Tor_str_N16961	CACTCGATCTTGCTGTTGATGGGCGAGAGTCACGGTATCGTGAGCGCTTTTGAAAACGCGGACTTTTTGAAGTTTATCGAGGTTTTTTCCCAGCAATGGTCACTGCTCAACGATATGGAA
>49_vasH-Vibrio_cholerae_O1_biovar_El_Tor_str_N16961	CGTGAAGAGCAGCGCCGCTTGGAGCTGAAACAATCGCTGACGGATATTGAACGCGACTCGGCGCAGCGCTCACTGGCCAATGCGTTATCGCGTACTTTGATTGGTGAAAGCGCTGCGATG
>61_vasH-Vibrio_cholerae_O1_biovar_El_Tor_str_N16961	CAAAAGCTGCGTGAGCAGATTGTCTCTGCCGCTAACTCTCAGCTCTCGGTCATGGTGCAAGGTGAAACTGGCACGGGGAAAGAGTTAGTCGCCGCGGCCGTGCATGAACTTTCGTCACGT
>73_vasH-Vibrio_cholerae_O1_biovar_El_Tor_str_N16961	AAGTCTGCGCCGTTTGTTGCGATCAACTGTGCGGCGATCCCTGAGCATCTACTGGAAAGTGAACTGTTTGGTTACTGCAAAGGGGCATTTTCTGGAGCGGACAGCGATAAACAGGGACTT
>85_vasH-Vibrio_cholerae_O1_biovar_El_Tor_str_N16961	ATCGCACAAGCGAATGGTGGCACGCTATTTCTGGATGAGATCGGCGATATGCCGCTCACCTTACAAGCCAAATTATTGCGTGTGCTTGAATCGCGTACTTTTCGACCGCTCGGTGGTAAG
>97_vasH-Vibrio_cholerae_O1_biovar_El_Tor_str_N16961	CAGGAGCTCAGTTCCGATTTCCGTCTGGTATCTGCCACACACGTCAATCTGCTGGATCAAGTACGCAAAAAAGAATTTCGCCAAGATCTCTATTACCGTCTATTCCAGTATCCGATCACC
>109_vasH-Vibrio_cholerae_O1_biovar_El_Tor_str_N16961	TTGCCGCGTTTGGCGGCACGCTTGGAAGATATTGAGCTGCTCAGTGAGCACTTTGTGCGCGTGTTCAACTTGCAACATAACACGCGCATTCGTGGTTTGAACTATCGAGCCATCGACTGC
>121_vasH-Vibrio_cholerae_O1_biovar_El_Tor_str_N16961	CTTAAGCAGTACGACTTCCCGGGAAATGTGCGTGAGCTGAAACATTTGATTGAGTTTGGCTGCGCGCAAACAGCGGATGGTACGCAGGTGGAAGCTAGTTGCTTTGCCCATCGTTTACAA
>133_vasH-Vibrio_cholerae_O1_biovar_El_Tor_str_N16961	ACCCTACCCTGTCTTGCGCCTGAAGCGACGCCGGTAGCCGTTTCTGTCGAAACTGAGAACGTGGATCTTGAACCCTCGGTTGCGCTGGCTGGAGAACCGAATTTTGCGGTTATCCATGAT
>145_vasH-Vibrio_cholerae_O1_biovar_El_Tor_str_N16961	TTGAAACAGGCGGTCAGTCAGTTTGAAGCGTTGATCATCAGTGAGCGTTTGAACCGCTTTGCTGGCGATCGCGCGAAAGCGGCGAAAAGTCTCGGTATCCCTAAGCGTACCTTGGCCTAC
>148_vasH-Vibrio_cholerae_O1_biovar_El_Tor_str_N16961	TTGATCATCAGTGAGCGTTTGAACCGCTTTGCTGGCGATCGCGCGAAAGCGGCGAAAAGTCTCGGTATCCCTAAGCGTACCTTGGCCTACAAGTGCCTGAAATTGGAGATCAAAACCCCA
>1_vasH-Vibrio_fluvialis_85003	ATGAGTAACTGGCTCGCTTTCACCGCCGATCTGGTGGGCCTTCGAAAGCCGCACCAGCTGGCGACCCGGTTTGTTGACATCATTGCAAAGGAGCTTGGGCTTTCAAATGCAATGCTGTTG
>13_vasH-Vibrio_fluvialis_85003	ATGCCCAGCTCCGATGGTCGTCTATTGGTTCCTCATGATGAACGTCTGACCTATTCGTGGGCAGTAACGGATTTTGATAATCCGTTTGCTCATGTACTGCAATCGTCGAAAGCCATGCAT
>25_vasH-Vibrio_fluvialis_85003	CTGACCGCAGAAGAGCTGGTGTTCTGGCAGTCAAACCGCACGTTTAGCCAACTGGTGTCAAAAGTGGGAATGTTTGATTCCGTGTGGATTCAACCGTTGCCGATGGGACATCGTCATGTG
>37_vasH-Vibrio_fluvialis_85003	CAATCGATTTTGCTGCTGATTGGCGAAAGCCATGTGGTGGCGAACATTTTCCAGGATGAGGCATTCCTTAAATTCATCGATGTGTTCTCGCAGCAGTGGTCACTGCTGCATGACATGGAG
>49_vasH-Vibrio_fluvialis_85003	CGTGAAGAGCAGAACCGCCGCGTGCTCAAAGAGTCGCTGTGTGATATTCAGCGTGACTCCGTGCAGCGTGTGTTGGTGAGCGATCTGTCACGCAAACTGATTGGTGACAGTGAGGTAATG
>61_vasH-Vibrio_fluvialis_85003	CAGAAGTTGCGTGAGCAAATCGTCAGTGCAGCCAGCTCTAATTTGTCGGTGATGGTGCAAGGTGAAACTGGTACGGGTAAAGAACTTGCAGCCGAAGCGGTGCACGATCTTTCATCACGT
>73_vasH-Vibrio_fluvialis_85003	AAACATTCGCCGTTTGTGGCTATTAACTGTGCCGCCATTCCGGAAAACCTGCTTGAAAGTGAACTGTTTGGTTACTGTAAAGGCGCCTTCTCCGGTGCAGACGGTGATAAACAGGGGCTG
>85_vasH-Vibrio_fluvialis_85003	GTCGCCCAAGCCAACGGCGGCACTCTGTTTCTCGATGAAATTGGCGATATGCCGCTGGCGTTGCAAGCGAAGCTGCTGCGGGTTCTGGAATCGAAAACCTTCCGTCCGGTCGGGGGCAAA
>97_vasH-Vibrio_fluvialis_85003	CAAGAACTGACATCAGACTTTCGCTTGGTGTCGGCAACGCATGTCAACTTGCTGGATCAGGTGCGTCGTAAAGCGTTTCGTCAGGATCTTTACTATCGTCTGTTCCAGTATCCGATTACC
>109_vasH-Vibrio_fluvialis_85003	CTGCCGCGCCTTGCTTCCCGTCTGGATGATGTGGATCTGCTGGCGCAGCATTTTGTGCGTGTGTTCAATCAGCAGCATGGCAAAAACATTCGCGGCCTGCACTACAGCGCGATCGATTGC
>121_vasH-Vibrio_fluvialis_85003	CTTAAGCAGCATGATTTCCCGGGCAACGTCCGTGAACTCAAGCACTTGATTGAGTTTGGCTGCGCGCAAACGGCCGATGGTACGCAGGTTGAAGAGCACTGTTTTACGCACCGCATTGCT
>133_vasH-Vibrio_fluvialis_85003	TCCATGGCGATGCTGTCGCCAACGGTGTCCGTTCACGACGAGACAATCATCCCACAGGTTAATCACCCTCAGGCTCAGCAAACCAGAGCGGCGGCTGATCACAACTACTCGGTGATTAAC
>145_vasH-Vibrio_fluvialis_85003	GATCTCAAACAAGCACTGAGCGACTTTGAAGAAAAAATCATTCGCGAACGTCTCAACCATTTTTCGGGTGACCGCGCCAAAGCGGCGCAGAGCCTTGGTATTCCTAAGCGCACGCTGGCA
>148_vasH-Vibrio_fluvialis_85003	GAAAAAATCATTCGCGAACGTCTCAACCATTTTTCGGGTGACCGCGCCAAAGCGGCGCAGAGCCTTGGTATTCCTAAGCGCACGCTGGCATACAAATGCCAGAAGCTGGAGATCAAGGCG
>1_VC_0175-Vibrio_cholerae_O1_biovar_El_Tor_str_N16961	CTAGTCTTGGATGCTCTCTTCTTCACTCGATGGAACGTTCAGCAATGCGTTTACTGACTGTGCAATTTTTGCTTCCATTTCTGCGTAATTATCTAAAAATTCAGAATCTGCGTGGTAAGA
>13_VC_0175-Vibrio_cholerae_O1_biovar_El_Tor_str_N16961	ATCCTGGATATTGATGTTGAGTACTTTGCCTGTTTTGTCGTCTTTCCTATCACCGTGCATTTGGAAAAATACTTCATAGCGTCGAGATGACACACCTTCGAATGGTAAAAAGCACACTTT
>25_VC_0175-Vibrio_cholerae_O1_biovar_El_Tor_str_N16961	ATTTTTTGCATCAGCATTATCACTAATAGAATCATCATGAAGTTTCATTGCTAAACTTTTCTCATAAGGTTCCACATATACGACTTTTTTTATTCCGGCAGCAACGATGTGTCGCGCACA
>37_VC_0175-Vibrio_cholerae_O1_biovar_El_Tor_str_N16961	GTTGTGACACGGATATGTCGTAACATATAATGTTTTATCTACAGATGTTTCTTTGTTGTTTCTTGCTAATGCTATAAGAGAATCCATTTCAGCATGAACCGCTCTTGAATATTCAATCAA
>49_VC_0175-Vibrio_cholerae_O1_biovar_El_Tor_str_N16961	TGTTTTAATCTTGGTTTCAGATGTTATTTGGTTGACGATTTCTTTTAGCTCAAGGGTATTTGTGATTGATTTCTTCAATATATCTGTAATTTCTTCTTTCAGAATATCTTTGTGTTTATC
>61_VC_0175-Vibrio_cholerae_O1_biovar_El_Tor_str_N16961	ATTCGAGCATCTGCCAGTATGGACGCATCGAAAATCAGCTAATGAGTTTGAATTATATAAACCGCCCCCAAAGCTTGGCACATCATTACAGCCAGTAGATATAATGTTGCCTTGGTTATC
>73_VC_0175-Vibrio_cholerae_O1_biovar_El_Tor_str_N16961	AAGTATTGCGGCACCCACTTGTCTTGATAAGCATGCAGACCTGAGGGCTGCTGAATAAGCAGCATGCATGCCGATTTCATCGATAGTAGGACTTATACCATTGATACCGTGAACGAGCTT
>85_VC_0175-Vibrio_cholerae_O1_biovar_El_Tor_str_N16961	TATGAACCGTTCTACTGACTTATCCAACATTTGCTTTTGATTGTGAATGTTATGAATAAAATAATCAGCATTAAACAGGCTTTTTTCTACTTGTTGTCCATGAGAAACATCTTTTCGATC
>97_VC_0175-Vibrio_cholerae_O1_biovar_El_Tor_str_N16961	CCTTCTCATCAGAGTATCTATTTCTGATGGAGAGATTTTTTCTTCCTCTAGATTTAACCTTCTTTCTCCTTCTGTACGGATCAAGCCAATAAGATAGAAATTTCTAGGGTATACCGATCT
>109_VC_0175-Vibrio_cholerae_O1_biovar_El_Tor_str_N16961	AAGGAATTTGATTTCATCAGGGTGCTTTAACTGGTCGATGATGTATGCGATCTTTTTTGTGGTTTTTATTAACGATGGTTCATTGTCATTTTCTTCTGAGGTTTCATCAATTTCATTTTG
>121_VC_0175-Vibrio_cholerae_O1_biovar_El_Tor_str_N16961	ACAGATTAATGTTCTTTCCAGCGCAATTTCTTCGATAGCACAGGCTGCTAAAATTGAGCTCTTATGTGTTTCTCTTAGCGAGTTACCAAGATCTTGCAATCGGTTGTAACGCTTAAATGC
>133_VC_0175-Vibrio_cholerae_O1_biovar_El_Tor_str_N16961	CGACAATCCATCTAATGAGGTTTGAGTTTTTTCTGAAATGATTTTACTTATCCGGATATCAACAACTTCATATCCATATGTCTCAAGAGAACTAACTAAACTCTCTTTTAATGCCTTTAC
>145_VC_0175-Vibrio_cholerae_O1_biovar_El_Tor_str_N16961	ACCAGAGCCAATAGCCCCACAGAGGCCAATGACTAGTTCTCTTGAACGTCGTTCTAGTATTCGTTTTTGGAGATCATTTGATGAGCTAGAATTTGATTTTGTTGGAGAAGGAACTGTACT
>148_VC_0175-Vibrio_cholerae_O1_biovar_El_Tor_str_N16961	GACTAGTTCTCTTGAACGTCGTTCTAGTATTCGTTTTTGGAGATCATTTGATGAGCTAGAATTTGATTTTGTTGGAGAAGGAACTGTACTTAAGATCTTTTTTGCGGAGGACTTATTCAT
>1_VC_0178-Vibrio_cholerae_O1_biovar_El_Tor_str_N16961	ATGCCAAATCCACCTGAATATGAACACCTTAAAAACCAAGTCCGAATTCTTAGTTTGAATGGCGGTGGTGCAAGAGGCTTGTTTACTATCAGCTTGTTAGCTGAAATAGAGCGAATCATC
>6_VC_0178-Vibrio_cholerae_O1_biovar_El_Tor_str_N16961	TAGTTTGAATGGCGGTGGTGCAAGAGGCTTGTTTACTATCAGCTTGTTAGCTGAAATAGAGCGAATCATCGAGGAAAAACAAGGTATTAACGGTTTTAAAGTTGGAGATTATTTTGACCT
>18_VC_0178-Vibrio_cholerae_O1_biovar_El_Tor_str_N16961	GATTACAGGTACTTCTATTGGTGGAATTCTGGCTTTGGGTTTGGCTTATGGAAAGAGCGCCAGAGAACTGGAAGATGTCTTTAGAAAACAAGCTGGGTATATTTTCCCAGAGCAGAAATA
>30_VC_0178-Vibrio_cholerae_O1_biovar_El_Tor_str_N16961	CCCACGATTTTTCCCAGTTTTTCGCAGACGGTATCGACTGGCCAGAGGTCCACTTTATGATAGTAAGCCATTGGCTAAAACGATAGCCAGTATGGTAGGAGAAGAGAGCACTTTTAATGA
>42_VC_0178-Vibrio_cholerae_O1_biovar_El_Tor_str_N16961	TCTGAAGTGTCGAGTTCTAATTCCTACAGTTAATCTTTCTACAGGTAAACCTCAGTTCTTCAAAACGCCCCACAATCCTGAGTTTCATAGGGATGGTCGTATAAAACTAATAGATGCAGC
>54_VC_0178-Vibrio_cholerae_O1_biovar_El_Tor_str_N16961	CTTAGCTACCTCAGCTGCTCCCACATATTTTGCTCCTCATTACTGTGTAGACTTAGATTCGTACTTTGCAGATGGGGGATTGGTTGCTAACAATCCAAGTTTTATTGGCTTGCATGAAGT
>66_VC_0178-Vibrio_cholerae_O1_biovar_El_Tor_str_N16961	CTTTCGCGATATGGCAACAGACTTTCCTGAAGCAAAGGTTAGCGATGTAAAGATACTAAACGTAGGGACATTGGGAGAAGAGTACAGTCTTAGCCCTTCTAGTTTGGCCGGGAAGAGTGG
>78_VC_0178-Vibrio_cholerae_O1_biovar_El_Tor_str_N16961	ATACCTAGGATTATGGGGAATGGGTGAGAGGTTAGTTCTCAGCGCCATGGCAGCGAACCAAGAACTCCATAAAGCAATGTTATTGAGAGAGTTTGCGACACATGATGCTATAGGAAATTT
>90_VC_0178-Vibrio_cholerae_O1_biovar_El_Tor_str_N16961	CGTGCGCTTGGATAACAACATACCTCATGAAGCCGCTAGTGATATCACTTTGGACAACGCTTCTGCAAGCTCGCTCAGTAATTTAGCTAGCCGCGGTAGGCAGTTAGCTACTGAAGAGTT
>95_VC_0178-Vibrio_cholerae_O1_biovar_El_Tor_str_N16961	TGGACAACGCTTCTGCAAGCTCGCTCAGTAATTTAGCTAGCCGCGGTAGGCAGTTAGCTACTGAAGAGTTCACTAAAAACAAAGCATTGGCAGATTTTTTCAAAGTACCTGCCCGCAAAT
>1_VC_0180-Vibrio_cholerae_O1_biovar_El_Tor_str_N16961	GTGAAGCAGGAATTACATCATACATTACTGGGATGCGGATTTCGTTATACGCCCGCTAAACAAATGCCTAAAGGCATTCTGTTGGATACAAAAAGCCGACGCAAAGGCTACTACGTAAAA
>13_VC_0180-Vibrio_cholerae_O1_biovar_El_Tor_str_N16961	GAGTACTCGACTAAAGGTGGGGTATTTGTAATTGCTTTGGTTCTGTGGAATGACCCGCACATACAGTTACCCTTTGCGTATATTCTGCAGCAACCTGAACAGTATAAAGGTCGACTACTG
>25_VC_0180-Vibrio_cholerae_O1_biovar_El_Tor_str_N16961	CCTCACATTAATTTCGGGTTTTGCCTGTGCTATGTTACTCAAATGGAGGCTGATTGGAACTCCAATGATCTAAAGTCAACTTATCAAGATGTGGATGAGCAAATACAGCTAACCTTGGAT
>37_VC_0180-Vibrio_cholerae_O1_biovar_El_Tor_str_N16961	AACTCTGTCGCATCTGTCGAGAGTGGAACATCAAATGATGTTGAGCTTGAAGGAGAGTTTAGTGCTTATTGGCAATCAGAAGAAGAGCTCTACCTGTTAGCTAAGCCATCGAGAAAAGCT
>49_VC_0180-Vibrio_cholerae_O1_biovar_El_Tor_str_N16961	CAGTTAAAGGCTCATCTAGTAGAAGCTGAGCTAAGTAGTGGCTCTATCCGGAGAGAGTACGTAGCTGCTTGCTCTGAGCAAAGTGAAGAGTTAGTAAAATGGTTGAACCAAAGAAAGTTC
>61_VC_0180-Vibrio_cholerae_O1_biovar_El_Tor_str_N16961	GATGAAAGCTCCCTGCAAGAAGTGTCAATTACAACACATTGTATATCAGTAAAGCCGAACCGTTTGGCAGGTGTAAACTGGCCTCCATCTTGCCTTCGTGAGGTGTTAAGTTGGTTGAAG
>73_VC_0180-Vibrio_cholerae_O1_biovar_El_Tor_str_N16961	CTCGTTGATTACTCTGCGCATGCTCGGACGGTTACTCTCTTGATGGCCAAGAGGACAAAACGTCACATATTGTTGTTTGATGTGGAGGGGCAAGATGAATTGGCCGTTTACTTGGAGCTG
>85_VC_0180-Vibrio_cholerae_O1_biovar_El_Tor_str_N16961	AATTTAGATGTTATTGGTAAGCGGTACTTTGGTAGGAATGCCGCTAGAAAGCGGAACATAAATAATGAAGCGGCATTATTAGGTGGCAAGTTTGTGAGTGCCAACTTTAAGCGGCTAGGT
>97_VC_0180-Vibrio_cholerae_O1_biovar_El_Tor_str_N16961	GTGACCAGAGCTGATCGAGACACTCTACTAAGTCGTAATCAATCGCGACCAGACGTTGGAAATTTAAGTCAGAAGCGTATTGCTCTTATTGGATGCGGGACTATAGGTGGATATTTGGCA
>109_VC_0180-Vibrio_cholerae_O1_biovar_El_Tor_str_N16961	GAACTGCTGCTGCGTAGTGGTGCTGGCTGCGGAGAAAATTACTTCCACCTTTATGATAATGATTCTTTCAAACCACACAATTTTGCTCGGCATTCTCTGACAGCTCATAACTTTGGTCTA
>121_VC_0180-Vibrio_cholerae_O1_biovar_El_Tor_str_N16961	GCGAAATCTATAGCTTTAGCCAATAGCCTGAAGGAAGCCGTCCATATCGCTCAGAGTATTAAAGGAATTGACAGACAGTTCCCTATCCAGGCAGATGTTCTATCGAAATATGACATTGTT
>133_VC_0180-Vibrio_cholerae_O1_biovar_El_Tor_str_N16961	ATTGATGCAACAGGTCGCCCACCTGTTTCCAAACGTCTTGCAGCAGTGGCTAGGACTCTAATTGCAGATATTAGGCCTGTTCTTATTCATGCATTTAATGATGGTAATGGACGGGCTTCA
>145_VC_0180-Vibrio_cholerae_O1_biovar_El_Tor_str_N16961	AAGGTTTTGGTTGATGATGGTCGCTGCTGTTATGGTTGTATGATGGCTGATCCAGCAGTTTATCGAAACAACATAGATCTTCGTTTTGAGGGCATTGATCTGGCAAAAGAGAAGCACATA
>157_VC_0180-Vibrio_cholerae_O1_biovar_El_Tor_str_N16961	AGTTGTGGGAGTACATATACACCATATGATGCTGCAGTAAGCCATATAACGGCGGCTTTAGCTCAGGAGGCCGTCTTGAATACGCTAGAGCATACACTTCCCTGGAACTATAGTGAGCAT
>164_VC_0180-Vibrio_cholerae_O1_biovar_El_Tor_str_N16961	CCGTCTTGAATACGCTAGAGCATACACTTCCCTGGAACTATAGTGAGCATATGTTAGATGGTTCTCGTTCGAAAAAGCCGAGAACTCTAAAGCGCTTCTCAGGATGTAATATTTGTGATG
>1_VC_0183-Vibrio_cholerae_O1_biovar_El_Tor_str_N16961	TCAACCTTCGTAATTTGGGATTTGCTCATATCTATCGTTACCTATCTCAAATCTAGTGAATGGTATCTGAAATTTGTGGAGAACTTTTTCAGCAGCTCTGATTTGGGTAATGAAATGTGA
>5_VC_0183-Vibrio_cholerae_O1_biovar_El_Tor_str_N16961	CCTATCTCAAATCTAGTGAATGGTATCTGAAATTTGTGGAGAACTTTTTCAGCAGCTCTGATTTGGGTAATGAAATGTGAATACATGGAAGATGTTAGTGAACCTATAGCTTCCATGTCA
>17_VC_0183-Vibrio_cholerae_O1_biovar_El_Tor_str_N16961	GTAACTTGTTTACATACCCATTGATAGCGTTTGTCCCAGTTTTCAGCTTTTTCTTTATCGATAAGCTGGTTTTCACAACTCATACAGTTGGCTGGGGAACTAACCTTATGCATCTGGCAT
>29_VC_0183-Vibrio_cholerae_O1_biovar_El_Tor_str_N16961	TCGTAGCCAGCCATACAGTAAGAGTGTAGCGTGCCTACAAGGGTTAATCGACCAGCTTTTACATGCTCATTAATCGCATCCCATGATTTATATTTTTTGTGAAGAGATATTCGGTTTTTA
>41_VC_0183-Vibrio_cholerae_O1_biovar_El_Tor_str_N16961	TTGATTGAACCGGCCATATGCCCCATCAGTTGACCTGAATCACAGCCTTTATACCATTCATGAATTTTCTGTGTCGTAGACTCTTGGATTACGTCATTGAGGAATGATTGAAGCTCTGTA
>53_VC_0183-Vibrio_cholerae_O1_biovar_El_Tor_str_N16961	TCGATCTGTAGTGCTTTTATTTTGCTGGCAAGACCACCTTCTCCATACCATTCTGTTGTGGGTAGATCTAGGTGTTTGAACTGTTCTTTTATCGCAATATCGTGACAAAGATTATGACGT
>65_VC_0183-Vibrio_cholerae_O1_biovar_El_Tor_str_N16961	TTTGAAAATACAGCGAAGGTTCGTCTTAGTTGGTGGGTCGTCAAGGGCCAGACATTTCCGACTTTTAAACGCTCATCCGCATTATTTGGTTCACGGTTTGGATTGATGACTCTAAACTCA
>77_VC_0183-Vibrio_cholerae_O1_biovar_El_Tor_str_N16961	TCGAGGTCATCTTCGGTTATTAAAGCACCCGCTTTCTCGCATATTTTTAAAAAATGGGTACGCATATTATTGTCTTGTCGAATAATGGGCTTTTGCGATTTTCGTCCTTGGCCTAACCAT
>89_VC_0183-Vibrio_cholerae_O1_biovar_El_Tor_str_N16961	AAGCAGCTAGAATTATGAACGCTCATTGGATCATCGTCTTCAAGTAATTGTATGCGCATATACCTTGATATTGCTTCTGCTAGTTCAATTGCTTTTTGAGTAAATTTTGTTGTTACCCAT
>101_VC_0183-Vibrio_cholerae_O1_biovar_El_Tor_str_N16961	TCCGCCATTTTCCCTCGACCTTGAGAAAATTTATGTTGTTCTGATTGAAGTGTGTAGTATTTTTTACCGTACATTTCTTTTTCTTTGAAACTATTTGAATGGAGACAAAAAAGCTCTGAA
>113_VC_0183-Vibrio_cholerae_O1_biovar_El_Tor_str_N16961	CGGCGCATACCGGTTAATGCACCACAGACAATAAAGCATATGGTTTGAATTTCAATGATGGTTCCTTGAATGCGTAATGCACTTTTGGGGAGTAAGCTTTCTAAGTGGGTATCTTTAATG
>125_VC_0183-Vibrio_cholerae_O1_biovar_El_Tor_str_N16961	TGGGCGTCAATAATGCTGCTGTAACTTGCTGGTTGATGTTTATTAACTTCAACTCGATATTCATTGGATTCTTCACTTATCCATTGCCATATACCGCTTTGTATTTTGTCGTCTACTCTC
>137_VC_0183-Vibrio_cholerae_O1_biovar_El_Tor_str_N16961	CGTTTCCCTTCTTCATAGTTTTGCCTCATGTCATAGAGTAGTTCATGTATTTCTTCTTTATAGGGATGGTAAGTTTCTACTACATCAAAACAATATCGGTATATCTTTTCCATGAGTCTG
>149_VC_0183-Vibrio_cholerae_O1_biovar_El_Tor_str_N16961	GTCGGAATTGCATAGAACTGATTTTTTCCTTCATAGAGTCTCCCCGTTATTTCCCTACCAAATTTACACTGGGTGCGTCCTTGTGGTATTTCAAATTGTATGGGGAGATACCTCGCTGCT
>161_VC_0183-Vibrio_cholerae_O1_biovar_El_Tor_str_N16961	TTTTTTACATGCATCAATGCATTGTAAATACCTTCGACTTGCCCAGAACTGTAGTTTTGCCCTTTAAGGTATTCACAAAATTCACTAAAAACGATTTCAGATGATAATGAGTTAATAGAT
>173_VC_0183-Vibrio_cholerae_O1_biovar_El_Tor_str_N16961	TGGAAGCCTTTAGAATCAATAAATTTATAAAGAATGCTTAATTTGGAAAATCTAGCAATTAACGTTGAAGGCTTTATGACAGCACCTTTTCTATGATGTCCTGCAATATAAAGCCAGCAA
>185_VC_0183-Vibrio_cholerae_O1_biovar_El_Tor_str_N16961	AAGCAAATTAGCTTCATCTCTCTAGCCAAATCATCACTAACTATTTTTGAGAAAACAATGCGTTTTTTATAAACGATTCTTGCATCTAAATATGCACGGAAGTCCCATTCTTCATCACCA
>197_VC_0183-Vibrio_cholerae_O1_biovar_El_Tor_str_N16961	AAGTGGCTGTTGGGAGAGCCGTCAAAATTCTTTGTTACTACAACATCATCGAGTTTTTTTAGTTTTCCGTCAGAATAAAGTTGAACAATGTTTTTATATTCAGAAAGGTTCTCTTTGAGG
>200_VC_0183-Vibrio_cholerae_O1_biovar_El_Tor_str_N16961	TTTGTTACTACAACATCATCGAGTTTTTTTAGTTTTCCGTCAGAATAAAGTTGAACAATGTTTTTATATTCAGAAAGGTTCTCTTTGAGGATGTTTTTAGGCAGTTCAAACAATGGTGTC
>1_VC_0185-Vibrio_cholerae_O1_biovar_El_Tor_str_N16961	TCATAGCATTGCTTCCTCCAATATTTGGTCAAGCATTACAATCGCATTTTGATTTGCTTTTTCTTTTCTTAAATATCGAAGGTATTTCCATGTGGTTTTATCATCTTTGTGCCCCATCCA
>2_VC_0185-Vibrio_cholerae_O1_biovar_El_Tor_str_N16961	GCTTCCTCCAATATTTGGTCAAGCATTACAATCGCATTTTGATTTGCTTTTTCTTTTCTTAAATATCGAAGGTATTTCCATGTGGTTTTATCATCTTTGTGCCCCATCCATCCCATAATT
>14_VC_0185-Vibrio_cholerae_O1_biovar_El_Tor_str_N16961	AAAGCTAAAGCATCACCAACTGGAAGGTGATCCAACAATGAATCCAAGCGATAGGTACCATAAGTAGCCCTTAAATCGTGAGTCCGATGACTAAAAACAATATTATGTTTATTTTGAATA
>26_VC_0185-Vibrio_cholerae_O1_biovar_El_Tor_str_N16961	TGATGTCTTAATCGACGAAAATGTTGTTGGATGTTATTGCTGCAAAGAGGGTTTCCAAGATTATTCAGAAGTAGTGTTTTATTTACACCATCTGTTTTCTTTTCTCGCTTTAGTCGACGT
>38_VC_0185-Vibrio_cholerae_O1_biovar_El_Tor_str_N16961	TCACTAACCGAGTAATCATACATTTTTCGCATTAGCTGGTTGGGTATTTCGACTTTACGTGTTTTGTTGAATTTTGTGTGTACACCATTGTGAATACCAATTTCTACTTCATATCTATGA
>50_VC_0185-Vibrio_cholerae_O1_biovar_El_Tor_str_N16961	ATATGAGGGTTAGGCATCTCAACAATAGAAAATGGAAATGTACAAGCTTCTTCAACGCGCAATCCAGACTGTATTTGGAGTAATTGATGAATGATAAATTCGTCGGAACATTCTTTAAGG
>62_VC_0185-Vibrio_cholerae_O1_biovar_El_Tor_str_N16961	CAGTCAGCGAAAAATAGTAGTTCTTGTTGAGATAATGGATTGAGTTTTTGTTGTTCGTTTCTTGCTGGTTTTCTGATTCTGAGGTCAGTTGAACGTACTGTAAACCTAGGGTTGTTGTGG
>74_VC_0185-Vibrio_cholerae_O1_biovar_El_Tor_str_N16961	CTCATCATCCCTGAGTTAGCTATATGGACTATCTGATAATTAAATGGTTTGTTCTCTTCAGTAAAAGTTATAAATCTCTCATGAGCTGCCCATTCATAGAATTTGATGACATGAAGAATG
>86_VC_0185-Vibrio_cholerae_O1_biovar_El_Tor_str_N16961	TACATAGATGCTGTAGAAAAAGCGATCTCTCCGCTTCTTGCTGCTTTTAATAGGTCATCATTTCTGAATCTATAGGTGGGTTTTAGATAATCGTTTGCTGGAAAATTATCCCAGGAATAA
>98_VC_0185-Vibrio_cholerae_O1_biovar_El_Tor_str_N16961	TTATTGGTTTCTAAGAACTGCCAATATCTCTTAAGGGCGCGAACACTTGCTGTTATATCGACTGCTTTTCGAATATTCACCAAGTAATTGAACCAGAGGTTCACCGGGAGCAGGTATTCG
>110_VC_0185-Vibrio_cholerae_O1_biovar_El_Tor_str_N16961	TGGTCTTTGGAGTAAAAGGTAGGAAACCCAGTTAGATGAATAGATGTTGATTTACTTGAAGGCGGATAGATTCGGGGAACGTCAAAATTGTTCGAATTTACGACAGTAACCATACCAGTC
>1_VC_0490-Vibrio_cholerae_O1_biovar_El_Tor_str_N16961	TTATAGCCAATCCAGCGGAATAAGCTTTATTCCATTGCGCCATTCTTCAACTAGGTGCCCTTTAGGAATACTTTTTACTAGTGTCGATGGGGCATGGTCTAATACTATTATTTGAAGGTT
>13_VC_0490-Vibrio_cholerae_O1_biovar_El_Tor_str_N16961	ATCTTTTGTCTTTTCAATTGCACCATTAAACGCTTCGAATATCTTCTTAACTTGTACGATGTCTTCATCCTGCTCAAGTAAAGCTAGCTCATCTTCCTCAGGAGTCGCTTGGTGTCGAAG
>25_VC_0490-Vibrio_cholerae_O1_biovar_El_Tor_str_N16961	CTTACTCGGGAAATAAACTTGACTTGGCTGATCATATATAATGTAGTTTGGTACAGGGGAAGCTTCCAGAGAAGAAAAGTGTTGGTGCAATGCTAAAGTTATGGCTACATGGTAGGACAA
>37_VC_0490-Vibrio_cholerae_O1_biovar_El_Tor_str_N16961	CCAGTTCGCACCACTGCCTATTTCCCAAAGGTAATCCTCTCGGCCACTGCTGTTGACTGTTATAGTGAGCTCCTTTTCGTGAAGGGATATAGGAGCATTGGGGTTTTCAGTGTCTAAATG
>49_VC_0490-Vibrio_cholerae_O1_biovar_El_Tor_str_N16961	AGGGAGCCAGTCACTCGCTAATTTATTAACTTTCGCAAGCTGTAGTTTTGTCTTGCGTTCAAACTCTCTAGGATCAATTTTTAGTCTTAAGACTGACAGCTCTTTTTTGAGTCGTTTGTA
>61_VC_0490-Vibrio_cholerae_O1_biovar_El_Tor_str_N16961	TTCTTTAGATAGTTCACTCTCACTCTCTGATTCACCCATTAAGCTTAGGGCTTTTTCGACTTCTCCAACAAACTTTCCAACAGAGAAAGCATCGTAGCCTAATTTTCGCTTGTTTCCTCT
>73_VC_0490-Vibrio_cholerae_O1_biovar_El_Tor_str_N16961	CAAAATTTTCAGCTGTGTATTTACATCTTTCATCTCTGAAGCCAAGCGAGTTAATTCACCTTCTAGGTAGATCTTTTCTCTACTTAATGCTCCTTGTACATGTATCGGTACCTCAAGCTC
>85_VC_0490-Vibrio_cholerae_O1_biovar_El_Tor_str_N16961	AGCCTCAAGGTTGGAAAAAGCCCTAGCTAGAGGTTCTAATACCAATGATCTAATCTCATTTGGCTCAGAAAAAAGAGAAGAGTTTATGTCATTTTGGGTAAGAAGCCATTTGCTCAAAGA
>97_VC_0490-Vibrio_cholerae_O1_biovar_El_Tor_str_N16961	TAGTCGCTCCCTTTTTAGACGAGATGCGTCAGAGTGAGTATTGGCTAATCTATTCATAGAATTAATATTCTGTAGGCGGCTTTTAACTTTTGCCAAATTATTTGAAATATCTCGAGAACG
>109_VC_0490-Vibrio_cholerae_O1_biovar_El_Tor_str_N16961	CTTGGTTATTTCAGCCTCTTGTTCTGAGGCATACTTTATGTTTGCCGCGCTAGTTGAGTAGTCGATCTCTTTTGTTGCAATATTTTTGAGTACGTTTAAAAGTCGTTCTGGCTTAAGTTG
>121_VC_0490-Vibrio_cholerae_O1_biovar_El_Tor_str_N16961	GTATATATCCTTATCACTATTGACTAGTCCTAGTTCCATAGCTTTTATAACATATGCTTGCGCAGAAGAAAGCCAATCTTCGTTTTGACGTTTAAGTTTTAAGAGTCTTCTTTCAACTTT
>133_VC_0490-Vibrio_cholerae_O1_biovar_El_Tor_str_N16961	TCTATACTCTTCTTCAAGATTCTTAATTCTATGTTGGTTCTCTATATCTGTGTTACTTAGAGCGCCAAGCACATATGGAAGTATAGTGACTAGTTTACTTTTATGCTCGAAAGAATCTGT
>145_VC_0490-Vibrio_cholerae_O1_biovar_El_Tor_str_N16961	TTTATAGAATAGTGCATTTGGATTAGCAATTATATTCTGCGGTTGATAGTTAAATGCAGATAAATCTCTAGTACTGGTTCTTTTTTTATCTATTCGTCCGGTGTCGTAGAAATCAAAACT
>157_VC_0490-Vibrio_cholerae_O1_biovar_El_Tor_str_N16961	AATATTAGATACGCCACTAATTTCATTTAGTCTATTTTTTACCGTATCAATGTTTACGTTATGCTTTTCTATGTTTTGAGGTATTTCAATATTCTCAGCTTCAACAAAAAAAGCATTCGA
>169_VC_0490-Vibrio_cholerae_O1_biovar_El_Tor_str_N16961	TGTAGACAGTTGATTACTTGGATCCCTTCTCGCTATAAGTAGCCGAGAGTGTTTTGTTTTTATCTGTACACCATACCATGCTGTTGTATCTCGTATAGTATTTACAGGGATGCTACACTT
>181_VC_0490-Vibrio_cholerae_O1_biovar_El_Tor_str_N16961	AGACGATCCTAAACAATAATCAATGATGGGGATGAGAGAGGATTTTCCGGATTTAGACGAGCCTGTAATTAAGTTGACTTTATTTAAAGCAAACTCAATCACACGTGGTTTATGTTTAGC
>185_VC_0490-Vibrio_cholerae_O1_biovar_El_Tor_str_N16961	GATTTTCCGGATTTAGACGAGCCTGTAATTAAGTTGACTTTATTTAAAGCAAACTCAATCACACGTGGTTTATGTTTAGCTTCTTTTGACCAAAGAACAACCTTTTCTATTTGAAAAAAC
>1_VC_0493-Vibrio_cholerae_O1_biovar_El_Tor_str_N16961	CTACAAAACTTTAAAAATCTGCTGTAAGACGACAGGAGGTATTGGTTCTTCACTATTCACGATGAAGTTCTTTAATTCCAGTCGTAGATCGTTCAAACTTTGCAAAAATTGAAAATAATG
>3_VC_0493-Vibrio_cholerae_O1_biovar_El_Tor_str_N16961	GCTGTAAGACGACAGGAGGTATTGGTTCTTCACTATTCACGATGAAGTTCTTTAATTCCAGTCGTAGATCGTTCAAACTTTGCAAAAATTGAAAATAATGCTTCTCAGGGGGGTCTTGTG
>15_VC_0493-Vibrio_cholerae_O1_biovar_El_Tor_str_N16961	GTTGATGCTCAGAACCCTGTTTTTGCTTTTCCTCAGACTCTCCCACGATCTTTTTTGGGGGCAAAAATTGTGACGAAAAATTTTCTGTTACCTGTATAAAAGTGCCAAGACTTAGTTTCC
>27_VC_0493-Vibrio_cholerae_O1_biovar_El_Tor_str_N16961	CACGTTTGGCTTTTTCTGTATATCGTCTCACATAACCGAGTTGCTCAAGTCGATTTAAAGTATCTGATACTCGGCGAAGACTCATTCCCAATACAATCGCAATCTTGCTTTGGCTTATCC
>39_VC_0493-Vibrio_cholerae_O1_biovar_El_Tor_str_N16961	CTAAACCGTGGGTATTGCGATCAATATTTTGGGCTAAAAATGAGCAAACCAGAATCGATGCTTCCGCAGCATCATAATGCAGTTCGAGCTTGCTTTTCCAAAAGGTGTTGATGATTTTTG
>51_VC_0493-Vibrio_cholerae_O1_biovar_El_Tor_str_N16961	TTCGATTAATCTCTCTCTCGGAATAGTGACTCGTTTGCATATGGCTTTTTGAAATTGAAGAATACGGTAGCAGAATAATCCGCTTTTGTTTTTTTAGAAATGGGTGATCTTTGAATAGGC
>63_VC_0493-Vibrio_cholerae_O1_biovar_El_Tor_str_N16961	GAGTCTTATGGAGTTGCCTTATGGTTCGAGCTTCTTCTAGCTCTTTCATTAGGCTAATCCTCTTTCTATCATCAGGTCGGAGAAGTGTCGAAACCAGCTTTTCTTCCCCTTCATGGTATA
>75_VC_0493-Vibrio_cholerae_O1_biovar_El_Tor_str_N16961	GATAACAATTCCCTTTAACATCGAAAGTGTTAATGAAATTGATGATTTCCACTTTAGCGTTCAGATCGAGTGTTGGTGTTTCCGTCATGGTTGTAGTTTCTACTGATGTATCTTCATCTA
>76_VC_0493-Vibrio_cholerae_O1_biovar_El_Tor_str_N16961	CCCTTTAACATCGAAAGTGTTAATGAAATTGATGATTTCCACTTTAGCGTTCAGATCGAGTGTTGGTGTTTCCGTCATGGTTGTAGTTTCTACTGATGTATCTTCATCTATGTCGATTGA
>1_VC_0498-Vibrio_cholerae_O1_biovar_El_Tor_str_N16961	ATGAGTTATTCAATTTACGTAGACGGCGCTGCACCAAACAACCAATACGGATGTACACGAGGTGGTATCGGGCTGGTGGTCATGGATGAAGACAACGAGATTGTTCATGAAGAGAGCATC
>6_VC_0498-Vibrio_cholerae_O1_biovar_El_Tor_str_N16961	ATGTACACGAGGTGGTATCGGGCTGGTGGTCATGGATGAAGACAACGAGATTGTTCATGAAGAGAGCATCACCATCAATCGAAAAACCGACAATGCTGAGCTGGAACTACTGGCCTTAAT
>18_VC_0498-Vibrio_cholerae_O1_biovar_El_Tor_str_N16961	TGAAGCATTGGAATACGCAGAAGATGGGGATGTTATCTATTCGGACAGCGATTACTGTGTGAAAGGTTTCAACATCTGGATGGACGATTGGAAAGACCGAGGTTGGCGTCGAGCGGATAA
>30_VC_0498-Vibrio_cholerae_O1_biovar_El_Tor_str_N16961	GAAACCTGTTAAAAACCGCCAGCTTTGGCAACAAGTGGACGAGTTGAGTTCTAGGAAGTATGTCGAGGTATTTAAGGTCAAAGCACATTCGGGCATTGAAGGGAATGAAAGAGCTGACCT
>33_VC_0498-Vibrio_cholerae_O1_biovar_El_Tor_str_N16961	ACAAGTGGACGAGTTGAGTTCTAGGAAGTATGTCGAGGTATTTAAGGTCAAAGCACATTCGGGCATTGAAGGGAATGAAAGAGCTGACCTGTTAGCGGTTGAAGCGGCGGAAGCTGACTA
>1_VC_0502-Vibrio_cholerae_O1_biovar_El_Tor_str_N16961	TTAACAATCATCAGTTAGCACACGAACCGAAGGGCCTTCACTCTCTGGGTTTTGATAACGTACCTGACAACCGTACTCGGTGCGATCACCAGTAGTCGGTGCGTCACTAAAGAAAATATA
>3_VC_0502-Vibrio_cholerae_O1_biovar_El_Tor_str_N16961	CACGAACCGAAGGGCCTTCACTCTCTGGGTTTTGATAACGTACCTGACAACCGTACTCGGTGCGATCACCAGTAGTCGGTGCGTCACTAAAGAAAATATAAATTTGATTGCGACTAGAAG
>15_VC_0502-Vibrio_cholerae_O1_biovar_El_Tor_str_N16961	CCTTGTCTATAAAAAATGGAGCTGCGCTTGAGTCAATCTCAATAACATTTTTCCCAACCGAGTCTATATTGAACCAAGCTTGCACTTGAGCATTGATTTCTTCAAAAGAATCTTTACCGT
>27_VC_0502-Vibrio_cholerae_O1_biovar_El_Tor_str_N16961	TCACCGATGGGTAACCGTTTAGAAGCGGTGTTTTTACTCCGTTGATAGTAATTTCACCCTTCCCGATATCTTGCCCTTCAATTAATGCCTGACTGTGTAACAGTGTTAACGCAGACTCCA
>39_VC_0502-Vibrio_cholerae_O1_biovar_El_Tor_str_N16961	TTCCAGCCGCAACACTGAGCATAGTATTGGCTTTGGCATCCTTGCTTATGTTTATAAATCGAGGTGCAGCAATCACTGCAATCACGCCAAGTATAACGATAGCTATTATAAGCTCTATCA
>41_VC_0502-Vibrio_cholerae_O1_biovar_El_Tor_str_N16961	ATAGTATTGGCTTTGGCATCCTTGCTTATGTTTATAAATCGAGGTGCAGCAATCACTGCAATCACGCCAAGTATAACGATAGCTATTATAAGCTCTATCAGTGTAAATCCTTGATTTTTA
>1_VC_0504-Vibrio_cholerae_O1_biovar_El_Tor_str_N16961	TTACTTTTCTTTTAATGCTTCACAGCCTTCAGGAACCATGATGGTCGATACATCCTTGCCTTCCTGTTGCGCCGCTTTTACATCCATTTTGTATTGAGTACATTTGCCAACACTGACGTT
>4_VC_0504-Vibrio_cholerae_O1_biovar_El_Tor_str_N16961	AGGAACCATGATGGTCGATACATCCTTGCCTTCCTGTTGCGCCGCTTTTACATCCATTTTGTATTGAGTACATTTGCCAACACTGACGTTGACTGCACCCGAATCTGCTGATGGGTTGCC
>11_VC_0504-Vibrio_cholerae_O1_biovar_El_Tor_str_N16961	CATTTGCCAACACTGACGTTGACTGCACCCGAATCTGCTGATGGGTTGCCGCCCAGTGTTCCACCAGCAAAGGCGGAAGAGGTAGAGAAAACTAACGCTGTAGTGATAAGTAGAGATGAC
>1_VC_0512-Vibrio_cholerae_O1_biovar_El_Tor_str_N16961	ATGGAGAGCATAATGCGCAAAAATTTACCGGTAACAGGCCATAATATTGAGTTGTCAAGTAGTACCAATATTTTATCTACGACCACACCAGACAGCCATATTACCTATGTAAATCCAGAT
>2_VC_0512-Vibrio_cholerae_O1_biovar_El_Tor_str_N16961	TAATGCGCAAAAATTTACCGGTAACAGGCCATAATATTGAGTTGTCAAGTAGTACCAATATTTTATCTACGACCACACCAGACAGCCATATTACCTATGTAAATCCAGATTTTCTTAAAA
>14_VC_0512-Vibrio_cholerae_O1_biovar_El_Tor_str_N16961	TCAGTGGCTTCGCAGAGGAAGAGCTCATAGGGCAGCCCCACAATATGGTGCGTCACCCAGATATGCCCCCAGCGGCTTTTGCGCATATGTGGTCAACTTTAAAATCTGGCCGATCTTGGA
>26_VC_0512-Vibrio_cholerae_O1_biovar_El_Tor_str_N16961	TGGGGTTGGTAAAGAATCGATGTAAGAACGGTGATCACTATTGGGTAAGTGCCTTTGCTATGCCCATTATCAAAAACGGGAAAGTAGTTGAGTATCAGTCTGTCAGAACCAAACCTGAGC
>38_VC_0512-Vibrio_cholerae_O1_biovar_El_Tor_str_N16961	CAAGCCATGTGCAAGCTGCCGAAAAAGCCTATGCTCAACTTAGAAATGGCAAGAACATCCTGCCAAAAATTCGTCTAGGGTTTCACTGGAAACTCATTTTGTTGGTATGGGGTAGCCTCT
>50_VC_0512-Vibrio_cholerae_O1_biovar_El_Tor_str_N16961	TCGCCAGCATTGCAATTGTGTCGCTGATATATCCGTCGGCCTTGATGTCCATATTATTTTTAACATTACTAGTGGGTAGTATTACCACTCTAGGTATCACATATTTGCTAGTCCCAATGA
>62_VC_0512-Vibrio_cholerae_O1_biovar_El_Tor_str_N16961	AACGCCTAATTCAATCCTATTGCAAGGATTCTGATAATCCGCTAAGTCAAGTACTTTACACGGGACGTAGCGATGAATTCGGGCAACTTGAGTTTGCTTTGCGTATGGCACAAGCAGAAA
>74_VC_0512-Vibrio_cholerae_O1_biovar_El_Tor_str_N16961	CCAGTGCAGTCATAGGTCGAATTGGTGATGCGTCAAATCAACTGAATAAGTTTGCCAATGATTTGCTTCATAACATCGAAAAGTCCAATATATTGACCAGTGAACAGCAGGCAGAAACAG
>86_VC_0512-Vibrio_cholerae_O1_biovar_El_Tor_str_N16961	AGCAGGTTGCCACAGCAATTAATGAAATGGCAGCAAGTATTCAGGAGGTGGCTACAGGAGCTAAGCATGCTGCCAACTCTTCCGAAAGTGCCAACCATGAGACGATCTCAGGGCAACAAA
>98_VC_0512-Vibrio_cholerae_O1_biovar_El_Tor_str_N16961	TCGTTTCGCAGGCTAGCCAATCTATTACAGAATTGGAACACGAAGTATCACAAGCAAAACAAGTCATTCATGAGCTGGAAGAACATAGTAATGATATATCCAAGGTTCTTGAAGTCATTC
>110_VC_0512-Vibrio_cholerae_O1_biovar_El_Tor_str_N16961	GTAGCATTGCCGACCAAACTAATTTGTTGGCATTAAACGCAGCAATAGAAGCGGCTAGAGCTGGAGAGTCAGGTAGAGGGTTCGCGGTGGTTGCGGATGAAGTGCGTGGTTTAGCCGCGC
>122_VC_0512-Vibrio_cholerae_O1_biovar_El_Tor_str_N16961	GTACTCAACAATCCACAATGGACATTCAGAGAATGATAGATACCTTACAAGGTAGGGCGAAATTGGCTGTTGCTGTTATGGAACATAGTAGCCAGCAGGCGCTGTTAAGTGTTGAACAAG
>134_VC_0512-Vibrio_cholerae_O1_biovar_El_Tor_str_N16961	CACAACAAGCAGCAGACGCTCTCACTGGTATAGGTAAACGTGTTAGTGATATTACAGGTATGAGTGTACAAATGGCCACAGCTGTTGATCAACAAAGTGCAGTGAGTGATGAAATAAATC
>146_VC_0512-Vibrio_cholerae_O1_biovar_El_Tor_str_N16961	ATTCAATCAGTAATATACGCATGGCAGCAGACACTAACGTTGATAATGGCAAAATTAACGCAAAATGTGCAGAGGGTGTCGCGGGGTTATCTCATAACCTGAGTGAGTTAGCCCAGCAAT
>148_VC_0512-Vibrio_cholerae_O1_biovar_El_Tor_str_N16961	ATGGCAGCAGACACTAACGTTGATAATGGCAAAATTAACGCAAAATGTGCAGAGGGTGTCGCGGGGTTATCTCATAACCTGAGTGAGTTAGCCCAGCAATTTTGGGAAAGAAATAAGTAG
>1_VC_0516-Vibrio_cholerae_O1_biovar_El_Tor_str_N16961	CTAACCAGCTAGCTTAAGCACTTTTCTTTCAGCAAGAGATGTATTGCAATTAGATGCTGAGGTTATATGGCTACTCCACCAACTCATGAGTTTTCTGCGTTGTTCGAGATACTCTGCTCT
>2_VC_0516-Vibrio_cholerae_O1_biovar_El_Tor_str_N16961	AGCTTAAGCACTTTTCTTTCAGCAAGAGATGTATTGCAATTAGATGCTGAGGTTATATGGCTACTCCACCAACTCATGAGTTTTCTGCGTTGTTCGAGATACTCTGCTCTGTTGTATGCT
>14_VC_0516-Vibrio_cholerae_O1_biovar_El_Tor_str_N16961	TTCCTAACCTCATTCTTGTCTACATGAGCTAGTGCTGCTTCAATAATGTCTGGATTGAAACCTTGTTCATTAAGAGTTGTACTCGCTAATGCTCTTAGACCATGAGAGACCAATTGTCCC
>26_VC_0516-Vibrio_cholerae_O1_biovar_El_Tor_str_N16961	TTATACCCCATTCTCTTTAGCGCCATATTCGCACTCTGGCTATTAACATGGCTCTTTGGATTTTTATTACTTGGAAAAATGTATTCTCTATGGCTACTTATTGGTTTCATTATTTCCAAA
>38_VC_0516-Vibrio_cholerae_O1_biovar_El_Tor_str_N16961	AGTGCCAAAGTTTGCTCAGTAAGCGGAATTGTATGGGGGCGCTTCATCTTCATTCTTTCTGCTGGTATTACCCATACCTTATTTTTAAAGTCGATATCCTGCCAACGTGCTGTAGCACTC
>50_VC_0516-Vibrio_cholerae_O1_biovar_El_Tor_str_N16961	TCGATAGGTCTTGTCATTGTATGCAGTTGCCATTCAAGTAAGCATCGTGTAGCGAGTGTAATATTTGCATTTGCTATAGCTTGCATGAGCTCTGGTAGTCTTTCTGGTTCGATAGTTACC
>62_VC_0516-Vibrio_cholerae_O1_biovar_El_Tor_str_N16961	ATATGCTGGCGTTTAGGGGCCGGAAAGAGCTTGGTGATGTCTGCTAAGTAGTTTACTTCAATGTCACCTGAAGCTACAGCAAGACGCATAACCTCGTTGATTATACGGCATAGTCTTTTA
>74_VC_0516-Vibrio_cholerae_O1_biovar_El_Tor_str_N16961	ACTGTTTCTAGAGTTCCTTGTGCTTTTACTGGCTCAAGAATACTTAGTACCGTTCTGGGTTTGATGTCTTGAATGGGGACATTCCCAAGTTTAGGTAGGATATGTTTCTCAAGAGCACGA
>86_VC_0516-Vibrio_cholerae_O1_biovar_El_Tor_str_N16961	TAAGCTTTATCCGCTGTTTCTGGCTTTACGCTCTCTCTCTTGAGTGTCAACCATCTATCAGAATATTTACCAAAGGTATTTTCAAGCTCCGCTCTTTCTTTTAAGAGCTGTTCATCTTTA
>98_VC_0516-Vibrio_cholerae_O1_biovar_El_Tor_str_N16961	TGCTGTTTTGGGTCGATATTGAGAGCTAAGAGAGTTTTTGCTTCAGAACGTCTTTTCCTTGCCTCGGCAAGAGAGACATCAGGAAAACAACCAAAGCTTATGTTGTTTCTTTTTTTGGTT
>110_VC_0516-Vibrio_cholerae_O1_biovar_El_Tor_str_N16961	ATTGGATGAGTGTATTTCAGAATCCATAACTTTGTGCCATTCGTTTTAACACGTAATTGAAGGCCATCACCATCAGAGAGAGTGTATTCTTTGTCGGATTCTTTAGCTTGTTTTACTTGG
>113_VC_0516-Vibrio_cholerae_O1_biovar_El_Tor_str_N16961	TTTGTGCCATTCGTTTTAACACGTAATTGAAGGCCATCACCATCAGAGAGAGTGTATTCTTTGTCGGATTCTTTAGCTTGTTTTACTTGGGTGTTAGTTAAAGGGACTACTCTTTTTGCC
>1_VC_0819-Vibrio_cholerae_O1_biovar_El_Tor_str_N16961	TTAAAATAGACCTAGAGGATGAATCTCATGACTAATAAGAACGTTTTTTATATTTTGGTAATGACTCAATGTTAATTTGTGTGTTTCTCGTCCAATGCCAGATTTTTTATATCCACCAAA
>7_VC_0819-Vibrio_cholerae_O1_biovar_El_Tor_str_N16961	ATGACTCAATGTTAATTTGTGTGTTTCTCGTCCAATGCCAGATTTTTTATATCCACCAAAAGCCGCATGAGCAGGATATGCATGATAACAATTTACCCATACTCTTCCAGCTTTAATGTT
>19_VC_0819-Vibrio_cholerae_O1_biovar_El_Tor_str_N16961	TTTTGCCATACGATGAGCAATATTTATATCACGTGTCCACACACCGGCACCTAAACCATAAACAGTATCATTAGCAAGGTGCAGTGCTTCAATTTCATCTTTAAACTTAGTGATTGCAAT
>31_VC_0819-Vibrio_cholerae_O1_biovar_El_Tor_str_N16961	TACAGGTCCAAATATTTCCTCTTGAAAGATATGCATCTGATTATGACCAAAGAATAGGGTTGGTTTAATATAATAACCACCAGATAAATAATTTTCTTGATTGTTAGGATGCCCACCAAA
>43_VC_0819-Vibrio_cholerae_O1_biovar_El_Tor_str_N16961	AATTAGCTCTGCCCCTTCATCTTTACCTATTTGTATATAACCAAGAATCTTATCGTACTGTTCTTTAGATACTTGAGCACCAATTTGTGTTTCGGTATCTAAAGGATTTCCTTGTTTAAT
>55_VC_0819-Vibrio_cholerae_O1_biovar_El_Tor_str_N16961	TAATGCTACTCGTTCAATAATTTTGGCAATGAATTTTTCATAAATAGATTCATGAACTAAAATTCTAGATGGACAGGTACAAACCTCACCTTGGTTGAAAAATGCTAAAAGTGCACCCTC
>67_VC_0819-Vibrio_cholerae_O1_biovar_El_Tor_str_N16961	AATACATTTATCAAGATATTGGTCTTCATGAGAAAAGATATCGGGGAAATAAATGTTTGGAGATTTTCCACCTAATTCGATTGTGGATGGAATCAAGTTATCCGCCGCACATTTAAGAAT
>79_VC_0819-Vibrio_cholerae_O1_biovar_El_Tor_str_N16961	ATGGTTACCAATTTCAGTAGAACCTGTAAATGCTAGTTTATCGATACGTTGGCTTGTTGCTAATGCATTACCTGCTTCAGAGCCGAAACCATTAACAACATTAATAACACCAGCTGGAAT
>91_VC_0819-Vibrio_cholerae_O1_biovar_El_Tor_str_N16961	TAAATCACCAATAATTTCCATTAAAAACAAAATTGAAACGGGGGTTTGTTCTGCAGGTTTGAGAACAACAGTACAACCTGCTGCAAGAGCGGGAGCTAATTTCCAAGCAGCCATGAGTAA
>103_VC_0819-Vibrio_cholerae_O1_biovar_El_Tor_str_N16961	CGGAAAATTCCATGGTATTATTTGGCCTACAACACCTATTGGTTCCGGTAAATGATAAGTTAACGTTCTAGAGTCAAGTTCGGAAGCAGCACCTTCTTGTGATCGAATACAAGCCGCAAA
>115_VC_0819-Vibrio_cholerae_O1_biovar_El_Tor_str_N16961	ATATCGAAAGTGATCAATAGTCAACGGTAGGTCAGCTGCTAAAGTTTCACGGATAGGTTTTCCATTATCCCATGATTCAACTATTGCGAGAGTTTCTAAATTTGATTCGATTCGATCAGC
>127_VC_0819-Vibrio_cholerae_O1_biovar_El_Tor_str_N16961	AATCCTCAGAAGAATATTTGATCTTTCTACTGCACTTGTTGTAGACCATGATTCAAGTGCATTATGGGCGGCATCTAGAGCAAGTTCGACATCTTGCGAAGACGAGCGAGCAACACGACA
>139_VC_0819-Vibrio_cholerae_O1_biovar_El_Tor_str_N16961	AAACACCAGTCCATTTACTGGTGACGTATTGCTAAAATATTCGCCACTGTGTGGCTTCATCCATTGACCTCCAATGTAATTATCATATACATCTTTGAAATGAACAGTCGAAGTTTCGCT
>151_VC_0819-Vibrio_cholerae_O1_biovar_El_Tor_str_N16961	ATTAGGAATTGGATAAATCATATAAAAAACAGCTACCTTTTTTGATGGAAAAATTATTCTATAGAATGAAATTAACTTCTTACATGAGAATTGATTTAAAAAAACAAAATCGTATTGAAA
>1_VC_0840-Vibrio_cholerae_O1_biovar_El_Tor_str_N16961	ATGAAGTTTTCTATCAAGTTACTAATGATTTTTACATCAATTATAATTACTATTTCATCTATCCTTACTTACTTTCAGATGCATGGAACCAATGAATATCTTGATCGTACGATAAAAGAT
>3_VC_0840-Vibrio_cholerae_O1_biovar_El_Tor_str_N16961	ACTAATGATTTTTACATCAATTATAATTACTATTTCATCTATCCTTACTTACTTTCAGATGCATGGAACCAATGAATATCTTGATCGTACGATAAAAGATACTATTTCTGAAACGCTAGA
>15_VC_0840-Vibrio_cholerae_O1_biovar_El_Tor_str_N16961	CTCTTTGGAAGATAAAATAAATCTTTCTATTGAGTCCAAGGTCGATGTGTCAAAATCTGTTATCGACATTTATGAAAATTTACTGGAGGGGGAATCCCCTCTCAGTAAATTTAAGGATGT
>27_VC_0840-Vibrio_cholerae_O1_biovar_El_Tor_str_N16961	TGATGTCAATCATCTTTCAAATGTTTTTCAATTGTTCGGATATGCTGATGAAAGAACAGGAGAGATCATTACTAATGACCCAAACTTTAAAGTGCCTACAGGATTCGATCCAAGGACTCG
>39_VC_0840-Vibrio_cholerae_O1_biovar_El_Tor_str_N16961	ATCGTGGTATTTAAATGCAAAAAAATTGAATACCTTTAGTTTGTCTGAGCCGTATGTCGATCTCATTACAGAGAAGTTAATGGTGACAACAAGTGCACCAATATATAATAAAAACGATTT
>51_VC_0840-Vibrio_cholerae_O1_biovar_El_Tor_str_N16961	AACAGGAGTTATATTTTTTGATATACCACTAGATGACGTTCAGGAATTAATTAAAAGCTACAATCCATTTGATGCCGGCACGATTTTTATCGTTGATAACAGTGGGAAAATAATTTTCGG
>63_VC_0840-Vibrio_cholerae_O1_biovar_El_Tor_str_N16961	TAATAAAAATGATATATCGGGTAAAAATTTATTTGGAGACTTTGATAGCTTCCCTCTATCGGTAAGTGAGTCAAAAACGAAAGATAAAAATGGGGTAAATTACGATGTACTCATCAAAAT
>75_VC_0840-Vibrio_cholerae_O1_biovar_El_Tor_str_N16961	GTCAGACTTTGGCGGTTGGAATCTTGTTTCTATTATCGACCATGATAAAGCACGCTCTGATATTATCACGTTGAGAAACAATAGTATATTTACTGCCGTCATTTTAGCAAGTGTTTTCTT
>87_VC_0840-Vibrio_cholerae_O1_biovar_El_Tor_str_N16961	TGCTATCTTGTTGTTTACTATGCGGTTAATGCTGAAGCCATTGCATCAATTAACCGATGCAATGGTAAATATTTCATCGGGCAGTGCTGATCTTACGGTTCGTATCCCGAATAGTACGGA
>99_VC_0840-Vibrio_cholerae_O1_biovar_El_Tor_str_N16961	TCAAGAGTTTTCAAAAATAATAAATTCCTTTAACATTTTTGTTGGTAATCTGCAATCTATTGTGTCGGAGGTTAAAATGAACTCAGAAAAAATAAATTGCATAACTACTGAAACACAAGA
>111_VC_0840-Vibrio_cholerae_O1_biovar_El_Tor_str_N16961	GCTAGTCGAAGTTTGCAATAATAGCGTAGCTGATCAGTATCGTGAACTTGATATGCTAGCTAGCTCAATGAATGAGATGGTGGCAACATCTAATCAGATTGCACAAATTACATCCGAAGC
>123_VC_0840-Vibrio_cholerae_O1_biovar_El_Tor_str_N16961	ATCAGAGATCACATCTAAGATTAACGGTCAAGTGAATGAAGGAGTCGGTGCTGTTTCTTCTGTTACCGAAAGTGTAGGTAATTTAGTTGAGAAGTTGGATAAGACGAAATCTGTTATCCA
>135_VC_0840-Vibrio_cholerae_O1_biovar_El_Tor_str_N16961	AGATCTTAATCGCCAAACTCAAAATATAGATGTTATTTTGAAGGCTATTAATGATATTGCTGACCAAACAAACCTTCTTGCTCTTAATGCTGCAATTGAGGCTGCACGAGCTGGGGAAAA
>147_VC_0840-Vibrio_cholerae_O1_biovar_El_Tor_str_N16961	TGGACGAGGTTTTGCTGTGGTTGCTGATGAGGTACGCAGCCTAGCAATAAAGACACAAGAGTCTACTAAAAATATAGGAAGTATTATCCATATATTACAAGAAAACTCTTTGCTATCCGT
>159_VC_0840-Vibrio_cholerae_O1_biovar_El_Tor_str_N16961	TCATGTTATGGATGAAAGTTTTAATATTGCCTCTGAAACTATGACTATATCAGCTGATTCAAAACAATGTTTAGACAATATTAGTCAATCAGTAATACAAATTGTTGATATCACAAATCA
>171_VC_0840-Vibrio_cholerae_O1_biovar_El_Tor_str_N16961	AGTAGCTACAGCTGCTTACGAACAAAGTCACGTATCAGAGGAAATAAACAGCAACTCTATTTCTATAAAAGATAAAGCAGATACCTTATCAAGTTTGGGTAATAAGATTTCTCAACAGGC
>177_VC_0840-Vibrio_cholerae_O1_biovar_El_Tor_str_N16961	TTCTATAAAAGATAAAGCAGATACCTTATCAAGTTTGGGTAATAAGATTTCTCAACAGGCTTATTCTCAAAAAGCACTGATTGGTCATCAAGATGATTTAATCAGTAAGTTTATCATTTA
>1_VC_0847-Vibrio_cholerae_O1_biovar_El_Tor_str_N16961	TCACATCTGCTTCCATGTGGGGGGCGGTGGAAGTTTATTTTTCAATTGCTTTGTACCAGTCACAGATAGGCTACCTCTGGCTGCCTCTTCTATATGCTCGCTCCACCAGCACATCATTGG
>2_VC_0847-Vibrio_cholerae_O1_biovar_El_Tor_str_N16961	TTCCATGTGGGGGGCGGTGGAAGTTTATTTTTCAATTGCTTTGTACCAGTCACAGATAGGCTACCTCTGGCTGCCTCTTCTATATGCTCGCTCCACCAGCACATCATTGGTTTTCTGCGT
>14_VC_0847-Vibrio_cholerae_O1_biovar_El_Tor_str_N16961	TCTAAGTAGTCAGTGCGGTTATAGGCACTGCGTACTTGGTTATCGTCCACGTGAGCCAATGCCGACTCAACCAAGTCTGGATCAAAGCCTTGTTCGTTGAGTGTGGTACTCGCTAGAGAG
>26_VC_0847-Vibrio_cholerae_O1_biovar_El_Tor_str_N16961	CGCAAACCGTGACTAACCAGCCTTCCAGCAAACCCCATACGTTTCAATGCCATATTTGCCGTTTGGCTGTTGCAGGGCTTTTTCGGGGCTCTATCCGACGGAAAAATAAAATCACGATGG
>38_VC_0847-Vibrio_cholerae_O1_biovar_El_Tor_str_N16961	CCACTTATCGGTTTCATTACTTCCAATAGCGCCAGCATCTGCTCTGTGAGCGGGATGCGGTGTTCTCTTCTTTTTTTCATTCTTTCAGCAGGAATGGTCCAAACCTTTTCTTCCCAATTA
>50_VC_0847-Vibrio_cholerae_O1_biovar_El_Tor_str_N16961	ATTTCATCCCAACGTGCACCAGATGCTTCCGCTGGGCGCGTCATGGTGTGTAGTTGCCACTCAAGTAAACAACGGGTAGTGCGTTTGATACTGGCATTAGCGATTGCGCTCATGAGTTCG
>62_VC_0847-Vibrio_cholerae_O1_biovar_El_Tor_str_N16961	GGCAGTTCTGCTGGTGTCAGTGCTGCCATGTTTTCTTTTTTTGGTTTCTTGAAGGCGGCTTTGATGCCAGTTAATGGATTGGCCTGGATAAGACCGCAGTTAGTGGCGAAGTTCATCACT
>74_VC_0847-Vibrio_cholerae_O1_biovar_El_Tor_str_N16961	TCATTGAGTCGCTGTGTTAAACGTTTGACGGTTTCTAGGCTACCTTTGGCTTCAATCGGTTTGAGTAGTTCTATGATCTCCGGAGCGGTGATCGCTTTTACCGGTTTGTCGGAAATGTGC
>86_VC_0847-Vibrio_cholerae_O1_biovar_El_Tor_str_N16961	GGGAAGATATGTAGCTCTAATGAACGCCAGATATCAAGGGCGTAATCCGGTGTCACATCATTCTGTTTGATGGCAAACCAATCCTTTGTGACGTTCTCAAAGGTGTGCTCATGGATCTCT
>98_VC_0847-Vibrio_cholerae_O1_biovar_El_Tor_str_N16961	TTATGTACTTGTTGTTGGCGTTTTCGATCGTCTTGTGGATCGATGCCTTGTGCGATCAGCTCTTTGGCAGAAAGTAAGCTTTTTCTTGCTTGTAAAAGGGAGATGTCTGGGTACATTCCA
>110_VC_0847-Vibrio_cholerae_O1_biovar_El_Tor_str_N16961	AAGCTTAAGTTAGCTCGTTTACCGTTTGTGGGGCGATAGTAGTTGAAGATCCACTGCTTTGAACCGTTAGGTTTGATTCTAAGTCGCAAGCCATCACCATCGAAAAGATTATATTCTTTC
>115_VC_0847-Vibrio_cholerae_O1_biovar_El_Tor_str_N16961	CCACTGCTTTGAACCGTTAGGTTTGATTCTAAGTCGCAAGCCATCACCATCGAAAAGATTATATTCTTTCTCTCTAGGTTTGGAGGCTTTGATCTCTTTATCTGTCAGCTTTACTGTGTT
>1_VC_1758-Vibrio_cholerae_O1_biovar_El_Tor_str_N16961	ATGGCAAATAATCTAACCGCAAGGCAAATTCAAACCGCAAAACCTAAGGATAAGCTTTATCGTTTATCTGATGGCGGCAATCTCTACTTTTGCGTACGTCCAAGCAATTCTCGCTCATGG
>3_VC_1758-Vibrio_cholerae_O1_biovar_El_Tor_str_N16961	AAGGCAAATTCAAACCGCAAAACCTAAGGATAAGCTTTATCGTTTATCTGATGGCGGCAATCTCTACTTTTGCGTACGTCCAAGCAATTCTCGCTCATGGCAATTCCGTTATAAACGACC
>15_VC_1758-Vibrio_cholerae_O1_biovar_El_Tor_str_N16961	AGGACAAGATAAGATCACTTATCTTTCGTTTGGAACCTATCCCGATATGTCTTTGGCGGAAGCTCGAGAGAAAGCCCTTGAGGCTCGCAAGCAGTTAGCGGATGGTATTGACCCTCAACT
>27_VC_1758-Vibrio_cholerae_O1_biovar_El_Tor_str_N16961	CGCTAAAGAAGAACAAAAAGCAAAAACCATTACTGAACAAAATGCGACGTTCAAGTTTGTCGCTGAGCAATGGAAGGCTACGAAGGAAGGACAAATAAAAGAGAAGACACTGGAAGGGAA
>39_VC_1758-Vibrio_cholerae_O1_biovar_El_Tor_str_N16961	TTGGCGAAAACTTGAACTTTATGCCTTTCCCAAATTGGGCTCGATACCCGTTAGTAAACTTACTGCGCCGATGGCCATCGCTGCATTACGGCCAATAGAGTCTCAAGGATTACTAGAAAC
>51_VC_1758-Vibrio_cholerae_O1_biovar_El_Tor_str_N16961	TGTAAAACGCACCGCCCAACTTATGAATGAAATCATGAACTATGCGGTAAATAGCGGTGTCATTCATGCTAACCCATTAGCTGGCATCCGTGATGTGTTTAAAAAACACAAAGTGGTGCA
>63_VC_1758-Vibrio_cholerae_O1_biovar_El_Tor_str_N16961	CATGAAAGCCCTGCAACCACATGAAATGCATGATCTTATACGCACCGTTGCTACAGCAAATATCCAGCATGTGACACGATTTTTAATTGAATGGCAACTTCACACCATGGTTCGGCCTAA
>75_VC_1758-Vibrio_cholerae_O1_biovar_El_Tor_str_N16961	CGAAGCCTCTGGTGCTCGTTGGGAAGAAATCGACATGGTTAATAAGCTTTGGATTATCCCTAAAGAGCGAATGAAGATGAACCGCGAGCACGTAGTCCCACTGACAGCACAAACATTGGC
>87_VC_1758-Vibrio_cholerae_O1_biovar_El_Tor_str_N16961	TATTCTTGAAGCGATTAAGCCCATCAGTGGTCATAGAGAATTCATTTTCCCATCTAGCCGTAATCCAAAGGTACCCACCGATTCTGAAACCGCTAATAAAGCACTTGGCAGAATGGGATT
>99_VC_1758-Vibrio_cholerae_O1_biovar_El_Tor_str_N16961	TAAGGATAGAACGACCGCGCACGGTCTTCGTGCTTTGGCAAGTACCACTCTTAATGAACAGGGCTTTGAACCTGATGTCATTGAAGCCGCATTGGCTCATACTGACAAAAACCAAATACG
>111_VC_1758-Vibrio_cholerae_O1_biovar_El_Tor_str_N16961	CAAAGCATACAACCGTACCGACTATTTAGACTCTCGTCGAAAGCTTATGAGCTGGTGGAGTGAGCATATCGAAAAATCTAGCTATGGAAGTTACAGTGTGGCTGGTACTGGATATTTGCA
>112_VC_1758-Vibrio_cholerae_O1_biovar_El_Tor_str_N16961	AACCGTACCGACTATTTAGACTCTCGTCGAAAGCTTATGAGCTGGTGGAGTGAGCATATCGAAAAATCTAGCTATGGAAGTTACAGTGTGGCTGGTACTGGATATTTGCACTTACTGAAA
>1_VC_1760-Vibrio_cholerae_O1_biovar_El_Tor_str_N16961	TTAAACTCTTAATCGATCTTTCCCCAACCTTGACAGAATGTCTTTCAGTGTAATGTCATATTCTTCAAGGTAAGTTAACAGCTGTGTTCTGCCCAAAACTTCAATACCACATGTGGCAGC
>7_VC_1760-Vibrio_cholerae_O1_biovar_El_Tor_str_N16961	TTCTTCAAGGTAAGTTAACAGCTGTGTTCTGCCCAAAACTTCAATACCACATGTGGCAGCAATTTCATGAGTTCGCTTAGCTAACAAAGGTGAATTAGTAACAAAAATCAAACGCCCAAA
>19_VC_1760-Vibrio_cholerae_O1_biovar_El_Tor_str_N16961	AGAACTTCTCATTGCTGATTCATAAATAGGTTTAGCAGAATGAATCTCCTGTATCCCTTTATAACCATCATATTGTCGTTGCGTAAACTTAGCCTGAAGCAAAATATTACCACTGTTATT
>31_VC_1760-Vibrio_cholerae_O1_biovar_El_Tor_str_N16961	AAGTAGTACACCATCAGCACCATGATCAGCACCATTGTTCGTCAACCAAGCGCTTTCACTATCCGTAATCTTTGCAAGCAATTCTACACATAACGCTTCAAATTGCTGCCAACTTAACTT
>43_VC_1760-Vibrio_cholerae_O1_biovar_El_Tor_str_N16961	ATCAAGTTCAGCCGCTGTAATACGTTTATCAATCAAATCACCAGAAACTACTCCCCCGACACCTGCTGGCTGTGGAATAACATCTTCTGGTGTAACAACAGCATCCTTCAGCAACGTTTT
>55_VC_1760-Vibrio_cholerae_O1_biovar_El_Tor_str_N16961	TTGGGTAAGTAGCCTATGTAGGTTTACATCAAATGATTCAAATTCAGGGTGATGCAACAGAGGGATGTAGATATGAACCTCTTTTTCCTGTCCGATACGATAAACCCTATCCGTAGCTTG
>67_VC_1760-Vibrio_cholerae_O1_biovar_El_Tor_str_N16961	AGCTTCTTTAGCTGGGTTCCAGTACCGCTCTAAATGAACCACATGATTCGCACCGACCACAGTTAAACCGACACCAGCCGCGACTGGAGACATTACAATTAGATTAAAGCCTTCTTTTGC
>79_VC_1760-Vibrio_cholerae_O1_biovar_El_Tor_str_N16961	TTCGAAGTCTGAAATCATTGATTTTCGAGTTGGGACAGATTTACGCTTTGCTACGGCTTTTGCATCACCATTAATAACTGAGAGCGGACCTAGGTTATAGATCTGCCCCAAAGTCACACT
>91_VC_1760-Vibrio_cholerae_O1_biovar_El_Tor_str_N16961	TAAGAAACTTTGCAGTCGTTTGTTAACCGCAAAAATAATGCACTTTTCTTGTTTGCTTCGTACTCTGTCTAAAGTCTCAAGCAAGGAAACTAATTTTCCTGATTCTCCGTATAGAGCTCT
>103_VC_1760-Vibrio_cholerae_O1_biovar_El_Tor_str_N16961	AGCTGATTTTGCATTTTTGGGAATATCAAGGCGACCTCCATCACTTAACCGAGGATGTAACGAACTATCTCTTAGCCGCATCAAAGTGGTAAGCGCGTGACTTTCTTCATTCTCGAGTTG
>115_VC_1760-Vibrio_cholerae_O1_biovar_El_Tor_str_N16961	ATGGCTAATCGCTCCTTCGTAAACATCTCTCTGGTAGCCAACCATTGTCGACTTAAGTTCTTCTAAATACTTCCAGTTTTCAAATTCTCCACCAGCATACATATGTTTTAGAGGTAACCC
>127_VC_1760-Vibrio_cholerae_O1_biovar_El_Tor_str_N16961	TTTAAGGTTGTCCTCTTTAATGCGCCTAAGCATCAATGCCCCGACAGCTATACGAAGTTCTCTTCCAAGCCTAGCTCTTATTTCTTCAACTTCATCACCAGCAGCTTTAAGAATTGGTGA
>139_VC_1760-Vibrio_cholerae_O1_biovar_El_Tor_str_N16961	GATATAACGAGCACGAAATTCTTGATAGCTACCCAGATGTCCTGGGCAAGCTGTATCCATTAAACACCAAAAATCGGCTAAGCTGTTTTCTACAGGCGTACCCGTAGCCACTAGTTTGAA
>151_VC_1760-Vibrio_cholerae_O1_biovar_El_Tor_str_N16961	ATCCGCTTTTAGGCCTTTCGCAGCACGAGTTTGAAGTGCATTTGGATTTTTAATGTTCTGGGCTTCATCGAAAACCACGATCCCCCAATCAATCAAACACATGGAGAACTGGTAATCGCG
>163_VC_1760-Vibrio_cholerae_O1_biovar_El_Tor_str_N16961	CAAAGTTTGATAAGTAGTGATTACCAATCGCTCTGGTAGATCTAAACGGCTAGGACCAAAGTATTTCCCAACTTTCAAAGAATATTTGGGTTCTAAACAATCATCAGATGCGCTCTGGCC
>175_VC_1760-Vibrio_cholerae_O1_biovar_El_Tor_str_N16961	TCGAATCTCTACGCCCCCCATGCGATACTCATTTAACTCAGCGGATGATTGCAAAATAACTACATCTTTGAATGGTGAGTGTTTAAAGGTTTTATCTACCTCATCCTTCCAGTTTTCCAA
>187_VC_1760-Vibrio_cholerae_O1_biovar_El_Tor_str_N16961	TAAACTCAAAGGAGCAACTATCAACGCAGGTTTCTTCGTTTCACCACTAATTTGTTGTCGTTGATAAATATGTTCTATTGCTGAGAGGGCCATAAAAGTCTTACCTAACCCCATGTCATC
>199_VC_1760-Vibrio_cholerae_O1_biovar_El_Tor_str_N16961	AGCTAGCAAGGCTCCACTAACTTTCGAGTCTGATAAGCTTTTTTGTTCAACGCCTAAAATCCAACGAACACCAATATCCTGGTGTGGGAATGGTGTCCGCTTGTGGTTTTCCCAATTTAA
>211_VC_1760-Vibrio_cholerae_O1_biovar_El_Tor_str_N16961	CTCACCATCCCATGAAATATCAGAAATCAGTTGTTCAACTTTAGGAGAATTTTCAGACAGCTCTTCGTCATTTAGATCAATATCAACAACATGTATTTCTGAGCCTTCTGATTCAGTCTC
>223_VC_1760-Vibrio_cholerae_O1_biovar_El_Tor_str_N16961	GGCGTCTTCTGCCTCTCCGTAGCTAGAAAGATCTGTATTAGGGCTAGATATCTTGTGACCTATTTCGTTTAGAACTTTTTCAACAGCTGCAGGATCGCTGATATCGTATGATTGTCCTTC
>235_VC_1760-Vibrio_cholerae_O1_biovar_El_Tor_str_N16961	ATAATCAAAAACGGTTGCTCCGGTTTGTCGTGCATCTTCAATCTTCTTAGCTACGTCCTCAAGAGTTGTTTTATCGCGAACTCTATCAGTCAGCTTGGATATTGGATTAATCAAATCAGA
>247_VC_1760-Vibrio_cholerae_O1_biovar_El_Tor_str_N16961	TGTGGGGGAGGCTCCGAACCAATCTATACCTGACTCGTCCGTTTCTCCAAAATAAGCATGTTTAAAAACTGTCGCACCATGAACTCTGATAGAAAAACCTAAATCAAGATCGACTAAACT
>259_VC_1760-Vibrio_cholerae_O1_biovar_El_Tor_str_N16961	CGCATCAATATATGCTGTAGGGTTTTCCAGGAACGCTTTAACTTGCTGTTGGGGAATTACCCTGTTGCTAATAACTTCTTTTACAGCCATTAGCTTTTCTTCAGAAAATAAGACTATTTC
>271_VC_1760-Vibrio_cholerae_O1_biovar_El_Tor_str_N16961	ATCACCCACTTTCAGAGTAACTGCGTTGTCGCTTTGCAACTGCCCCAAAACCTTTTGAATCGACTCATGACTCGCACTTTGCCCCATGTTTGGCGTCAATATTAGCTCGCCTTGAGAATT
>1_VC_1765-Vibrio_cholerae_O1_biovar_El_Tor_str_N16961	TTACATCCCAACCATACGCTGCATGCTCTGCGTCCAAGACGCTTTAAAAGCTGGGTCTTGGGCAAACAGCTTGTAGAGCTCTAACTCGTCTTTACGACGTTGAAGCATGATTTCTTTCAA
>4_VC_1765-Vibrio_cholerae_O1_biovar_El_Tor_str_N16961	CGTCCAAGACGCTTTAAAAGCTGGGTCTTGGGCAAACAGCTTGTAGAGCTCTAACTCGTCTTTACGACGTTGAAGCATGATTTCTTTCAACATCTTTTCAAACGCTAACTCTCGCGTATG
>16_VC_1765-Vibrio_cholerae_O1_biovar_El_Tor_str_N16961	AGGGTCTGCGTTGTTTTGGTATTTAGCTTCGAAATCTGGGTGATTTCGGATGCTCTCAGCAATGTTCACAAACTTAACTCTCTGCTCTTCTGGTGTTGCGCTCCAGCCTTGGAACCAGCG
>28_VC_1765-Vibrio_cholerae_O1_biovar_El_Tor_str_N16961	TTCGTTAAAGATTTTGATGATCTCATCTAACGGATCTTTCTCAGCTTCAGGACCATAAGCCCCGCGCGGGTTCGGGTTTTGAGGATCTAACTCAGTTTCAGAGTCATCTAGCTCGATGGA
>40_VC_1765-Vibrio_cholerae_O1_biovar_El_Tor_str_N16961	ATGGTTAAGCTTAACCCTTTGTAATCCATAAGAGCTCAAATCAACTGAATCTAGTAATGAGTCTAGTGCTTCTTTATCTGGGTCTTCGACGGAAAGCTTCGGAATCAAAAATTTCAAGAA
>52_VC_1765-Vibrio_cholerae_O1_biovar_El_Tor_str_N16961	CCAGAACAGTTTTTCCCACTGAACGACCTCATAAGGCATGATAGATGCAATCTGGCCGTAGATTTTCACAAACTGCTTGGCTTTCACTTTGAAATCGACTTTAAACTCGTTCTCTAGTTC
>64_VC_1765-Vibrio_cholerae_O1_biovar_El_Tor_str_N16961	TAACTCGTGGTTAAAACGCGCAGCTGCGATGTCAATGATTGGGCTTAGGTCCTGAGCCTCTCGTCCTTCAAAGAAACGCTTGTTGAACTCCTCAACTTCAAACCACTCATAAACATCTGT
>76_VC_1765-Vibrio_cholerae_O1_biovar_El_Tor_str_N16961	GTCGTCCATATCATCTTTTAGCTCATGAAGAACATTGACATCTGTCGCTTCAGAAAGCGTTGTGGATGTATAGAAAGGGTCGAATGCGGTTTTGATATCATCCACTGAGTTGAAGAAATC
>88_VC_1765-Vibrio_cholerae_O1_biovar_El_Tor_str_N16961	CAACACAAACAGATCTTCCGTTTTCTTACCGTACTTTGGCGCTGAACGGTTTAAGCGTGACAGAGCTTGGACACACAAAACGCTAGCCAACTTTTTATCCACGTACATGGCACAAAGTTT
>100_VC_1765-Vibrio_cholerae_O1_biovar_El_Tor_str_N16961	CGGCTGATCAAAGCCTGTTAAATACTTATTCGCCACTACCAGCAACCGGTAAGCATCTTGGTCTACGTGCTTAGGGATTGGAGAGTCCGGCTCCTTACGCTTGTAGTTCACATCAAAGTA
>112_VC_1765-Vibrio_cholerae_O1_biovar_El_Tor_str_N16961	ATCTTTGGTATCACCTTCTGGGAAACCATTAATGTCAGCTTCTGTGTACTCAATCCCATCGACTTCTTTTGAGCCAGAGAATGCAATGGCAACTTTAAACGGATTGCCCATTTTATTGAG
>124_VC_1765-Vibrio_cholerae_O1_biovar_El_Tor_str_N16961	CTGTCTGGTTAGTGCCCGATAGTAACGTATGGCTGACTCAATGTTTTGAGTCACCACCATACCTTTGCCTTTACCTTTTAGCTTCTTGCCGTTAACGACATGCTTGATGAAATGCTCAAG
>136_VC_1765-Vibrio_cholerae_O1_biovar_El_Tor_str_N16961	CATGATCTCGGCTTTAGTGTCTATCGTCTCTTGGCTTGCCTCTACATACGCTCGTAAGCGCTTCTGTGCTTTTTTGCTGTCAAACTCAGGGTTATCTTGGATTGATTTTTCAATCTCGTA
>148_VC_1765-Vibrio_cholerae_O1_biovar_El_Tor_str_N16961	GTAGCTCTTATAGGTCGTGTAATTGGCAATAACATCGAGGATAAACCCTTCTTCGATGGCTTGTTTCATCGAGTACAAATGAAAAGGAACATAAGTTCCGTCTGCTTGTCGCTGACCAAA
>160_VC_1765-Vibrio_cholerae_O1_biovar_El_Tor_str_N16961	CTTTTCTAGAGTGGTGTTTTTGGGCGTTGCGGTGAATGCAAAGTAAGATGCATTTGAGCGCATCTTACGATTTTTCGCACTTTGTAATGCTTTGTCTAAAACATCCTCCGAAACAAACCC
>172_VC_1765-Vibrio_cholerae_O1_biovar_El_Tor_str_N16961	CATTGCTTCATTTAACTTATCTTGGTTATGCCCATCCTGCGAACTGTGTGCTTCATCAATGATGACAGCAAAGCGCCTATCACTTAAGTCTGCAATACCATCGACAATATAGGGAAACTT
>184_VC_1765-Vibrio_cholerae_O1_biovar_El_Tor_str_N16961	TTGAATGGTGGTAATGATGATTTTCTTACCATTCTCTAATGCTGACTTTAGTTCTGACGATTTAAACGCAGGCGCAACAATGTTCTTCACTTCAGAGAACTCTTTTATATTGTCGCGTAA
>196_VC_1765-Vibrio_cholerae_O1_biovar_El_Tor_str_N16961	CTGCTTATCGAGCAATCGGCGGTCAGTAACAACGATGACCGAATCGAATAGAGGCATTTCTTTTCCTCTACTTCCTGGTAGATCATCGCTAATAGGGTAAGTTTCGATGAGCTGATACGC
>208_VC_1765-Vibrio_cholerae_O1_biovar_El_Tor_str_N16961	CGCCCATGTAATTGAGTTAGATTTACCTGACCCCGCTGAGTGCTGTATCAAATACGTTTGCCCAACACCATTAACTGAGCAGTGATCAACCAAGCGACGTACGACATCCATTTGGTGATA
>220_VC_1765-Vibrio_cholerae_O1_biovar_El_Tor_str_N16961	TCGAGGGAAGAACAAAGTTCGTTTGTCCAACTGCTTTTTACTGCTGCCATCAAGACGAATAAAGTGCTGAATAATATTGGCGATGCTTTCTTTGCGGAATACCTCTTGCCACAAGTAGGC
>232_VC_1765-Vibrio_cholerae_O1_biovar_El_Tor_str_N16961	CGTCTTGTGCCCATGTGGATTAATCGGGTTACCTTTGCCAAAGTTGAAGCCTTTGTTGAACGGCAGGAAGAAGGTATTTTTGCCTGCCAGCTTAGTCGTCATATAGACTTCATCGGTATC
>244_VC_1765-Vibrio_cholerae_O1_biovar_El_Tor_str_N16961	GACCGCCATGTGAACCAAGCAACGAGCAAAGTTCAACAATGGCTGATTTGCATCTCTATCATCGCGGTACTGCTTTTGACCATGATAAACAGCGTTCTGGCCCGTCCATGGGTTTTTAAG
>256_VC_1765-Vibrio_cholerae_O1_biovar_El_Tor_str_N16961	CTCAAGGGTAATCAGAGGGATACCATTGATAAAAAGCACCATGTCAATTTCTTCCAATGGATTTGCATTGGAATAACAAACCTGGCGAGTCACACTAAACAGGTTGGCAGAAAAATCTTT
>268_VC_1765-Vibrio_cholerae_O1_biovar_El_Tor_str_N16961	TTTTACCTTCTCAGAACTACTGGCGAGTGGTGCCGGGTACATCAACGATAGAAAGGCATCGTCAACGTCTAGCCCTTTTTTCAATAGTCGCAAAACACCATGGCGCTTGATCATACGATC
>280_VC_1765-Vibrio_cholerae_O1_biovar_El_Tor_str_N16961	GAAACGCTCAAGGATTTTTCTCTGCCAATCGTGAGGGCTGGTGCGCTTAAGTTTTTCTAACTCACTCGCTTGAGTATCTTCGAGGAATTGCCAAAACAAACGGGTATCTAAAGCGTACTG
>292_VC_1765-Vibrio_cholerae_O1_biovar_El_Tor_str_N16961	CTTGTCAAAGTCACTTGGAGAGCCAATAAGATAAAGATCATTATTGTAATTAAGAGGCGCTTCACCCAGCGCTAACTCTTCTTTACAAATACCTGCTAAACCTTTTTCGATTGCGGCCTC
>295_VC_1765-Vibrio_cholerae_O1_biovar_El_Tor_str_N16961	ATAAAGATCATTATTGTAATTAAGAGGCGCTTCACCCAGCGCTAACTCTTCTTTACAAATACCTGCTAAACCTTTTTCGATTGCGGCCTCTAGCGCCTGTTCATTTGTTTTACTAACCAT
>1_VC_1776-Vibrio_cholerae_O1_biovar_El_Tor_str_N16961	TTAGATCGACAGGAACCCAGCATCACGCATCTTCGCAAGCACATCCGCTTTCTGTTTGTCATTCAATGAACGAATAGGTAAGCGGGGATCCCCAGCATCAATACCATGTAACTGCATGGC
>13_VC_1776-Vibrio_cholerae_O1_biovar_El_Tor_str_N16961	AACTTTACCTGCCGCAACACCGCCGTATTCGACCAATACTCGAATAATCGCAATCACTTTATCCATCAACGCTGCGACTTCATCATGTTTACCATGGTTAAATGCTTCAATGATTTTCAA
>25_VC_1776-Vibrio_cholerae_O1_biovar_El_Tor_str_N16961	ATACAATGGAGCAGCATAGTTATAAGTGCTACCAACTGCGCCTACCGCACCGACGGCTAAACCAGCAGGTAAAAACTCATCCACACCAAATGGAATATCAAATTTGCGATTCGATACTCG
>37_VC_1776-Vibrio_cholerae_O1_biovar_El_Tor_str_N16961	CACGCAACGCTGGTATTCATACAAATCAGCATTATTGAATTTTGCGCCATAAAGATTAGGAATGCGCTGTTCGCCTTTAATCAAGAACTGCTCTAAATCTAGATTCACGCCCGACATTCC
>49_VC_1776-Vibrio_cholerae_O1_biovar_El_Tor_str_N16961	TGAGTGGTAGTAATAAAAACCTTTTGAAGGAGCTGCGGCAGCAACTTGAGCACAATACTCAACTAAATCATCAACACTTCCCGGTTTGAAAAAGCATGGGCCAATAGCGGAGGTAGCAAA
>61_VC_1776-Vibrio_cholerae_O1_biovar_El_Tor_str_N16961	GATATCCAGTGTTTCAGCGTGCTCTGTCAAGTTGATGGTATCAACAATACTTAAAGCGCCTGTATGTAAAATAACATCTAACTTCCCATCAACGGCTTTCACCCAACGTTCTGCAATTGC
>73_VC_1776-Vibrio_cholerae_O1_biovar_El_Tor_str_N16961	TTTTCTTTCTTCGACAGAGCAATGGATCCCCTCACCTGTCGTTCCGCAGACATAAGCACCTTTCACTCCTTGTTCAATCAGAAGCTCAGCAATTTGGTCAATCGCCGCAAAATTAACCTT
>78_VC_1776-Vibrio_cholerae_O1_biovar_El_Tor_str_N16961	CATAAGCACCTTTCACTCCTTGTTCAATCAGAAGCTCAGCAATTTGGTCAATCGCCGCAAAATTAACCTTGTTATCTTTTGTGAAAGGCGTATGTGGAGCAGCAATCAAACCTGTTAATT
>1_VC_1783-Vibrio_cholerae_O1_biovar_El_Tor_str_N16961	ATGGCATTAAAGGCAATTTCAGCCACACGGCTTTTTGATGGAATTCAGTATTACGAGAATGCGGCAATGGTTTGGGAAGGTTCACACATTCACTCCATTGTTCCTATTGAGTCTCTGACG
>6_VC_1783-Vibrio_cholerae_O1_biovar_El_Tor_str_N16961	TTACGAGAATGCGGCAATGGTTTGGGAAGGTTCACACATTCACTCCATTGTTCCTATTGAGTCTCTGACGGAGGATATTGAGCATCAACATTTTGATGGTGCATTGATCGCTCCAGGATT
>18_VC_1783-Vibrio_cholerae_O1_biovar_El_Tor_str_N16961	CATTGACTTACAAGTTAATGGCGGTGGCGATGTCATGTTCAATAATGACATGACTCTTGCGGGTATTGATTCGATCTGCCGAGCACACAGAACTCACGGCACCGCCTATCTGCTTCCAAC
>30_VC_1783-Vibrio_cholerae_O1_biovar_El_Tor_str_N16961	CTTAATCAGTGCAACACCGGAACACATCAACCGTGCACTTGATGCCATTCAATCTGCAATCGAAAATCAAGTCTCGGGTGTGTTGGGTATTCACTTAGAGGGGCCTTGGTTAAACCCAGA
>42_VC_1783-Vibrio_cholerae_O1_biovar_El_Tor_str_N16961	AAAGAAAGGCGCTCATAACCCAGATCTGTTCTATTCCCCGACACCCGAACAACTTTCACAGTTTCACTGGCCAACCAAAGGCAAAGTTCTTGTAACGGTCGCGGCTGAAAACCTCTCCAT
>54_VC_1783-Vibrio_cholerae_O1_biovar_El_Tor_str_N16961	CGACTCACTAAAGTGGTTAAAGGATCATCATGTTACTCTCTCGTGTGGTCACAGTAATGCCACTACAGCCCAATTAACCACTGAGAAGTTAGCTCTCATTGATGGATTTACCCACTTATT
>66_VC_1783-Vibrio_cholerae_O1_biovar_El_Tor_str_N16961	TAATGCCATGTCGCCTTTTGAGAGTCGTGAACCCGGAGTTGTCGGTACAGCATTGAATACCGATCATGCTTGGTGTTCAGTAATAACTGATGGAATTCATGTCCATCCACAAAGTTTTTT
>78_VC_1783-Vibrio_cholerae_O1_biovar_El_Tor_str_N16961	ACTCGCTAAGCGAATCAAACCTAAAGACAAACTTCTTATTGTTACCGATGCCATGGCTAGCCTTGGCAGTGTGACTAGCCAGTTTGAATTGGATGGGGAAACCATTCGCGTCATCGATAA
>90_VC_1783-Vibrio_cholerae_O1_biovar_El_Tor_str_N16961	TAAACTGATTAATAGCAGAGGCAATCTTGCGGGAGCACACATCGGGATGGATGAATCGGTTGCCAATGTTATTCGTTGGGGAATCGCGGAAGATGAAGCATTAAAAATGGCCTCGTCTTA
>102_VC_1783-Vibrio_cholerae_O1_biovar_El_Tor_str_N16961	TCCGGCTCAAGCAATTCAATGTGATGATTTAGGGCAACTAAAACCCAATTATCGAGCCGCCGCCACTGTATTAAACTCCAAATATGAAAGCTTGGCTGTAGTCAGTGAAGGCGTGCTCTA
>1_VC_1790-Vibrio_cholerae_O1_biovar_El_Tor_str_N16961	TCAAGAATTGTTCAGTGAGTCCGACATCAAGAGAGCCGTGGCTTTTTTTAGTATTTCATTATGCTCTTCAAGGCGAGCCAGCTTCTTTTTCAATTCCCGAATTTCTATTTGCTCAGGGGT
>7_VC_1790-Vibrio_cholerae_O1_biovar_El_Tor_str_N16961	ATGCTCTTCAAGGCGAGCCAGCTTCTTTTTCAATTCCCGAATTTCTATTTGCTCAGGGGTCATAGGTGAAGCTTTAGGTGTTTTCCCTTGGCGTTCTTCTCTAAGCTGGCGAACCCATTT
>19_VC_1790-Vibrio_cholerae_O1_biovar_El_Tor_str_N16961	ATCCATCGTGGACTTGCCCACATTCATGGCTTGGGCTGCTTCCGTCACTGAGTAATTTTGGTCTAAGACTAGCTGCGCTGCTTCTAACTTAAATTCTGCGCTAAATAGTCGTCTTGTACG
>23_VC_1790-Vibrio_cholerae_O1_biovar_El_Tor_str_N16961	TCCGTCACTGAGTAATTTTGGTCTAAGACTAGCTGCGCTGCTTCTAACTTAAATTCTGCGCTAAATAGTCGTCTTGTACGTTTTGTCATAATGTCACCTGTTAACTTATGAGGTGATGAT
>1_VC_1809-Vibrio_cholerae_O1_biovar_El_Tor_str_N16961	CTAATCCATTCGACGATTGGTGATCCGTTGAGCAATCCACTCCTGCACCTCGCCTTCTACCCAAGCTACAGCACGACCACCCAGTTGAACTTGGGGCGGGAATTGGTTTTCTTCAATAAA
>3_VC_1809-Vibrio_cholerae_O1_biovar_El_Tor_str_N16961	TGATCCGTTGAGCAATCCACTCCTGCACCTCGCCTTCTACCCAAGCTACAGCACGACCACCCAGTTGAACTTGGGGCGGGAATTGGTTTTCTTCAATAAATCGGTACAAACTAGAGCGTG
>12_VC_1809-Vibrio_cholerae_O1_biovar_El_Tor_str_N16961	CTTCAATAAATCGGTACAAACTAGAGCGTGACAAACCAGTCATAGTTAGCACTTCTCGAAAGCGGATCAAACGAATGTTGTTCTCTGGCATATTCACACCTCTCAGGTTGGTTAGTTGCA
>1_VC_2346-Vibrio_cholerae_O1_biovar_El_Tor_str_N16961	TTGCAATTTAAAAACGCAAGTCTCAATATGAGCGCAGTTGGTTTTTTGCAGGTTTCCTTCGACATGGATGGCTCACTTTTTTCATTCCGAGTAGTGGTACGCGTTGCAACTGTGCTAGCA
>3_VC_2346-Vibrio_cholerae_O1_biovar_El_Tor_str_N16961	TCTCAATATGAGCGCAGTTGGTTTTTTGCAGGTTTCCTTCGACATGGATGGCTCACTTTTTTCATTCCGAGTAGTGGTACGCGTTGCAACTGTGCTAGCAGTTGCCGTGATGTTTTTTAT
>15_VC_2346-Vibrio_cholerae_O1_biovar_El_Tor_str_N16961	CACGATTCAAAATAGCGTGGTGATCAGTAAAGGTAACGAGCGTATTCAAGCTAACCAACTTGAAACCTTAACCAAAGTGCTGATCACTCAAGCAGCAATGTCTGCAGGCAGTATGATCGC
>27_VC_2346-Vibrio_cholerae_O1_biovar_El_Tor_str_N16961	CGATCAAGATCAGGAACGTTTGTTAGCACTAACTAACCAACTCGCGACCGATCGACTGGTATTTGATGCTTCAATCTATGACTCTGAGGGCGTACTGCTGGCGGCGAGCGAGTCTGCATT
[truncated: 453 more rows]

## Sheet: S3
Table of Contents
Table S3: Probe sequences, post multi-strain design.
Probe Name	Probe Sequence
>Vibrio_Multistrain_v1-0001	TGCAGCAACAACGTTGGCGTTATGTTCACTCTCTGCGAGTGGCAATGTATTTGCCGATATTCACGACCCTGTAGGCGCAGCGGTATCTATTTTAAGTCAGGTTTCTGATTCGAGTCAGGT
>Vibrio_Multistrain_v1-0002	GCGTCAGCAGTATGCCACCGCGGAGTCGCTGCTTAACCGCTCCACCGATGCGCTGTGGGTCAATACCTATCCGGTGGATGTGAACCGCATCAATCCGATCGGCTACGCCAGCTTCGTGCC
>Vibrio_Multistrain_v1-0003	GTTTACGTACCTTGATGGCAGCGTGCATACCGTCGGGTCAAAACAGTATGGCACCAATCTGCATGATGATCGTTTTGATTTACCGGCGGGTGAGTCGGTCACGGCGGTTAAAATCTGGGC
>Vibrio_Multistrain_v1-0004	GTGATGCTTATGATGGACCCCCTTTATGACTGGCTAATTGATGGCTTTACGTGGCTTGTGATCAAGCTCGGTATTATGTGGATTGAGAGCAAGATTTTTGTCATCCAATTCTTCTGGGAG
>Vibrio_Multistrain_v1-0005	ATGTCCCAGAAAGTGATTGATATGTTTACCATCTATCCGCTTATCCAACAGGCTATCGATATGCTGTCTCCTCAATACAGCGGCTTTCTGTTCTTTTTAGGGTTAGACCAAGCGCTGGCT
>Vibrio_Multistrain_v1-0006	GGCTATCGATATGCTGTCTCCTCAATACAGCGGCTTTCTGTTCTTTTTAGGGTTAGACCAAGCGCTGGCTATCGTGCTTCAGGCTTTGATGACCCGTTTCGCCCTGCGAGCGTTAAACCT
>Vibrio_Multistrain_v1-0007	ATGTTGGATTATATTTACTCTTGGTTTGTTGATGGTGTGGCTTTTTTAGTTATTGAATTAGCCGAGATGTTTTTAGAAAGCAAATTATTTATTATCAAATTCTTTTGGGATGTATCTAAT
>Vibrio_Multistrain_v1-0008	GATGGTGTGGCTTTTTTAGTTATTGAATTAGCCGAGATGTTTTTAGAAAGCAAATTATTTATTATCAAATTCTTTTGGGATGTATCTAATAACATTGTTTCTATGTTTTCTATTTATCCT
>Vibrio_Multistrain_v1-0009	CAAATTCAATCTGCCATAGATATGTTACCGCCACAATATAGTGGCATTCTGTTTTACCTTGGTTTAGATAAAGTATTTGCTATTTTAATTCAGGCTCTATTAACTCGCTTTTCACTTCAG
>Vibrio_Multistrain_v1-0010	CCGGAACCGGGTAAGCCGATTCAATCAAAATTGTCTATCCCTGGTGATGTTGTTTTAGATGAAGGTGTTCTGTATTATTCGATGACGATTAATGATGAGCAGAATGATATTAAGGATGAG
>Vibrio_Multistrain_v1-0011	GACAAAGGAGAGTCCATTATTACTATTGGTGAATTTGCCACAGTAAGAGCGACTAGACATTATGTTAGTCAAGATGCGCCTTTTGGTGTCATTAATTTAGATATTACGACAGAAAATGGT
>Vibrio_Multistrain_v1-0012	ACAAAAACGTACTCTTTTAACCGAAAAGAGGGTGAGTTTGCGATTAATTGGTTAGTGCCGATTGGTGAAGATTCCCCTGCAAGCATTAAAATTTCTATTGATGAACTCGATCAGCAAAGA
>Vibrio_Multistrain_v1-0013	TCTTGGCCAAGCGTCAGTTATAAAGCTGCGGAGAAAGATGGCGCGCGTCATAAGCGTTGGGCTCATTGGCATACAGGACTAGCACTATGTTGGCTTGTTCCACTTGATGCTATTTACAAC
>Vibrio_Multistrain_v1-0014	TATATCACCCAGCAAAATTGTACTTTAGGGGATAATTGGTTTGGTGGATCTTATGAGACTGTTGCTGGAACTCCGAAGGCGATTACGGTTAAGCAAGGGATGGAACAAAAGCCAGTTGAG
>Vibrio_Multistrain_v1-0015	CAGCGAATCCATTTTTCCAAGAAAAATGCGATGGAGGCACTTGCAGCTCATCGAGTCTGTGGTGTGCCATTAGAAACCTTGGCGCGCGGTCGGAAACCTAGGGATTTAACGGATGATTTA
>Vibrio_Multistrain_v1-0016	AGGTTAACTGATCTTAGACGAATTAATGAAAATAACCCCGGCATGGTTACACAAGTTTTAACCATCGCCAGACAGATCTATAACGATTATGTCACTGAACATCCCGGATTAACTCCTGAG
>Vibrio_Multistrain_v1-0017	CGTTCATATTTGCCTGAAAACCGTGCGGTAATCACCCCACAAGGAGTCACAAATTGGACTTACCAGGAACTCGAAGCAAAACATCAAACTCTGACTCGAGAGGGTTATGTATTCGTGGGT
>Vibrio_Multistrain_v1-0018	TACCATGGAACGAATCATGTCGCTGCGCAAAGCATAGTGAATAGAATTACCCCTGTTCCGAGAGGCAACAACACTGAAAAGGAGGAAGAATGGGGGGGTTATATGTTGCAACTCACGCTG
>Vibrio_Multistrain_v1-0019	AACGTTTTTATCGAACGAATATACCTTTGGAAAATGCTGATGAACATGTAACGCAAGTGATTGGTCATCCTTTACCATTACGAAATGAAGCATTTACTGGTCCAGAAAGTGCGGGTGGGG
>Vibrio_Multistrain_v1-0020	AACGTACTCTTATAACCGAAAAGAGGGTGAATTTGCAATTAATTGGTTAGTGCCTATTGGTGAAGATTCTCCTGCAAGCATTAAAATTTCCGTTGATGAGATCGATCAGCAAAGAAATAT
>Vibrio_Multistrain_v1-0021	CATCGAGGTGCCTAAACTATATAGTATTGATCTCGATAACCAAACGTTAGAACAGTGGGAAAATCAAGGTAATGTCTCTTTTGCGGTAACGCGACCTGAACAAAGTATTGCCATTTCTTG
>Vibrio_Multistrain_v1-0022	GCCAAGCGTGAGTTACAAAGCGGCGCATAAAAACGGTTCGCGTCATAAGCGTTGGGCAAATTGGTTTACGACATCACCAAAAGTGACTTTATGTTTCTATGAAGATCCTGCTCAGTGTAC
>Vibrio_Multistrain_v1-0023	TTATGGTGACGATTGGCATGGTGGAGCCTATAAAACTGTTGCAGGAATTCCGAAGGCGATTACGGTTAAGCAAGGGATAGAACAAAAAACCGTTGAACAGCGCATCCATTTCTCCAAGAA
>Vibrio_Multistrain_v1-0024	TATTGTGAGTTTATTTGTCGCGACGAGAATTTTATTCTCTCATCTAGACAGCGTATTTACTCTGAATCTTGACGAACAAGAACCAGAGGTGGCTGAAAGGCTAAGTGCTCTTAGACAAAT
>Vibrio_Multistrain_v1-0025	TAATGAAAATAACCCCGGCATGGTTACACAGGTTTTAACCGTTGCTCGACAGATCTATAACGATTATGTCACTCACCATCCCGGATTAACTCCTGAGCAAACCAGTGCGGGTGCACAAGC
>Vibrio_Multistrain_v1-0026	TGCCGATATCCTCTCTTTATTTTGCCCAGATGCTGATAAGTCTTGTGTGGCTTCAAACAACGATCAAGCCAATATTAACATTGAGTCTCGTTCTGGCCGTTCATATTTGCCTGAAAACCG
>Vibrio_Multistrain_v1-0027	TGCGGTAATCACCCCTCAAGGAGTCACAAATTGGACTTACCAGGAACTCGAAGCAACACATCAGGCTCTGACTCGAGAGGATTATGTGTTCGTGGGTTACCATGGTACGAATCATGTCGC
>Vibrio_Multistrain_v1-0028	TGCGCAAACCATAGTGAATAGAATTGCCCCTGTTCCGAGAGGCAACAACACTGAAAACGAGGAAAAGTGGGGCGGGTTATATGTTGCAACTCACGCTGAAGTTGCCCATGGTTATGCTCG
>Vibrio_Multistrain_v1-0029	GATCAAAGAAGGGACAGGGGAGTATGGACTTCCGACCCGTGCTGAGCAGGAGACTCGTGGGGTAATGTTAAGAGTGTATATCCCTCGTGCTTCATTAGAACGTTTTTATCGAACGAATAC
>Vibrio_Multistrain_v1-0030	ACCTTTGGAAAATGCTGAGGAGCATATAACGCAAGTGATTGGTCATTCTTTGCCATTACGAAATGAAGCATTTACTGGTCCAGAAAGTGCGGGTGGGGAAGACGAAACTGTCATTGGCTG
>Vibrio_Multistrain_v1-0031	GGATATGGCGATTCATGCAGTTGCGATTCCTTCGACTATTCCAGGGAACGCTTACGAAGGATTGACGACTGATGAGGAGGCTGTTGTTAAGGAGGCTATTGCTAAAGAGCAATCGATTAG
>Vibrio_Multistrain_v1-0032	CCAGGGAACGCTTACGAAGGATTGACGACTGATGAGGAGGCTGTTGTTAAGGAGGCTATTGCTAAAGAGCAATCGATTAGCGCAAAACCACCTTATAAAGAGCAAAAAGATGAACTGAAA
>Vibrio_Multistrain_v1-0033	CTGTACTTGACATTTTATTTGGAGAAAGTAATGAAGAAGATGTTATTGATAGCAGGGGCTACGGTGATATCCAGTATGGCTCATCCCACATTTGCAGTCGAAGATGAGTTAAACATATTT
>Vibrio_Multistrain_v1-0034	TCATGTGCCTATCAAGCACAGAATATTGTGAGTTTATTTGTCGCGACGAGAATTTTATTCTCTCATCTAGATAGCGTATTTACTCTGAATCTTGACGAACAAGAACCAGAGGTGGCTGAA
>Vibrio_Multistrain_v1-0035	GAAGACGAAACTGTCATTGGCTGGGATATGGCGATTCATGCAGTTGCGATTCCTTCGACTATTCCGGGGAACGCTTACGAAGAATTGGCGATTGATGAGGAGGCTGTTGCTAAAGAGCAA
>Vibrio_Multistrain_v1-0036	TCCTTCGACTATTCCGGGGAACGCTTACGAAGAATTGGCGATTGATGAGGAGGCTGTTGCTAAAGAGCAATCGATTAGCGCGAAACCACCTTATAAAGAGCAAAAAGATGAACTGAAATA
>Vibrio_Multistrain_v1-0037	GATCGTACCAGTCATTATCTCTGCTGCTGCGATGTACTTTTTCTACACACGCTTTGGCTTATCACAAACTTATTTAGGCATCATTTTGGCACACGCTGCGTTAGGTACGCCTTTTGTCGT
>Vibrio_Multistrain_v1-0038	CATTACCGTTACTGCGACGTTAAGCGGCTTTGACCATAGCTTGGTAAAAGCGGCGGCTAGCTTAGGCGCAAACCCTGTTTATACTTTCAGACACATTACCTTTCCGCTGATTCGTCCGGG
>Vibrio_Multistrain_v1-0039	GATGATATCTGGCGGCTTGTTTGCTTTTGGCACCTCGTTCGACGAGGTTGTGGTGGCGTTATTCCTGACTGGGGCAGAACAAAAAACCGTTCCGAGGCAGATGTGGTCAGGAATTCGAGA
>Vibrio_Multistrain_v1-0040	GCAAATTAGTCCGACCATATTGGCGGTCGCTACGTTGTTGATTTTTATGTCGGTGTGTTTGCTCGTGACATTAGAAGTTTTGCGTAGACGTAATGTACGCATTCGAGGCATTCAAGAGTA
>Vibrio_Multistrain_v1-0041	ACCAAACTTTTTCTTTGTTGGTCACTTTGCACTTTTGTTTAGGGGCACCTCAATTTTTGACCAAATGCGCCTCATTGTAGGCGCTTGTCTTTTTTGTGTATCTTCAGCGATGACTGACAT
>Vibrio_Multistrain_v1-0042	ATCACTCTGGTAGCTTAATGCCAGCTTGCTCGAAACGTGCCAAAGGCGACTTGTTTGATTGCTGATACCAACTAGCTGGCATGTTTGATTTAAGTCGCGCTTTTTCTTCCTTGCTAATCA
>Vibrio_Multistrain_v1-0043	CAACATAATGCAAAAACGTATCAAGTGTGGTTCCCATCACGTCAAATGTCATTTCCCCATCTTTGCTGATGGCTTTCAATAACCCAACCACGGCTTCCTCAGGGACTAACGGTTCAACCA
>Vibrio_Multistrain_v1-0044	CCGCCTTTTTTCGCTCTTTTATTGATGTTGAAGCGGGCAGTCTTGCACGTGCCGTCTCCCAACAAACTTTGTTGGTTTTACTGACAAGGTTGTGCTTGTAGCAGTAGTAACTGAATAAAA
>Vibrio_Multistrain_v1-0045	AGCGTGGCAGGTTTTGCCAGCGTTCGGCTTGGACTTCTAACCAAAGATGTTGTAGCTCAATATCAGCGTCGGTCATAGGAGTTGTTTAGCAAAAAGAAAAGAAACCATTTTATCGCTTTT
>Vibrio_Multistrain_v1-0046	GTGAGGAGCAATAAAAGATATTTGAATGGAAAGATAAACAACTAGTTGATCAATATTACTAAAGCAAATCGATTTCTGGCAAGCTCGTGCAACGGCAACTCGAGTACCAAAAACTGACAC
>Vibrio_Multistrain_v1-0047	CGTCACGTTCAGTTGTTAACAAAATGTTTCATCTTGTCTTGCGAGTAGATTATATGGAGATGCTCTTGCAGTAATAAGGGCAGTGGCGATGCAAAAGACGTAATGCATTTAAGGAAAACT
>Vibrio_Multistrain_v1-0048	CAATATAGAAGAAATTAGATGGAACTGAAGACTTTGAGTGTCGCGATTGCGACAACATTAACCAGCACTGGCGTATTTGCGTTAAGCGAGCCAGTTTCTCAAGTTACAGAGCAACATGCA
>Vibrio_Multistrain_v1-0049	CATTCGGCTCATACACACGGTGTTGAATCCAATCGAGTTGAATACCAACCAACCGCAACTCTCCCTATTCAGCCCTCCAAGGCAACTCGAGTACAGTCACTTGAAAGCCTTGATGAGTCG
>Vibrio_Multistrain_v1-0050	AGCACTGCTTGTGATTTGGAAGCATTGGTTACCGAAAGCAGTAACCAATTGATCAGCGAAATTTTAAGTCAGGGCGCGACGTGCGTGAACCAGTTATTCTCTGCTGAAAGTCGGATTCAG
>Vibrio_Multistrain_v1-0051	GAGTCGGTATTTAGCTCCGATCATATGTACAACATTGCGAAGCGCACTACGACATTGGCGAAGGGGTATACAGGTGGCGGGAGCGATGAACTCGAAACGTTTTTCTTATACTTGCGCGCG
>Vibrio_Multistrain_v1-0052	GGTTATTACGCCGAGTTTTACAATGACAACATCTCATTTATTGAATGGGTTACCCCAGCGGTGAAAGAATCCGTGGATGCGTTTGTTAATAACGCAAACTTCTATGAGAACAGCGACCGT
>Vibrio_Multistrain_v1-0053	CACGGCAAAGTGCTTAGTGAAGTCATCATCACTATGGATAGTGCGGGCTTGCAGCACGCGTACTTACCGCAAGTGACCCAGTGGCTTACACGTTGGAATGATCAATACGCCCAGCACTGG
>Vibrio_Multistrain_v1-0054	TATATGCGCAATGCAGTTAACGGTGTTTTCACTATTTTGTTTGGTGGGCAGTGGAACGAGCAATTTGTGCAAATAATTGGCAACCAAACGGACCTTGCCAAAGCTTTAGGCGATTTTGCT
>Vibrio_Multistrain_v1-0055	CTGAGGGCATCATCAATCGGTGCTGAAGATGAGTTCATGGCCGCGAATGCGGGGCGAGAGCTCGGGCGTTTGACCAAGTATACGGGTAACGCGAGTTCTGTTGTGAAGAGTCAGCTGAGT
>Vibrio_Multistrain_v1-0056	CGAATCTTTGAACAGTATGAAATGTATGGTCGGGGTGACGCGGTTTGGCTTGCGGCGGCGGACACTGCCTCATATTACGCAGATTGTAGTGAGTTCGGAATTTGTAATTTCGAAACTGAG
>Vibrio_Multistrain_v1-0057	CTAAAAGGCTTAGTGCTATCGCAAACTTATACTTGTAGTCCAACAATTCGAATATTGTCCCAGAATATGACGCAAGAGCAACACGCGGCCGCATGTTCTAAAATGGGTTACGAAGAGGGT
>Vibrio_Multistrain_v1-0058	TACTTTCATCAGTCATTAGAAACTGGTGAACAGCCAGTAAAAGATGACCACAATACTCAGCTCCAAGTCAATATCTTCGATTCAAGCACCGATTATGGTAAGTACGCAGGGCCAATTTTC
>Vibrio_Multistrain_v1-0059	GATATTAGTACTGACAATGGCGGTATGTACTTGGAAGGCGATCCTTCCCAGCCGGGGAATATTCCCAACTTTATTGCTTATGAAGCCTCTTATGCGAACGCGGATCACTTTGTCTGGAAC
>Vibrio_Multistrain_v1-0060	TTAGAGCACGAATACGTGCATTACTTAGATGGTCGATTTGATCTCTATGGAGGGTTTAGTCATCCAACTGAAAAAATAGTGTGGTGGAGTGAAGGCATTGCAGAGTATGTCGCTCAAGAA
>Vibrio_Multistrain_v1-0061	AATGACAACCAAGCAGCACTTGAGACGATTTTAGACGGCTCGACATATACCTTAAGTGAGATTTTCGAGACTACTTATGATGGGTTTGATGTCGATCGAATTTATCGTTGGGGGTACTTA
>Vibrio_Multistrain_v1-0062	GCTGTACGTTTTATGTTTGAAAATCATAAAGATGACGTAAACCAAATGCTGGTGGAAACACGCCAAGGGAATTGGAGCAATTACAAAGCAACGATCACCCAATGGGCGAATTTATATCAA
>Vibrio_Multistrain_v1-0063	AGTGAGTTTGAGCAGTGGCAGCAAGCCCTTGTCTCAAATGGTGCACCTAATGCAGTCATAACCGCAAACAACAAGGGGAAAGTCGGTGAAAGCATTACATTTAGCAGTGAAAACAGTACA
>Vibrio_Multistrain_v1-0064	GACCCAAACGGGAAGATCGTCAGCGTCTTATGGGACTTCGGTGATGGCTCGACAAGTACACAAACCAAGCCGACGCACCAATATGGGAGTGAAGGGGAGTATTCGGTCAGTCTAAGTGTG
>Vibrio_Multistrain_v1-0065	ACAGACAGTGAAGGCTTGACGGCAACCGCCACTCATAGTGTTGTTATCTCAACGTTGGGCGGTAATGACACATTGCCACAAGACTGCGCGGTGCAAAGTAAAGTAAGCGGTGGGCGCCTA
>Vibrio_Multistrain_v1-0066	ACAGCAGGAGAGCCTGTTTGCTTGGCAAATCAACAAACCATTTGGCTGAGCGTGCCAGCGGTGAATGAGAGCTCAAATCTGGCGATAACGACGGGGAACGGTATGGGCAACCTAAAGCTT
>Vibrio_Multistrain_v1-0067	GAATACAGTAACTCTGGTTGGCCGGATGGTGCTAATCTTCACGGGTGGTCAGATAATATTGGTAATGGAGAGTGTATTACGTTGTCAAATCAGAGTAACTACTGGGGCTACGTTAAAGTC
>Vibrio_Multistrain_v1-0068	TCTGGTGACTTTGAGAATGCCGCCATCGTCGTTGATTTTGATGCTCAGAAGTGTCGTCAGTAGGGCATTTTAACTGCATCATTTTAATTTAATTGATCGCCTCGCTAACATTGCGGGGCG
>Vibrio_Multistrain_v1-0069	ATTTTAATTTAATTGATCGCCTCGCTAACATTGCGGGGCGTTTTTGTTTTTCACGCCGTTATCTCTATAAAAAAACCAGCCCGAAGGCTGGCAAACAAGGAGTTTGAGATGAAAATGAAA
>Vibrio_Multistrain_v1-0070	GTGTCTTTTCAACAACGTATCCAACATCACCCCATTGCTTGGGCGTGCGTCATCGCTGGTCTTTCTTACTCCTCCTATTCACAAGCAGCTTGTGAGATACAAGATTTACAGCCCGCGCGC
>Vibrio_Multistrain_v1-0071	GATCTTCCTGCGCAAATTGCCGTGGCTACACAAGCTTGTTACAACTCATGGTTTTACGCACCAACGGCAACCTTGGATAACCTCTATAGCGAAGCTTCTCTAGCGCATTTACAAACTGTG
>Vibrio_Multistrain_v1-0072	CTCGATGCTGAAATTGCTCGCTATACTGGTGAAGCGCAGCAAGCTCGTCGCTTGGAAAACTATGGTGAGTTCATTCGCGCAGCGTATTACGTGCGTTATAACGCTGGGCGTGAACCTTAT
>Vibrio_Multistrain_v1-0073	TCTCAAGCACTCAGTCAACGCTTTGCTCAATCGATCGACCGCTTTTTACGTCATCCGCATGCTTTTGACCAAGGCCGTGAACAGGTGGGCGCAATGAAGAGCCTAAGTTTAATGGTGGAT
>Vibrio_Multistrain_v1-0074	AACGTTAAGCAGTTACCGCTCACTATGGATGCGATGATCTTAGCTCTGCACCGCTTCAATCGAGAAACGGCGCAAGATACACAATGGGTCGATGGTTTAAATAACTTATTCCGTGCGATG
>Vibrio_Multistrain_v1-0075	TCTGGCCATGTGGGTAACTCGGAGTTTTACCGCTACTTAGCCGCCAACACTCAACATATTGATACCTTGTATCGATTCGCTCTGGACAATGAGTGGGCATTAGAAACCGACGCTGAGTTT
>Vibrio_Multistrain_v1-0076	TTGGTTTACAACGCTCTGCGTGAAACTGGCCGCTTATTGATTAGCCCAGATGCCATTACCAAGCAAAAGGCTCGTCATGTGATGCGACAAGTGATTGCTCGCTATCCTTTAGGGAGTAAA
>Vibrio_Multistrain_v1-0077	CACGACAAATTGTGGTTAGCTGCCGTTGAGATGTTGCATTATTACGCACCTGAGGTGCTGCAACAGCTCGGTATCGATCTTGATGCAGCGAAGCGCGATTTAGCCGCGCGCATTTTGCCA
>Vibrio_Multistrain_v1-0078	AACCGCTTTGAATGCCAAGGCCCTGCCATTATTCGCTCGCAAGATCTTTCCGATGCGCAAGCCGCGCAAGCCTGTGACGTATTGGATAAAAAAGAGCAAGATTTTCACCAAGTGGCAAAT
>Vibrio_Multistrain_v1-0079	ACGGGATTGGCACCGGTCGCTGATGATTACAACACTCGCGTTGAGGTGGTGGTGTTTGCCAATAACAGCAGCTATGTCAATTACTCCTCGTTTTTATTTGGCAATACCACCGACAATGGC
>Vibrio_Multistrain_v1-0080	GGGCAGTATTTAGAAGGCAACCCTGCGGATCAAAACAATCAAGCCCGTTTTGTCGCCTATCGTTATGCCAATGATGCGGATTTGTCGATTCTCAATTTAGAGCATGAGTACACTCATTAT
>Vibrio_Multistrain_v1-0081	CTGGACGCGCGCTTCAACCAGTATGGTTCGTTCAGTGATAACTTAGCCCATGGTCATATTGTGTGGTGGTTAGAAGGTTTCGCGGAATATATGCATTATAAGCAGGGCTACCAAGCGGCG
>Vibrio_Multistrain_v1-0082	GTTAAGCTGATTTCTCAAGGTAAATTGAGCCTTTCTGATGTGTTTGCCACCACCTACTCGAATGATACGAACCGCATTTATCGCTGGGGCTACTTAGCGGTACGCTTTATGTTGGAAAAG
>Vibrio_Multistrain_v1-0083	CATCCACAAGACGTGGAAAGCTTGCTGGCACTCTCTCGTACTGGGCAGTTTGATCAGTGGGCACAGAGTGTCAAATTACTGGGTGAACGCTATAACACCGAGTTTTCGGCGTGGCTGGAT
>Vibrio_Multistrain_v1-0084	ACATTGCAACGCGATAATCCAGATAATCCAGATAATCCAGATAATCCAGATAATCCAGATAATCCAGATAATCCAGAACAGCCTAACCCAGAACCCAATGCGGTCACTCAGTTAGCGGCC
>Vibrio_Multistrain_v1-0085	AATTCGTCCTTAACACTGACAGGAAAGGCGTACAGCGAGCATCTGTTCTATGTGGATGTGCCAGAGTACAGCCGAGAGTTCCACGTTCAGATCTCCGGGGAGGGAGATGCCGATCTGTAC
>Vibrio_Multistrain_v1-0086	ATGAGCTACCAGCAGGTTGCCCATTACTATGATTATCAGGTAACGGAATTTACCTATGGCAGCAACGAGCAAATTACCTTCAAACCTGAGCAGAATGGTTACATCAAACCCGGACGCTAC
>Vibrio_Multistrain_v1-0087	TATTTAAGTGTGACAGGACGTGCGGATTACTCAGCAGTCATCCTCAACACACACCTAGTCACTGAACAGCCTAATGAGCAACCGACTATCAAAGATGATCTTGCTCCTGTGCTTTTAGAA
>Vibrio_Multistrain_v1-0088	GCGGGTAACAGTCAAAGCCTTACCGTGCATCGACAACGTTACGTCGCCATCTACGTGCCAAAAGGCGTCAGTGAAGTACAAGTATGGCTCACCGCTTCAGAACAAAACCGAGGCAATGTC
>Vibrio_Multistrain_v1-0089	GATCTGTTTGCAGCAAAAGCGTATTGGCCAACTCGAGAGCAGTTTGAGCACGCCTCAACTGGTGCGGGCAGTCATGAGTATTTGCGTATTCCTGTGACACAAGAAGGCTATGTGCACTTT
>Vibrio_Multistrain_v1-0090	CGCCTCAACTGGTGCGGGCAGTCATGAGTATTTGCGTATTCCTGTGACACAAGAAGGCTATGTGCACTTTTCGTTAAACGCACAACAACTCGGCGACACGGTCGAAATGGTGGCCTATTT
>Vibrio_Multistrain_v1-0091	ATGTCTCATATCCGTTTTTTCCCGCGTCATCGTTTGGCGCTTGCTTGCATGCTAGCGAGTGTTTCTAGCTTCTCTTTTGCCCAAAATCAGTGTGCTGTTGCTGATTTACAACAATCACGT
>Vibrio_Multistrain_v1-0092	GCTAGCGAGTGTTTCTAGCTTCTCTTTTGCCCAAAATCAGTGTGCTGTTGCTGATTTACAACAATCACGTGATTTGGCCGCTGCCGTTTCTGGCGCTGAATATGATTGCTACCACGCTTG
>Vibrio_Multistrain_v1-0093	GTTCTCTGCGCCGTCAGCAACGCTGAATGATATTTATAGCGAAGCAAGTTTAAGCCGTATTCAAGTCGCGTTGGATCAAGAAATTGCACGCTATCGTGGTGAAGCAGAACAAGCTCGCGT
>Vibrio_Multistrain_v1-0094	TCTAGAAAATCTAGGGGAATTTGTTCGTGCGGCGTATTACGTTCGTTACAACGCTGGCACTGGCACACCTGAGTTTTCAGAAGCATTGAGTCAGCGTTTTGCTCAGTCAACGAACCTGTT
>Vibrio_Multistrain_v1-0095	CCTTAACAACCCTCATGCTTTGGATCAAGGTCGCGAGCAAGTTGGTGCAATGAAGAGCCTGACTTTGATGGTTGATAACGTGAAGCAGTTGCCGCTGACCATGGATAGCATGATGGCCGC
>Vibrio_Multistrain_v1-0096	GTTGATGCACTTTAACCGTGACACCGCGAAAGATACCCAATGGGTTGATGGCCTGAACAACTTGTTCCGCTCTATGGCAGGTCACGCGGCGAACGATGCGTTCTACCGCTACATGGCAAA
>Vibrio_Multistrain_v1-0097	CAACACTCACCATATTGATACGTTAGCGCGATTCGCTTCTGACAATGCATGGGCGTTAGATACAGATGCAAATTTCATCGTTTTCAATGCATTACGTGAAACTGGTCGTCTACTTGCGAG
>Vibrio_Multistrain_v1-0098	CCCAGATCAAGAAACCAAACGCAAAGCATTGGCTGTCATGCAACAAGTGATGCAGCGTTACCCATTGGGTAGTGAGCACGACAAACTGTGGCTTGCCGCCGTTGAGATGATGAGTTACTA
>Vibrio_Multistrain_v1-0099	CGCGCCTGAGGGTTTGAATGGTCTAAACCTAGAACAAGCGAAGCAAGATCTAGCAGCACGCGTGATGCCAAATCGTTTCGAATGTCAGGGACCTGCCATCATTCGATCTGAAGATCTCAC
>Vibrio_Multistrain_v1-0100	CGATGCTCAAGCTGCGAAAGCGTGTGAAGTGCTTGCTGCGAAAGAAGCAGACTTCCATCAAGTTGCGAATACTGGCAATCAACCAGTGGCGGATGACTTGAACGATCGTGTTGAAGTCGC
>Vibrio_Multistrain_v1-0101	GGTGTTTGCAAGCAACGACAGTTACGTTGATTACTCTTCATTCCTGTTTGGCAATACAACGGATAACGGTGGTCAGTACTTAGAGGGGACTCCGTCAAGAGCCGATAATACGGCGCGTTT
>Vibrio_Multistrain_v1-0102	TGTGGCTTATCGCTACGCGAATGGCGAAGATCTATCTATCTTGAACCTTGAGCACGAGTACACTCACTACTTGGATGCACGTTTCAACCAATACGGTTCATTCAGCGACAACTTAGCTCA
>Vibrio_Multistrain_v1-0103	TGGTCATATCGTTTGGTGGCTGGAAGGCTTTGCGGAATACATGCATTACAAACAAGGTTACAAGGCCGCGATCGATCTGATCCCAAGTGGCAAACTGAGTCTTTCAACCGTGTTTGACAC
>Vibrio_Multistrain_v1-0104	CACATACTCGCACGATAGCAACCGCATTTACCGTTGGGGTTACCTGGCAGTTCGCTTCATGCTAGAAAACCACCCTCAAGATGTAGAGAGCTTATTGGCGTTGTCTCGTTCAGGTCAGTT
>Vibrio_Multistrain_v1-0105	TGCACAATGGGCGCAGCAGGTTACTGTGCTTGGTCAACAATATGATGCGGAATTTGAGCGTTGGTTGGATACGTTAGAAGTGGTAGTTGAACCGGAGCAACCAGGAACGGATCCAGAAGA
>Vibrio_Multistrain_v1-0106	GCCAAGCGAACCAACCGATCCTGAAGTGCAAGTGACGGAGCTGGCGGCGAACCAAAGTCTTCAACTGAGTGGCGAAGCATACAGCGAAAAACTGTTCTACGTTGACGTGCCTGCTAACAC
>Vibrio_Multistrain_v1-0107	CGTTCGCTTTAATGTCTCTATTGAAGGAGCGGGTGATGCCGACCTTTACATGAGCTACAACAAAGTGGCGCATTACTACGACTTCGAAATGAGCCAGTACGCGGACGGTAGCAATGAAGA
>Vibrio_Multistrain_v1-0108	GATTCAATTTGCGCCAGAGCAAAATGGTTACGTTAAAGCTGGCCGTTACTACATCAGTTTAACAGGGCGTGATAGCTACGACTCCGTAAACCTTGTGGCAGCTTTAGAAGTTGAAGCGCA
>Vibrio_Multistrain_v1-0109	AACGCCACCAACACAAGTGCAAGACGATTTAGCTCCTGTGGTTTTGGAATCAGGAGAAGCGAAAGTGCTAACGGTTCATCAGCAGCGTTATGCCGCTGTTTACGTGCCTGAAGGCGTGAA
>Vibrio_Multistrain_v1-0110	AGAAGTACGCGTTTGGATGTCGAGCCAATCAAATGCGAACGACCCTTACGGCGCAGGTAATGTGGACTTGTACGCAAGCCGCAAACACTGGCCGACAGCAGAGCAACATGAGTACGCGTC
>Vibrio_Multistrain_v1-0111	AAACTACGCGGGCAGCAATGAATACCTTGCTATCCCAGTGACTGAAGCGGGCTATGTGCACTTTTCTCTTCAAGCTCCTCAACAAGGTGATGATGTAGAGATGCTGGTTTATTTCTTCTA
>Vibrio_Multistrain_v1-0112	ATGTCTCATCTTCTTCCTTTTCCTCGTCGCCGTTTGGCTCTGGCTTGTTTACTCGCATCGATCTCTGGTGCGTCTTTTGGGCAAACCCAATGTGATGTGGCCCAATTGCAGCAGTCGCCC
>Vibrio_Multistrain_v1-0113	CTGCCATCTCCAGTGCAGATTACGCCTGTTACAGTGGTTGGTTTTCTGCCTCATCCGATACGTTGAACAACATCTACAGCGAAGCAAGCTTAAGCCGTGTTCAAGTCGCACTGCACCAAG
>Vibrio_Multistrain_v1-0114	CGGTACAAACGTATCAAGGCGAAGCCGAGCAAGCGCGCGCCATTGAAAACTTAGGCGAATACGTTCGCGCTGCCTACTACGTTCGCTACAACGCAGGAAACGTAGCGGCCTTTTCCGATC
>Vibrio_Multistrain_v1-0115	TCTTAGGCCAGCAATTCGCCCATACCATCAACGCATTTTTAGCCAACCCTCATGCTCTTGATCAAGGGCGCGAGCAAGTGGGGGCGATGAAGAGCCTCACGCTGATGGTGGACAACATTA
>Vibrio_Multistrain_v1-0116	AGCAACTGCCGCTGACCATGGACGCCATGATGCTGGCGCTGCAACAGTTTAACCCTGAGACAGCGAAAAATACTCAGTGGGTTGATGGCCTCAACAACCTGTTCCGCTCGATGGCAGGCC
>Vibrio_Multistrain_v1-0117	ATATCGCCAACGATGCGTTTTATCGCTACCTTGCCAGCAACACTCAACACATTGATATGCTGGAAAAATTCGCTAATGACAACGCATGGGCGCTCGATACTGATGCCGATTTTTTGGTGT
>Vibrio_Multistrain_v1-0118	TTAACGCACTGCGCGAAACGGGCCGCTTGATCGCCAGCCCAGACAAAGCCACTAAACAGAAAGCCGTACAAGTAATGCAACGCGTGATGGCTCGTTATCCATTGGGTAGCGAGCACGATA
>Vibrio_Multistrain_v1-0119	AGTTGTGGCTTGCAGCGGTGGAAATGCTCAGCTACTTCGCCCCAGAAGCGTTAAATGGTTTGGATTTGCCGCAAGCGAAGCGCGATCTCGCCGCTCGCGTATTACCTAACCGCCACGAAT
>Vibrio_Multistrain_v1-0120	GCCAAGGCCCAGCGATCATCCGTTCACAAGATCTCACTCCAGAACAAGCCGCCAAAGCGTGTGATGTGTTGGCCGCCAAAGAAGCCGATTTCCACCAAGTGGCCAATACTGGCATGCAGC
>Vibrio_Multistrain_v1-0121	CAGTGGCGGACGATCACAACCAACGTGTGGAAGTGGCAGTGTTTGCCAACAACGACAGCTATGTCGATTACTCCGCGTTTCTGTTTGGCAACACCACCGACAACGGTGGTCAGTACCTTG
>Vibrio_Multistrain_v1-0122	AAGGCAACCCGGCCGATGAACACAACACCGCTCGTTTTGTCGCCTATCGCTACGCCAATGGCGAAGAACTCTCGATTCTGAACCTAGAGCACGAATACACCCACTACTTGGACGCGCGCT
>Vibrio_Multistrain_v1-0123	TTAACCAATATGGCTCGTTTAGCGACAACCTCGCTCACGGTTATGTGGTTTGGTGGCTAGAAGGTTTTGCTGAGTACATGCATTACAAACAGGGCTACCAAGCAGCCATTGAGCTGATTG
>Vibrio_Multistrain_v1-0124	CCCAAGGGAAAATGAGCCTCTCGCAAGTGTTTGCCACCAGCTACTCGCACGATACCAATCGCATTTATCGCTGGGGTTATTTGGCGGTGCGCTTCATGTTGGAAAACCACCCACAAGAGG
>Vibrio_Multistrain_v1-0125	TTGAGGGGCTGTTGGCTTTGTCGCGCTCTGGCCAGTTCGAACAGTGGGCGCAGCAAGTACAAACCCTTGGCCAGCAATACGACGGCGAATTTGCTCGCTGGTTAGATGGCTTAGAAGTGA
>Vibrio_Multistrain_v1-0126	CGCCAGAAAACCCAGACACCGATCCAGATACGCCAACAGAGCCTAGCGATGGTGTGACGCAATTACAGGCCAATCAGAGCATCACCCTCAGCGGCAAAGCCTACAGTGAGAAGCTGTTCT
>Vibrio_Multistrain_v1-0127	ACGTGGATGTGCCCGCCAACACCACCCACTTTAGCGTAGCCATTGAAGGCGATGGTGATGCGGATCTCTACATGAGTTACAACCAAGTGGCCCACTATTACGATTTTGAAGTGAGCAAAT
>Vibrio_Multistrain_v1-0128	TTGTCGATGGCAGCAATGAGGAAATTCAGTTTGCCGCCGACGCTTCTGGCTACGTGAAACCGGGCCGCTACTATCTGAGCGTCACTGGTCGTGGTCGTTACCAAGCCGTGAACCTAACCG
>Vibrio_Multistrain_v1-0129	CAACAATAGACACCGCGGCACCCACACCACCAACCCAAGAGCAAGATGACCTTGCGCCTGTTATGCTGCAATCCGGTCAGGCACAGCATTTGACCGTCCACCAGCAGCGCTACGCCGCTG
>Vibrio_Multistrain_v1-0130	TGTATGTACCTGAGGGCGTGAGCGAAGTGCGCATTTGGCTAAGCGATCTCACCTCCTCGGACAGCCAAGGCAACGTGAACCTATACGCCAGCCGTGAACATTGGCCAACCCCAGAGCAGC
>Vibrio_Multistrain_v1-0131	ACCAGTTTGCATCTCGCTACGCTGGCAGCAACCAATACCTCGCGATTCCTGTTGAGCAAGCGGGTTATCTGCATTTTTCACTCAACGCGCCACAACAAGGCGATGACGTCGAGATGGTGG
>Vibrio_Multistrain_v1-0132	GCAACAGTGTTGGCGCAAGCGATCATCACTGAAGGCCTAAAAGCAGTTGCTGCGGGTATGAATCCGATGGATCTTAAGCGCGGAATCGATAAAGCGGTTATCGCAGCAGTTGAAGCATTG
>Vibrio_Multistrain_v1-0133	AAGCAGTTGCTGCGGGTATGAATCCGATGGATCTTAAGCGCGGAATCGATAAAGCGGTTATCGCAGCAGTTGAAGCATTGAAAGAGCTGTCTGTACCATGTGCTGACACTAAAGCGATTG
>Vibrio_Multistrain_v1-0134	CTCAAGTAGGTACAATTTCTGCCAACTCTGACACGAGTGTAGGTAACATCATTGCTGAAGCAATGGAAAAAGTAGGTCGTGATGGTGTAATCACCGTTGAAGAAGGTCAAGCACTACAAG
>Vibrio_Multistrain_v1-0135	ACGAACTTGATGTTGTCGAAGGTATGCAATTTGACCGTGGTTACTTATCACCATACTTCATCAACAACCAAGAAGCGGGCAGTGTTGAACTAGAAAGCCCATTTATCTTACTGGTTGATA
>Vibrio_Multistrain_v1-0136	AGAAAATCTCGAACATTCGTGAGTTGCTACCAACATTAGAAGCTGTTGCAAAAGCTTCTCGTCCGCTGCTTATTATTGCTGAAGACGTGGAAGGCGAAGCTCTGGCTACGTTAGTTGTCA
>Vibrio_Multistrain_v1-0137	CAACATTAGAAGCTGTTGCAAAAGCTTCTCGTCCGCTGCTTATTATTGCTGAAGACGTGGAAGGCGAAGCTCTGGCTACGTTAGTTGTCAACAACATGCGCGGTATCGTGAAAGTTGCTG
>Vibrio_Multistrain_v1-0138	GCGACCGTTTTGGCTCAATCCATTGTTAACGAAGGTCTTAAAGCGGTTGCGGCGGGTATGAACCCGATGGATCTTAAGCGCGGTATCGACAAAGCGGTAACGGCTGCAGTTGAAGAGCTT
>Vibrio_Multistrain_v1-0139	CAAAAGATTGTTCTACAACGACTGAAATCGAGCAAGTGGGCACCATTTCGGCAAACTCAGACTCTAGCGTGGGTAAAATCATTGCTGAAGCGATGGAGCGTGTAGGCCGCGATGGCGTTA
>Vibrio_Multistrain_v1-0140	TCGACAGCCCATTCATCCTACTGGTTGATAAGAAAATCGCGAACATTCGTGAACTGCTACCAGCACTTGAAGCGGTCGCAAAAGCCTCTCGTCCACTGCTTATCATCGCAGAAGACGTTG
>Vibrio_Multistrain_v1-0141	CAGCACTTGAAGCGGTCGCAAAAGCCTCTCGTCCACTGCTTATCATCGCAGAAGACGTTGAAGGTGAAGCGCTAGCAACATTGGTTGTCAACAACATGCGCGGCATCGTTAAAGTGGCCG
>Vibrio_Multistrain_v1-0142	GCTACCGTACTGGCGCAATCTTTCATCAATGAAGGTCTTAAAGCGGTAGCCTCTGGCATGAACCCAATGGACCTAAAACGTGGTATCGACAAAGCCACTGAAACGGCGGTTGAGAAACTA
>Vibrio_Multistrain_v1-0143	ACCTAAAACGTGGTATCGACAAAGCCACTGAAACGGCGGTTGAGAAACTACGTGAAATGTCTAAGCCATGCAGCGACAAAGAATCCATTACCCAAGTGGGTAGCATTTCTGCAAACAGCG
>Vibrio_Multistrain_v1-0144	ATCGCGCGATCGGTGAAATCATTGCAGAAGCGATGGAGAAAGTGGGTCGCAATGGCGTGATTACGGTTGAAGAAGGCCAAGGTCTAAACAACGAATTGTCTGTGGTTGAAGGTATGCAAT
>Vibrio_Multistrain_v1-0145	TTGACCGCGGTTACTTGTCGCCATACTTCATCACTAACCAAGAAAATGGCAGCGTAGAGCTAGACAACCCTTACATCCTATTGGTGGACAAAAAAGTCAGCAGCATCCGCGAGCTATTGC
>Vibrio_Multistrain_v1-0146	CTGTACTAGAAGAAGTGGCGAAATCTTCTCGCTCGCTATTGATCATTGCTGAAGACATCGAAGGTGAAGCGCTAGCGACATTGGTTGTGAACAACATGCGCGGCATCGTGCGTGCGACCG
>Vibrio_Multistrain_v1-0147	GCAACGGTATTAGCGCAAGCGATCATCACTGAAGGCTTGAAAGCTGTAGCAGCGGGTATGAACCCAATGGATCTTAAGCGTGGTATCGACAAAGCTGTCGTGGCGGCGGTTGAAGCGTTG
>Vibrio_Multistrain_v1-0148	AAAGAGCTTTCAGTACCTTGTTCAGACACTAAAGCTATTGCGCAAGTGGGTACTATTTCTGCGAACTCGGATTCAAGCGTGGGTAACATCATTGCTGAAGCGATGGAAAAAGTGGGCCGA
>Vibrio_Multistrain_v1-0149	GATGGCGTTATCACTGTTGAAGAAGGCCAAGCACTGCAAGATGAACTCGATGTAGTGGAAGGTATGCAGTTTGATCGTGGTTACCTATCTCCTTACTTCATTAATAACCAAGAAGCGGGC
>Vibrio_Multistrain_v1-0150	AGTGTTGATCTAGATAGCCCATTCATCCTATTGGTTGATAAGAAAATTTCTAACATTCGCGAACTGCTTCCTGCACTTGAAGCGGTAGCAAAAGCTTCTCGTCCACTACTGATTGTGGCG
>Vibrio_Multistrain_v1-0151	CTGCACTTGAAGCGGTAGCAAAAGCTTCTCGTCCACTACTGATTGTGGCGGAAGATGTTGAAGGTGAAGCATTGGCGACGCTGGTTGTGAACAACATGCGTGGCATTGTAAAAGTTGCTG
>Vibrio_Multistrain_v1-0152	AAGCAGTCGCAGCGGGTATGAACCCAATGGACCTTAAGCGTGGTATCGACAAAGCAGTAGCAGCAGCAGTAGAACAGTTGAAAGAACTATCTGTACCGTGTGCTGATACAAAAGCGATCG
>Vibrio_Multistrain_v1-0153	CAACGCTAGAAGCCGTAGCGAAAGCGTCTCGTCCACTGCTTATCATCGCAGAAGATGTAGAAGGCGAAGCGCTAGCAACATTAGTTGTCAACAACATGCGTGGCATCGTGAAAGTTGCAG
>Vibrio_Multistrain_v1-0154	AGCGTTGATCTAGAAAGCCCATTCATTCTACTAATCGATAAGAAAGTATCGAACATCCGCGAACTTCTTCCTACTCTGGAAGCGGTAGCGAAAGCATCTCGTCCACTTCTCATCATCGCT
>Vibrio_Multistrain_v1-0155	AAAGAGCTGTCTGTTGAATGTAACGACACTAAAGCCATCGCACAGGTTGGTACTATCTCGGCTAACTCAGATGTGAGTGTAGGTAACATCATTGCAGAAGCGATGGAAAGAGTAGGCCGT
>Vibrio_Multistrain_v1-0156	TCGGTTGATCTAGAAAATCCATTTATCCTTCTGATCGATAAGAAAGTATCTAACATCCGTGAACTGCTTCCAGCACTAGAAGCGGTAGCAAAAGCATCTCGTCCACTATTGATCATCGCT
>Vibrio_Multistrain_v1-0157	AAGCGGTTGCCGCTGGCATGAACCCAATGGACCTTAAACGTGGTATCGATAAAGCTGTCGCTGCTGCGGTTGAAGAGCTAAAAGCCCTATCTGTTGAGTGTAAAGACACTAAAGCGATTG
>Vibrio_Multistrain_v1-0158	CTCAGGTTGGTACTATCTCTGCAAACTCTGACTCTACGGTTGGTAACATCATTGCTGAAGCAATGGAAAAAGTAGGTCGTGATGGCGTTATTACTGTTGAAGAAGGTCAGGCTCTACAAG
>Vibrio_Multistrain_v1-0159	AGAAAGTTTCGAACATCCGTGAGCTTCTACCAACTCTTGAAGCAGTAGCTAAAGCATCTCGTCCACTGCTTATCATTGCAGAAGACGTAGAAGGCGAAGCGCTAGCAACGCTTGTTGTGA
>Vibrio_Multistrain_v1-0160	CAACTCTTGAAGCAGTAGCTAAAGCATCTCGTCCACTGCTTATCATTGCAGAAGACGTAGAAGGCGAAGCGCTAGCAACGCTTGTTGTGAACAACATGCGCGGTATCGTAAAAGTAGCGG
>Vibrio_Multistrain_v1-0161	GCGACTGTTCTTGCTCAAGCTATCGTAAACGAAGGCTTAAAAGCTGTTGCAGCTGGTATGAACCCAATGGATCTTAAGCGTGGTATCGACAAAGCAGTACTGGCTGCCGTTGAAGAACTT
>Vibrio_Multistrain_v1-0162	AAGCTGTTGCAGCTGGTATGAACCCAATGGATCTTAAGCGTGGTATCGACAAAGCAGTACTGGCTGCCGTTGAAGAACTTAAAGCGCTATCTGTTGAGTGTAAAGATACTAAAGCTATCG
>Vibrio_Multistrain_v1-0163	AGAAAGTATCGAACATCCGTGAACTACTTCCAACTCTGGAAGCAGTAGCTAAGGCGTCTCGTCCACTACTTATCATCGCTGAAGATGTTGAGGGTGAGGCTCTGGCAACACTAGTAGTAA
>Vibrio_Multistrain_v1-0164	CAACTCTGGAAGCAGTAGCTAAGGCGTCTCGTCCACTACTTATCATCGCTGAAGATGTTGAGGGTGAGGCTCTGGCAACACTAGTAGTAAACAACATGCGTGGTATCGTAAAAGTGGCTG
>Vibrio_Multistrain_v1-0165	GCAACAGTACTGGCTCAATCTATCATCACTGAAGGCCTTAAGGCTGTCGCTGCTGGTATGAACCCAATGGATCTTAAGCGTGGTATCGACAAAGCAGTGATTGCTGCAGTTGAAGAGCTT
>Vibrio_Multistrain_v1-0166	CAACACTAGAAGCAGTTGCTAAGGCATCTCGTCCTCTACTTATCATTGCTGAAGATGTTGAAGGTGAAGCGCTTGCAACACTTGTTGTAAACAACATGCGTGGCATCGTTAAAGTCGCCG
>Vibrio_Multistrain_v1-0167	GCAACCGTACTAGCGCAAGCAATCGTAAACGAAGGTCTAAAAGCAGTTGCAGCGGGTATGAACCCAATGGACCTTAAGCGCGGTATCGACAAAGCAGTTATCGCAGCGGTTGAGCAACTA
>Vibrio_Multistrain_v1-0168	AAAGAGCTATCTGTTGAGTGTAACGACACTAAAGCAATCGCACAGGTTGGTACTATCTCTGCGAACTCTGACTCAAGCGTAGGTAACATCATTGCTGAAGCAATGGAAAAAGTTGGCCGC
>Vibrio_Multistrain_v1-0169	AGCGTTGAGCTAGAAAACCCATTCATCCTTCTGATCGATAAGAAAGTATCGAACATCCGTGAACTTCTTCCAGCACTAGAGGCAGTAGCAAAAGCATCTCGCCCACTACTGATCATCGCA
>Vibrio_Multistrain_v1-0170	CAGCACTAGAGGCAGTAGCAAAAGCATCTCGCCCACTACTGATCATCGCAGAAGACGTAGAAGGTGAAGCACTAGCAACACTAGTTGTGAACAACATGCGTGGCATCGTTAAAGTAGCAG
>Vibrio_Multistrain_v1-0171	GCAACGGTATTAGCTCAAGCTATCGTAAGTGAGGGCCTAAAAGCGGTTGCGGCTGGAATGAACCCTATGGATCTTAAGCGCGGAATTGATAAGGCCGTGGTTGCTGCTGTAGAAGAGCTA
>Vibrio_Multistrain_v1-0172	AAAGCGCTTTCTGTTCCTTGTGCTGATACCAAAGCTATTGCTCAGGTGGGTACTATTTCAGCAAACTCTGACTCCAGCGTTGGCAACATCATTGCTGAGGCAATGGAAAAAGTAGGTCGT
>Vibrio_Multistrain_v1-0173	GATGGTGTTATCACAGTAGAAGAAGGCCAAGCGCTACAAGACGAACTTGATGTTGTGGAAGGTATGCAGTTTGATCGTGGCTACCTCTCTCCATATTTCATCAATAACCAAGAAGCGGGT
>Vibrio_Multistrain_v1-0174	AGCGTTGAACTAGAAAACCCATTCATCCTGCTTATTGACAAGAAAGTATCGAACATTCGTGAGCTACTTCCAACGCTAGAGGCCGTAGCGAAAGCTTCTCGTCCTTTGCTTATCATCGCT
>Vibrio_Multistrain_v1-0175	CAACGCTAGAGGCCGTAGCGAAAGCTTCTCGTCCTTTGCTTATCATCGCTGAAGATGTTGAAGGTGAAGCACTAGCGACGCTTGTTGTAAATAACATGCGCGGCATTGTGAAAGTTGCAG
>Vibrio_Multistrain_v1-0176	GCAACAGTACTTGCACAATCGATCATCACTGAAGGTCTAAAAGCGGTTGCGGCGGGTATGAATCCAATGGATCTTAAACGTGGCATCGACAAAGCGGTGGCGGCGGCGGTTGAAGAGCTT
>Vibrio_Multistrain_v1-0177	AAGCGGTTGCGGCGGGTATGAATCCAATGGATCTTAAACGTGGCATCGACAAAGCGGTGGCGGCGGCGGTTGAAGAGCTTAAGAAGCTTTCTAAGCCTTGTGCAACCAGCATTGAAATCG
>Vibrio_Multistrain_v1-0178	AACAAGTTGGTGCTATTTCAGCAAATGCTGACAGCACCATTGGTAAAATTATTGCGGAAGCGATGGATAAAGTCGGTCGTGATGGCGTAATCACGGTTGAAGAAGGTCAGGCTCTACAAG
>Vibrio_Multistrain_v1-0179	ATGAGCTAGACGTGGTTGAAGGCATGCAATTTGATCGTGGCTACCTATCTCCATACTTCATCAACAACCAAGAAGCGGGCAGTGTTGATTTAGACAACCCATTCATTTTGCTTGTTGATA
>Vibrio_Multistrain_v1-0180	AGAAAGTATCGAATATCCGTGAATTGTTGCCAACGCTTGAAGCGGTAGCAAAAGCTTCTCGTCCGCTGCTTCTTATTGCAGAAGACGTTGAAGGTGAAGCTCTGGCGACACTGGTTGTGA
>Vibrio_Multistrain_v1-0181	CAACGCTTGAAGCGGTAGCAAAAGCTTCTCGTCCGCTGCTTCTTATTGCAGAAGACGTTGAAGGTGAAGCTCTGGCGACACTGGTTGTGAACAACATGCGTGGCATCGTGAAAGTGGCTG
>Vibrio_Multistrain_v1-0182	TTCTAGCTCAAGCTATCATCACTGAAGGCCTAAAAGCCGTTGCAGCTGGCATGAACCCAATGGACCTTAAGCGCGGTATCGACAAAGCAGTAACAGCTGCTGTTGAAGAGCTAAAAGGCC
>Vibrio_Multistrain_v1-0183	GCAACCGTGTTGGCCCAAGCGCTGATCAATGAAGGGATGAAGGCGGTCGCCGCTGGCATGAACCCCATGGATCTTAAGCGCGGTATCGACAAAGCAGTCTCCGCAGCGGTCGAGAAATTG
>Vibrio_Multistrain_v1-0184	GAAGGGATGAAGGCGGTCGCCGCTGGCATGAACCCCATGGATCTTAAGCGCGGTATCGACAAAGCAGTCTCCGCAGCGGTCGAGAAATTGCACCAACTGGCCAAACCTTGCAGTGACACC
>Vibrio_Multistrain_v1-0185	CAATCGATCACTCAAGTCGGTGCCATTTCCGCTAATAGCGATCACGCGATCGGTGAAATCATCGCGCAAGCGATGGAGAAAGTTGGCCGCAATGGTGTGATCACGGTTGAAGAGGGACAA
>Vibrio_Multistrain_v1-0186	GCTCTACAAAACGAGCTTTCGGTGGTTGAAGGTATGCAATTTGATCGCGGTTACCTTTCCCCTTACTTCATCAACCAACCCAAAGCGGGCTGTGTTGAGTTGGAGAATCCCTACGTCTTG
>Vibrio_Multistrain_v1-0187	CTAGTAGACAAGAAAATCAGCCACATTCGTGAACTGCTACCGATTTTAGAATCCGTGGCTAAAGCTTCCCGTTCGCTGCTGATCATTGCTGAAGATGTGGATGGCGATGCGCTTGCGACA
>Vibrio_Multistrain_v1-0188	CGATTTTAGAATCCGTGGCTAAAGCTTCCCGTTCGCTGCTGATCATTGCTGAAGATGTGGATGGCGATGCGCTTGCGACATTAGTGGTTAACAGCATGCGTGGCATCATTAAAGTGGCAG
>Vibrio_Multistrain_v1-0189	GCAACGGTTTTGGCGCAATCTATTGTCAATGAAGGCCTAAAAGCGGTAGCGGCGGGCATGAACCCAATGGACCTAAAACGCGGTATTGATAAAGCCGTATTAGCCGCTGTGGAAGAGCTA
>Vibrio_Multistrain_v1-0190	CGGTTCCCTGTGCAGATACCAAAGCGATTGCTCAGGTCGGTACTATCTCAGCAAACTCAGATTTAAGTGTGGGTAACATCATTGCTGAAGCGATGGAAAAAGTAGGCCGTGATGGTGTTA
>Vibrio_Multistrain_v1-0191	TAGAAAACCCATTCATCCTATTGGTGGACAAAAAAGTTTCTAACATCCGTGAACTGCTGCCTGTACTAGAAGGCGTGGCCAAAGCCTCTCGTCCATTGCTGATCGTTGCTGAAGATGTGG
>Vibrio_Multistrain_v1-0192	CTGTACTAGAAGGCGTGGCCAAAGCCTCTCGTCCATTGCTGATCGTTGCTGAAGATGTGGAAGGTGAAGCTTTAGCGACACTGGTTGTCAACAACATGCGTGGTATCGTAAAAGTTGCGG
>Vibrio_Multistrain_v1-0193	ATCTTAAGCGCGGCATCGACAAAGCGGTTATCGCAGCGGTTGAAGAGCTAAAAGGCCTTTCTGTTCCATGTGCGGATACCAAAGCTATCGCGCAAGTAGGTACTATCTCTGCAAACTCTG
>Vibrio_Multistrain_v1-0194	TCGACCGCGGTTACCTATCTCCTTACTTCATCAACAACCAAGAAGCAGGTTCTGTTGATCTAGAAAGCCCATTCATCCTTCTTATCGACAAGAAAGTTTCAAACATCCGTGAACTTCTTC
>Vibrio_Multistrain_v1-0195	GCAACAGTACTTGCTCAAGCTATCGTTAACGAAGGCCTGAAAGCGGTTGCTGCTGGCATGAACCCAATGGATCTTAAGCGCGGTATCGACAAAGCTGTCATCGCAGCGGTTGAAGAACTA
>Vibrio_Multistrain_v1-0196	AAAGCACTGTCTGTTGAATGTGCTGATACCAAAGCGATTGCACAGGTAGGTACTATCTCTGCAAACTCAGATTCAAGCGTAGGTAACATCATTGCTGAAGCGATGGAGAAAGTAGGTCGT
>Vibrio_Multistrain_v1-0197	TCTGTTGACCTTGAAAACCCATTTATTCTTCTAATCGACAAGAAAGTTTCTAACATTCGCGAACTTCTTCCGACTCTAGAAGCGGTAGCAAAAGCATCTCGCCCACTTCTGATCATCGCT
>Vibrio_Multistrain_v1-0198	CGACTCTAGAAGCGGTAGCAAAAGCATCTCGCCCACTTCTGATCATCGCTGAGGATGTAGAAGGCGAAGCACTAGCAACTCTAGTTGTGAATAACATGCGTGGCATTGTGAAAGTAGCGG
>Vibrio_Multistrain_v1-0199	AAAGGCCTTTCTGTTCCATGTGCAGATACAAAAGCTATCGCGCAAGTAGGTACTATCTCTGCGAACTCTGATTCGACAGTAGGTAACATCATTGCTGAAGCGATGGAAAAAGTAGGTCGT
>Vibrio_Multistrain_v1-0200	TCTGTTGATCTAGAAAGCCCATTCATTCTTCTTATCGACAAGAAAGTTTCGAACATCCGTGAACTTCTTCCGACTCTAGAAGCAGTTGCTAAGGCATCTCGTCCACTTCTTATCATCGCT
>Vibrio_Multistrain_v1-0201	TAGGTACTATCTCTGCAAACTCTGACGCTACAGTGGGTAACATCATTGCTGAAGCGATGGAAAAAGTAGGCCGTGATGGCGTTATCACTGTTGAAGAAGGTCAGGCTCTACAAGACGAGC
>Vibrio_Multistrain_v1-0202	TAGACGTAGTTGAAGGTATGCAGTTCGACCGCGGTTACCTATCTCCTTACTTCATCAACAACCAAGAAGCGGGTTCTGTTGATCTAGAAAGCCCATTCATTCTTCTTATCGACAAGAAAA
>Vibrio_Multistrain_v1-0203	CTTCCGACTCTAGAAGCAGTAGCAAAAGCATCTCGTCCACTTCTTATCATCGCTGAAGATGTAGAAGGCGAAGCGCTAGCAACTCTTGTTGTGAACAACATGCGTGGCATCGTGAAAGTA
>Vibrio_Multistrain_v1-0204	AGAAGATCTCAAACATTCGTGAACTTCTTCCAACGCTAGAAGCTGTAGCGAAAGCGTCTCGTCCACTGCTTATCATCGCAGAAGATGTAGAAGGCGAAGCGCTAGCAACATTGGTTGTCA
>Vibrio_Multistrain_v1-0205	AAAGCACTATCAGTACCATGTGCTGATACTAAGGCGATTGCACAAGTAGGTACTATCTCTGCTAACTCAGACTCAAGTGTGGGTAACATCATTGCTGAAGCAATGGAAAAAGTAGGTCGC
>Vibrio_Multistrain_v1-0206	AGTGTTGACCTAGACAACCCATTCATCCTATTGGTTGATAAGAAAGTATCTAACATACGTGAACTTCTTCCAGTTCTTGAAGGTGTTGCAAAAGCTTCACGTCCACTGCTAATCGTAGCG
>Vibrio_Multistrain_v1-0207	CAGTTCTTGAAGGTGTTGCAAAAGCTTCACGTCCACTGCTAATCGTAGCGGAAGACGTTGAAGGTGAAGCACTAGCAACGCTAGTTGTGAACAACATGCGTGGTATCGTGAAAGTGGCAG
>Vibrio_Multistrain_v1-0208	GCTACTGTACTAGCACAATCTATCATCACTGAAGGTCTTAAAGCGGTAGCTGCGGGTATGAACCCAATGGATCTTAAGCGCGGTATCGACAAAGCAGTTGTGGCTGCGGTTGAAGAGCTA
>Vibrio_Multistrain_v1-0209	AAAGCACTGTCTCAACCATGTGCTGACACTAAAGCTATCGCACAAGTGGGTACTATCTCTGCAAACTCTGATGCGACGGTAGGTAACATCATTGCTGAAGCAATGGAAAAAGTAGGCCGT
>Vibrio_Multistrain_v1-0210	AGTGTTGACCTAGACAGCCCATTCATCCTTCTTATCGATAAGAAAGTATCAAACATCCGTGAGCTACTTCCTACTCTAGAAGCAGTGGCTAAAGCATCTCGTCCACTGCTTATCATTGCA
>Vibrio_Multistrain_v1-0211	CTACTCTAGAAGCAGTGGCTAAAGCATCTCGTCCACTGCTTATCATTGCAGAAGACGTTGAAGGTGAAGCACTAGCGACTCTAGTTGTGAATAATATGCGTGGCATCGTTAAAGTTGCGG
>Vibrio_Multistrain_v1-0212	GCAACAGTTCTTGCTCAAGCTATCATTACTGAAGGCTTAAAAGCGGTTGCTGCTGGTATGAACCCAATGGATCTTAAACGTGGTATCGACAAAGCGGTTGTAGCTGCTGTTGAAGAGCTA
>Vibrio_Multistrain_v1-0213	AAGCGGTTGCTGCTGGTATGAACCCAATGGATCTTAAACGTGGTATCGACAAAGCGGTTGTAGCTGCTGTTGAAGAGCTAAAAGCACTTTCTGTTCCATGTGCAGATACTAAAGCGATTG
>Vibrio_Multistrain_v1-0214	CACAAGTAGGTACTATCTCTGCAAACTCTGACTCAACAGTGGGTAACCTAATTGCAGAAGCGATGGATAAAGTAGGCCGTGATGGTGTTATCACAGTTGAAGAAGGCCAAGCGCTACAAG
>Vibrio_Multistrain_v1-0215	ACGAGTTAGACGTTGTTGAAGGTATGCAGTTTGACCGTGGTTACTTATCTCCATATTTCGTAAACAACCAAGAAGCGGGTTCTGTTGATCTAGAAAGCCCATTCATCTTGCTTGTTGATA
>Vibrio_Multistrain_v1-0216	AAAAAGTATCAAACATCCGTGAACTACTTCCAACACTAGAAGCAGTAGCAAAAGCATCACGTCCTCTTCTTATCATCGCTGAAGATGTAGAAGGTGAAGCACTTGCAACTCTAGTTGTGA
>Vibrio_Multistrain_v1-0217	GCAACCGTACTGGCTCAGGCTATCGTTAACGAAGGTCTGAAAGCTGTTGCTGCCGGCATGAACCCAATGGACCTGAAGCGCGGTATCGATAAAGCCGTGATTGCAGCGGTTGAAGAGCTG
>Vibrio_Multistrain_v1-0218	AAGCTGTTGCTGCCGGCATGAACCCAATGGACCTGAAGCGCGGTATCGATAAAGCCGTGATTGCAGCGGTTGAAGAGCTGAAAGCGCTGTCTGTGCCATGTGAAGACACCAAAGCGATCG
>Vibrio_Multistrain_v1-0219	CACAGGTAGGTACTATCTCTGCAAACTCGGATTTAAGCGTTGGCAACATCCTCACAGAAGCGATGGAAAAAGTGGGCCGCGACGGCGTTATCACTGTTGAAGAAGGTCAGGCTCTGCAAG
>Vibrio_Multistrain_v1-0220	ACGAGCTGGACGTGGTAGAAGGTATGCAGTTTGACCGCGGTTACCTGTCTCCTTACTTCATCAACAACCAGGAAGCAGGCAGCGTGGATCTGGAAAGCCCGTTCATCCTGCTGGTTGACA
>Vibrio_Multistrain_v1-0221	AAAAAGTATCGAACATTCGCGAACTGCTGCCAGTACTGGAAGGCGTCGCGAAGGCCTCTCGTCCACTGCTGATCGTCGCAGAAGACGTGGAAGGTGAAGCGCTGGCAACGTTGGTTGTGA
>Vibrio_Multistrain_v1-0222	CAGTACTGGAAGGCGTCGCGAAGGCCTCTCGTCCACTGCTGATCGTCGCAGAAGACGTGGAAGGTGAAGCGCTGGCAACGTTGGTTGTGAACAACATGCGTGGCATCGTGAAAGTTGCGG
>Vibrio_Multistrain_v1-0223	GCGACCGTATTAGCGCAATCGCTCATCAACGAAGGCCTCAAAGCCGTGGCGGCGGGCATGAACCCGATGGATCTCAAACGCGGTATCGACAAAGCCGTCGAAGCCGCAGTCGACAAACTA
>Vibrio_Multistrain_v1-0224	AAGCCGTGGCGGCGGGCATGAACCCGATGGATCTCAAACGCGGTATCGACAAAGCCGTCGAAGCCGCAGTCGACAAACTACAGCACATGGCCCAACCATGCAGCGACAAACACGCCATCA
>Vibrio_Multistrain_v1-0225	CCCAAGTGGGCAGCATTTCAGCCAACAGCGATCGCGCGATTGGTGAAATCATTGCTGAGGCGATGGAAAAAGTGGGTCGCAATGGCGTCATCACCGTGGAAGAAGGTCAGGCGCTGCAAA
>Vibrio_Multistrain_v1-0226	ACGAATTGTCAGTGGTCGAAGGCATGCAATTTGATCGCGGCTACCTATCGCCCTACTTCATCACCGACGCCGAGTCCGGCGTGGTTGAATTGGACAACCCATACATCCTGTTGGTCGATA
>Vibrio_Multistrain_v1-0227	AGAAAATCAACAACATTCGCGAGCTGATCCCGCTCTTAGAAGCCGTCGCGAAAGCCGCTCGCTCGCTGCTGATCATTGCCGAAGATGTAGAAGGCGAAGCCTTGGCAACATTGGTGGTGA
>Vibrio_Multistrain_v1-0228	CGCTCTTAGAAGCCGTCGCGAAAGCCGCTCGCTCGCTGCTGATCATTGCCGAAGATGTAGAAGGCGAAGCCTTGGCAACATTGGTGGTGAACAGCATGCGCGGCATTGTCAAAGCCGCTG
>Vibrio_Multistrain_v1-0229	GCAACGGTACTGGCTCAATCTATCATCACTGAAGGTCTTAAAGCGGTAGCTGCGGGTATGAACCCAATGGACCTAAAACGTGGTATCGACAAAGCCGTAGCGGCAGCAGTTGAAGAGTTA
>Vibrio_Multistrain_v1-0230	AAGCGGTAGCTGCGGGTATGAACCCAATGGACCTAAAACGTGGTATCGACAAAGCCGTAGCGGCAGCAGTTGAAGAGTTAAAAGGTCTTTCTAAAGACTGCTCAACCAGCACTGAAATCG
>Vibrio_Multistrain_v1-0231	AGCAAGTGGCGACTATTTCAGCTAACTCAGACCGCTCAGTCGGTAAAATCATTGCCGAAGCGATGGAAAAAGTAGGCCGCGACGGTGTTATCACTGTTGAAGAAGGTCAAGCACTTCAAG
>Vibrio_Multistrain_v1-0232	ACGAACTAGATGTAGTTGAAGGTATGCAATTTGACCGTGGTTACTTATCACCATACTTCATCAACAACCAAGAAGCGGGTAGCGTGGATCTAGATAATCCATTCATCCTATTGGTTGACA
>Vibrio_Multistrain_v1-0233	AAAAAGTATCTAACATCCGTGAATTGCTTCCAACACTAGAAGCAGTTGCTAAGGCTTCTCGCCCACTATTGATCATCGCAGAAGATCTAGAAGGCGAAGCGCTAGCAACTCTAGTGGTGA
>Vibrio_Multistrain_v1-0234	CAACACTAGAAGCAGTTGCTAAGGCTTCTCGCCCACTATTGATCATCGCAGAAGATCTAGAAGGCGAAGCGCTAGCAACTCTAGTGGTGAATAACATGCGTGGTATCGTGAAAGTAGCAG
>Vibrio_Multistrain_v1-0235	GCAACAGTTCTGGCTCAGTCTATCGTCAATGAAGGCCTAAAAGCCGTTGCTGCCGGCATGAACCCAATGGATTTAAAACGTGGTATCGATAAAGCCGTGATTGCCGCTGTTGAAGCGCTG
>Vibrio_Multistrain_v1-0236	AAGCCGTTGCTGCCGGCATGAACCCAATGGATTTAAAACGTGGTATCGATAAAGCCGTGATTGCCGCTGTTGAAGCGCTGAAAGGTCTGTCTGTACCATGTGAAGATAACAAAGCGATCG
>Vibrio_Multistrain_v1-0237	ATGAGCTGGATGTCGTTGAAGGGATGCAGTTTGATCGTGGCTACCTGTCTCCTTACTTTATCAACAATCAAGAATCGGGTTCTGTTGAGCTAGACAATCCATTTATCTTATTAGTTGATA
>Vibrio_Multistrain_v1-0238	AGAAAATATCTAATATTCGTGAGTTACTGCCAGTACTTGAGTCAGTTGCAAAAGCATCTCGTCCTCTGCTGATTGTTGCAGAAGATGTTGAAGGTGAAGCGTTGGCAACACTCGTTGTGA
>Vibrio_Multistrain_v1-0239	GCGACAGTACTGGCTCAATCTATCATTTCTGAGGGCCTGAAAGCAGTCGCTGCTGGCATGAACCCAATGGATCTGAAGCGCGGTATCGACAAAGCCGTTGCCGCTGCGGTTGAAGAGCTA
>Vibrio_Multistrain_v1-0240	GCAACCGTACTAGCGCAAGCAATCGTAAATGAAGGTCTAAAAGCAGTTGCAGCGGGTATGAACCCAATGGACCTTAAGCGCGGTATCGACAAAGCAGTTATCGCAGCAGTTGAGCAACTA
>Vibrio_Multistrain_v1-0241	AAGCAGTTGCAGCGGGTATGAACCCAATGGACCTTAAGCGCGGTATCGACAAAGCAGTTATCGCAGCAGTTGAGCAACTAAAAGAGCTATCTGTTGAGTGTAACGACACCAAAGCAATCG
>Vibrio_Multistrain_v1-0242	CACAGGTTGGTACCATCTCTGCGAACTCTGACTCAAGCGTAGGTAACATCATTGCTGAAGCAATGGAAAAAGTTGGTCGCGACGGTGTTATCACTGTTGAAGAAGGTCAAGCACTACAAG
>Vibrio_Multistrain_v1-0243	ATGAGCTAGATGTAGTTGAAGGTATGCAGTTCGACCGTGGTTACCTATCTCCTTACTTCATCAACAACCAAGAAGCAGGTTCTGTTGATCTAGAAAACCCATTCATCCTTCTGATCGATA
>Vibrio_Multistrain_v1-0244	AGAAAGTATCGAACATCCGTGAACTTCTTCCAGCACTAGAAGCAGTAGCAAAAGCATCTCGCCCACTACTTATCATCGCTGAAGACGTAGAAGGTGAAGCACTAGCAACACTTGTTGTGA
>Vibrio_Multistrain_v1-0245	CAGCACTAGAAGCAGTAGCAAAAGCATCTCGCCCACTACTTATCATCGCTGAAGACGTAGAAGGTGAAGCACTAGCAACACTTGTTGTGAACAACATGCGTGGCATCGTGAAAGTAGCAG
>Vibrio_Multistrain_v1-0246	GACGGTGTTATCACTGTTGAAGAAGGTCAAGCACTGCAAGATGAGCTAGACGTAGTAGAAGGTATGCAGTTCGACCGCGGTTACCTATCTCCTTACTTCATCAACAACCAAGAAGCAGGC
>Vibrio_Multistrain_v1-0247	AGCGTTGAGCTAGAAAACCCATTCATCCTTCTAGTTGATAAGAAAATTTCGAACATCCGTGAGCTTCTTCCAACGTTGGAAGCTGTAGCGAAAGCGTCTCGTCCATTGCTGATCATCGCT
>Vibrio_Multistrain_v1-0248	GCAACGGTACTTGCTCAAGCTATCATTGCTGAAGGCCTAAAAGCCGTTGCTGCGGGTATGAACCCAATGGATCTTAAGCGCGGTATCGACAAAGCGGTTATCGCAGCGGTAGAGCAGCTT
>Vibrio_Multistrain_v1-0249	AGAAAATTTCAAACATTCGCGAACTGCTACCAACGCTTGAAGCTGTAGCAAAAGCTTCTCGTCCACTGCTGATCATTGCAGAAGATGTAGAAGGCGAAGCGCTAGCAACGCTAGTTGTAA
>Vibrio_Multistrain_v1-0250	CAACGCTTGAAGCTGTAGCAAAAGCTTCTCGTCCACTGCTGATCATTGCAGAAGATGTAGAAGGCGAAGCGCTAGCAACGCTAGTTGTAAACAACATGCGTGGCATCGTGAAAGTTGCTG
>Vibrio_Multistrain_v1-0251	AAAGCTATCGCACAGGTAGGTACTATCTCTGCAAACTCCGATGCAACAGTGGGTAACATCATTGCTGAAGCGATGGAAAAAGTAGGCCGTGATGGCGTGATTACCGTTGAAGAAGGTCAG
>Vibrio_Multistrain_v1-0252	GCTCTACAAGATGAGCTAGACGTAGTAGAAGGCATGCAGTTCGACCGCGGTTACCTATCTCCTTACTTCATCAACAACCAAGAAGCAGGCTCTGTTGATCTAGAAAGCCCATTCATCCTT
>Vibrio_Multistrain_v1-0253	CTAGTTGATAAGAAAATCTCGAACATTCGTGAGCTTCTTCCAACGCTAGAAGCCGTTGCTAAAGCGTCTCGTCCACTGCTTATCATCGCTGAAGATGTAGAAGGCGAAGCACTAGCAACG
>Vibrio_Multistrain_v1-0254	AAGCCGTTGCTGCGGGTATGAACCCAATGGATCTTAAGCGCGGTATCGACAAAGCAGTTATCGCGGCTGTTGAAGAGCTGAAGAACCTTTCTGTGCCATGTTCAGACAGTAAAGCGATTG
>Vibrio_Multistrain_v1-0255	GATGGCGTTATCACGGTTGAAGAAGGTCAGGCTCTACAAGATGAGCTAGACGTAGTTGAAGGTATGCAGTTCGACCGCGGTTACCTATCTCCTTACTTCATCAACAACCAAGAAGCAGGT
>Vibrio_Multistrain_v1-0256	AAAGCACTTTCAGTTCCATGTGCAGACACTAAAGCGATCGCACAAGTAGGTACTATCTCTGCAAACTCTGACGCAACAGTCGGTAACATCATTGCTGAAGCAATGGAGCGTGTTGGTCGT
>Vibrio_Multistrain_v1-0257	GCAACCGTTCTGGCTCAGTCAATCGTCAATGAAGGCCTGAAAGCTGTTGCTGCGGGCATGAACCCAATGGATCTGAAGCGTGGTATCGATAAAGCAGTTGTTGCTGCTGTGGAAGCGCTG
>Vibrio_Multistrain_v1-0258	TCACAGTTGAAGAAGGTCAGGCTCTGCAGGATGAGCTGGATGTTGTTGAAGGTATGCAGTTTGACCGTGGTTACCTGTCTCCTTACTTTATCAACAATCAGGAATCAGGTTCTGTAGATC
>Vibrio_Multistrain_v1-0259	TGGAAAATCCGTTTATCCTTCTGGTTGACAAAAAAGTATCTAACATTCGTGAACTGCTGCCAGTTCTTGAATCTGTTGCCAAAGCATCCCGTCCTCTGCTGATCATTGCTGAAGATGTAG
>Vibrio_Multistrain_v1-0260	CAGTTCTTGAATCTGTTGCCAAAGCATCCCGTCCTCTGCTGATCATTGCTGAAGATGTAGAAGGTGAAGCTCTGGCCACACTGGTTGTGAACAACATGCGTGGTATCGTGAAAGTTGCAG
>Vibrio_Multistrain_v1-0261	GCTACTGTACTGGCTCAATCTATCATTTCTGAAGGCCTAAAAGCGGTTGCTGCTGGCATGAACCCAATGGACCTTAAGCGTGGTATCGATAAAGCAGTTGCTGCTGCGGTTGAAGAGCTA
>Vibrio_Multistrain_v1-0262	GCCACCGTACTGGCTCAAGCCATTGTGAACGAAGGCCTAAAAGCGGTCGCGGCGGGTATGAACCCAATGGATCTGAAGCGCGGTATCGATAAAGCGGTTATCGCTGCAGTAGAAGAGTTG
>Vibrio_Multistrain_v1-0263	AAGCGGTCGCGGCGGGTATGAACCCAATGGATCTGAAGCGCGGTATCGATAAAGCGGTTATCGCTGCAGTAGAAGAGTTGAAAGCACTGTCAGTGACTTGTGCGGATACTAAAGCGATTG
>Vibrio_Multistrain_v1-0264	CTCAAGTAGGTACTATCTCTGCTAACTCAGACTCTAGTGTGGGTAACATCATTGCTGAAGCGATGGAAAAAGTGGGTCGCGACGGTGTGATCACCGTTGAAGAAGGCCAAGCGCTACAAG
>Vibrio_Multistrain_v1-0265	ATGAGCTGGATGTGGTTGAAGGTATGCAGTTTGACCGTGGCTACCTGTCACCGTACTTCATCAACAACCAAGAATCAGGCAGCGTAGAACTGGATAACCCATTCATCCTGCTGGTTGATA
>Vibrio_Multistrain_v1-0266	AGAAAATCTCTAACATCCGCGAACTGCTGCCAGTACTGGAAGGCGTGGCAAAAGCATCTCGTCCACTGTTGATCGTGGCTGAAGATGTGGAAGGCGAAGCGCTGGCGACTCTGGTTGTCA
>Vibrio_Multistrain_v1-0267	CAGTACTGGAAGGCGTGGCAAAAGCATCTCGTCCACTGTTGATCGTGGCTGAAGATGTGGAAGGCGAAGCGCTGGCGACTCTGGTTGTCAACAATATGCGCGGCATCGTGAAAGTGGCAG
>Vibrio_Multistrain_v1-0268	GCAACCGTATTAGCGCAAGCGATTATCACTGAAGGCTTGAAAGCCGTCGCTGCGGGTATGAATCCAATGGATTTGAAACGCGGTATTGATAAAGCCGTGGTTGCTGCCGTTGAAGCGTTG
>Vibrio_Multistrain_v1-0269	CAGCACCATGTGCAGACACCAAAGCCATCGCTCAAGTGGGTACCATCTCTGCAAACTCTGATTCAAGCGTAGGTAATATCATTGCTGAAGCAATGGAAAAAGTTGGCCGTGATGGCGTTA
>Vibrio_Multistrain_v1-0270	TTACGGTTGAAGAAGGTCAAGGTCTACAAGATGAGCTTGATGTTGTGGAAGGTATGCAATTTGATCGCGGTTACCTATCTCCTTACTTCATTAACAACCAAGAAGCGGGTAGCGTTGACT
>Vibrio_Multistrain_v1-0271	TAGACAACCCATTCATTCTGTTGGTTGATAAGAAAATTTCTAACATTCGTGAATTACTGCCTGCTCTTGAAGGTGTCGCTAAAGCGTCTCGTCCATTACTGATTGTTGCGGAAGATGTCG
>Vibrio_Multistrain_v1-0272	CTGCTCTTGAAGGTGTCGCTAAAGCGTCTCGTCCATTACTGATTGTTGCGGAAGATGTCGAAGGCGAAGCGTTAGCGACTTTAGTGGTTAACAACATGCGCGGTATTGTTAAAGTTGCTG
>Vibrio_Multistrain_v1-0273	CTCAAGTAGGTACTATATCTGCTAACTCAGACTCTAGCGTGGGCAACATCATTGCTGAAGCAATGGAAAAAGTCGGTCGCGACGGCGTTATCACGGTTGAAGAAGGCCAAGCGCTGCAAG
>Vibrio_Multistrain_v1-0274	AGAAAATCTCTAACATCCGTGAACTGCTGCCAGTGCTGGAAGGCGTTGCAAAAGCATCTCGTCCACTGCTGATCGTTGCAGAAGATGTGGAAGGCGAAGCGCTGGCAACTCTGGTTGTGA
>Vibrio_Multistrain_v1-0275	CAGTGCTGGAAGGCGTTGCAAAAGCATCTCGTCCACTGCTGATCGTTGCAGAAGATGTGGAAGGCGAAGCGCTGGCAACTCTGGTTGTGAACAACATGCGTGGTATCGTGAAAGTAGCGG
>Vibrio_Multistrain_v1-0276	CTGTACCGTGTGCAGACTCAAAAGCGATCGCTCAGGTAGGTACTATTTCTGCGAACTCTGACCAAACGGTTGGTGACATCATTGCAGAAGCGATGGAAAAAGTTGGTCGCGACGGTGTTA
>Vibrio_Multistrain_v1-0277	TCACTGTTGAAGAAGGCCAGGCTCTGCAAGACGAACTAGACGTTGTTGAAGGTATGCAGTTTGACCGTGGTTACCTGTCTCCTTACTTCATCAACAACCAGGAAGCGGGTGCGGTTGACC
>Vibrio_Multistrain_v1-0278	TAGAAAACCCATTCATCCTTCTGATTGACAAAAAAGTATCGAACATCCGTGAACTGCTTCCAACTCTTGAAGCGGTAGCCAAAGCTTCTCGTCCTCTTCTTATCATCGCTGAAGACGTAG
>Vibrio_Multistrain_v1-0279	AACCCAATGGATCTTAAGCGTGGCATCGACAAAGCTGTCGTGGCGGCGGTTGAAGCATTGAAAGAGCTTTCAGTACCTTGTTCAGACACTAAAGCGATTGCGCAAGTGGGTACTATTTCT
>Vibrio_Multistrain_v1-0280	GGTATGCAGTTTGACCGTGGTTACCTATCTCCTTACTTCATTAACAACCAAGAAGCGGGCAGTGTTGATCTAGATAGCCCATTCATCCTATTGGTTGATAAGAAAATTTCTAACATTCGC
>Vibrio_Multistrain_v1-0281	GAATTGCTTCCAGCTCTTGAATCAGTAGCAAAAGCTTCTCGTCCGCTATTGATCGTTGCAGAAGATGTTGAAGGTGAAGCGTTGGCGACACTGGTTGTAAACAACATGCGTGGCATTGTA
>Vibrio_Multistrain_v1-0282	AAAACGCTATCTGTACCATGTGCTGATACAAAAGCGATCGCACAGGTTGGTACTATCTCTGCAAACTCTGACGCGACAGTCGGTAACATCATTGCTGAAGCGATGGAAAAAGTAGGTCGT
>Vibrio_Multistrain_v1-0283	TCTGTTGATCTAGAAAGCCCGTTCATCTTACTAATCGATAAGAAAGTATCGAACATTCGTGAACTTCTTCCAACTCTGGAAGCGGTAGCGAAAGCATCTCGTCCACTTCTAATCATCGCT
>Vibrio_Multistrain_v1-0284	GCAACAGTACTTGCTCAAGCTATCGTTAACGAAGGCCTTAAAGCAGTAGCTGCGGGTATGAACCCAATGGATCTTAAGCGTGGCATCGATAAAGCGGTGGTTGCCGCTGTTGAAGAGCTA
>Vibrio_Multistrain_v1-0285	AAAGCGCTATCTGTACCATGTGCTGACACAAAAGCGATTGCACAGGTGGGTACTATCTCTGCGAACTCTGACGCAACAGTAGGTAACATTATCGCTGAAGCGATGGAAAAAGTAGGTCGT
>Vibrio_Multistrain_v1-0286	AAAGCACTGTCGGTTCCATGTGAAGATACTAAAGCTATTGCGCAAGTAGGTACTATCTCTGCAAATTCTGATTCAAGCGTAGGTAACATCATTGCTGAAGCAATGGAAAAAGTAGGCCGC
[truncated: 1,493 more rows]

## Sheet: S4
Table of Contents
[truncated: 235 more rows]

[truncated: 8 more sheets: S5, S6, S7, S8, S9, S10, S11, S12]
